# Supplementary material for: A gene expression atlas of Nicotiana tabacum across various tissues at transcript resolution
Source: Front Plant Sci. 2025 Feb 7;16:1500654. doi: 10.3389/fpls.2025.1500654 (PMC11841470; doi:10.3389/fpls.2025.1500654)
Supplement: Supplementary file 3 [file Table1.xlsx]

## Sheet: Sheet 1
Table S1 Tobacco sample information
Run	Bases	Bytes	Experiment	create_date	Sample.Name	ProjectID	tissue
ERR6406810	936.41 M	538.42 Mb	ERX6034862	2022-03-2001:00:00Z	SAMEA9457133	PRJEB46762	sepal
ERR6407416	947.58 M	555.84 Mb	ERX6035468	2022-03-1609:22:00Z	SAMEA9457133	PRJEB46762	sepal
ERR6407616	1.73 G	992.48 Mb	ERX6035668	2022-03-2001:02:00Z	SAMEA9457134	PRJEB46762	petal
ERR6407617	1.75 G	1,023.50 Mb	ERX6035669	2022-03-1609:52:00Z	SAMEA9457134	PRJEB46762	petal
ERR6407650	2.04 G	1.17 Gb	ERX6035702	2022-03-1609:53:00Z	SAMEA9457135	PRJEB46762	flower
ERR6407789	2.07 G	1.19 Gb	ERX6035841	2022-03-1609:42:00Z	SAMEA9457135	PRJEB46762	flower
ERR6407826	894.98 M	520.31 Mb	ERX6035878	2022-03-1609:22:00Z	SAMEA9457136	PRJEB46762	stem
ERR6407809	886.24 M	505.21 Mb	ERX6035861	2022-03-2000:58:00Z	SAMEA9457136	PRJEB46762	stem
ERR6407786	2.19 G	1.25 Gb	ERX6035838	2022-03-1609:45:00Z	SAMEA9457137	PRJEB46762	root
ERR6407644	2.17 G	1.23 Gb	ERX6035696	2022-03-1609:49:00Z	SAMEA9457137	PRJEB46762	root
ERR6407819	1.44 G	839.79 Mb	ERX6035871	2022-03-1609:33:00Z	SAMEA9457138	PRJEB46762	leaf
ERR6407839	1.45 G	849.56 Mb	ERX6035891	2022-03-1609:50:00Z	SAMEA9457138	PRJEB46762	leaf
ERR6407896	1.50 G	879.77 Mb	ERX6035948	2022-03-1609:40:00Z	SAMEA9457139	PRJEB46762	leaf
ERR6407893	1.49 G	868.68 Mb	ERX6035945	2022-03-1609:48:00Z	SAMEA9457139	PRJEB46762	leaf
ERR6410723	1.70 G	991.80 Mb	ERX6038775	2022-03-1609:38:00Z	SAMEA9457140	PRJEB46762	leaf
ERR6407937	1.68 G	979.33 Mb	ERX6035989	2022-03-1609:54:00Z	SAMEA9457140	PRJEB46762	leaf
ERR6411312	1.49 G	869.38 Mb	ERX6039364	2022-03-1609:48:00Z	SAMEA9457141	PRJEB46762	sepal
ERR6411982	1.51 G	882.72 Mb	ERX6040034	2022-03-1609:48:00Z	SAMEA9457141	PRJEB46762	sepal
ERR6407627	1.43 G	838.12 Mb	ERX6035679	2022-03-1609:36:00Z	SAMEA9457142	PRJEB46762	petal
ERR6407667	1.45 G	849.34 Mb	ERX6035719	2022-03-1609:32:00Z	SAMEA9457142	PRJEB46762	petal
ERR6407797	1.79 G	1.01 Gb	ERX6035849	2022-03-2001:03:00Z	SAMEA9457143	PRJEB46762	flower
ERR6407833	1.81 G	1.04 Gb	ERX6035885	2022-03-1609:51:00Z	SAMEA9457143	PRJEB46762	flower
ERR6407841	1.76 G	1.00 Gb	ERX6035893	2022-03-1610:03:00Z	SAMEA9457144	PRJEB46762	stem
ERR6407895	1.78 G	1.02 Gb	ERX6035947	2022-03-1610:03:00Z	SAMEA9457144	PRJEB46762	stem
ERR6407934	1.40 G	813.67 Mb	ERX6035986	2022-03-1609:40:00Z	SAMEA9457145	PRJEB46762	root
ERR6407938	1.42 G	821.94 Mb	ERX6035990	2022-03-1609:34:00Z	SAMEA9457145	PRJEB46762	root
ERR6411310	1.75 G	1,020.81 Mb	ERX6039362	2022-03-1609:52:00Z	SAMEA9457146	PRJEB46762	leaf
ERR6411314	1.77 G	1.01 Gb	ERX6039366	2022-03-1609:42:00Z	SAMEA9457146	PRJEB46762	leaf
ERR6407628	1.39 G	809.91 Mb	ERX6035680	2022-03-1609:44:00Z	SAMEA9457147	PRJEB46762	leaf
ERR6407665	1.40 G	820.43 Mb	ERX6035717	2022-03-1609:39:00Z	SAMEA9457147	PRJEB46762	leaf
ERR6407787	1.49 G	874.91 Mb	ERX6035839	2022-03-1609:36:00Z	SAMEA9457148	PRJEB46762	leaf
ERR6407824	1.50 G	885.90 Mb	ERX6035876	2022-03-1609:49:00Z	SAMEA9457148	PRJEB46762	leaf
ERR6407842	2.23 G	1.28 Gb	ERX6035894	2022-03-1610:03:00Z	SAMEA9457149	PRJEB46762	sepal
ERR6407897	2.25 G	1.30 Gb	ERX6035949	2022-03-1609:50:00Z	SAMEA9457149	PRJEB46762	sepal
ERR6407936	1.10 G	639.41 Mb	ERX6035988	2022-03-1609:40:00Z	SAMEA9457150	PRJEB46762	petal
ERR6407939	1.11 G	647.83 Mb	ERX6035991	2022-03-1609:27:00Z	SAMEA9457150	PRJEB46762	petal
ERR6411309	1.15 G	666.66 Mb	ERX6039361	2022-03-1609:27:00Z	SAMEA9457151	PRJEB46762	flower
ERR6411311	1.16 G	673.68 Mb	ERX6039363	2022-03-1609:40:00Z	SAMEA9457151	PRJEB46762	flower
ERR6407671	1.53 G	898.05 Mb	ERX6035723	2022-03-1609:44:00Z	SAMEA9457152	PRJEB46762	stem
ERR6407631	1.51 G	886.76 Mb	ERX6035683	2022-03-1609:59:00Z	SAMEA9457152	PRJEB46762	stem
ERR6407829	1.68 G	968.53 Mb	ERX6035881	2022-03-1610:07:00Z	SAMEA9457153	PRJEB46762	root
ERR6407793	1.67 G	961.95 Mb	ERX6035845	2022-03-1609:37:00Z	SAMEA9457153	PRJEB46762	root
ERR6407840	1.53 G	890.51 Mb	ERX6035892	2022-03-1609:49:00Z	SAMEA9457154	PRJEB46762	leaf
ERR6407894	1.55 G	902.54 Mb	ERX6035946	2022-03-1609:37:00Z	SAMEA9457154	PRJEB46762	leaf
ERR6407935	2.25 G	1.27 Gb	ERX6035987	2022-03-1610:23:00Z	SAMEA9457155	PRJEB46762	leaf
ERR6410724	2.27 G	1.28 Gb	ERX6039162	2022-03-1610:09:00Z	SAMEA9457155	PRJEB46762	leaf
ERR6411313	1.69 G	972.86 Mb	ERX6039365	2022-03-1609:40:00Z	SAMEA9457156	PRJEB46762	leaf
ERR6411983	1.70 G	982.11 Mb	ERX6040035	2022-03-1609:49:00Z	SAMEA9457156	PRJEB46762	leaf
SRR2084815	8.06 G	3.85 Gb	SRX1067164	2015-07-1509:03:00Z	NC1	PRJNA287250	leaf
SRR2097241	8.11 G	3.79 Gb	SRX1093572	2015-07-1509:06:00Z	NC3	PRJNA287250	leaf
SRR2097244	8.87 G	4.16 Gb	SRX1093573	2015-07-1509:04:00Z	NC2	PRJNA287250	leaf
SRR2097246	6.28 G	2.94 Gb	SRX1093574	2015-07-1508:58:00Z	NC4	PRJNA287250	leaf
SRR2097248	7.24 G	3.41 Gb	SRX1093575	2015-07-1509:00:00Z	Taiyan3	PRJNA287250	leaf
SRR2097249	7.23 G	3.41 Gb	SRX1093576	2015-07-1509:00:00Z	Taiyan2	PRJNA287250	leaf
SRR2097250	8.55 G	3.97 Gb	SRX1093577	2015-07-1509:17:00Z	Taiyan1	PRJNA287250	leaf
SRR2097252	6.33 G	2.97 Gb	SRX1093578	2015-07-1509:00:00Z	Taiyan4	PRJNA287250	leaf
SRR5205594	5.80 G	3.58 Gb	SRX2519484	2017-01-2612:36:00Z	GSM2469103	PRJNA368913	leaf
SRR5205597	8.11 G	4.98 Gb	SRX2519487	2017-01-2612:42:00Z	GSM2469106	PRJNA368913	leaf
SRR5205593	11.02 G	7.01 Gb	SRX2519483	2017-01-2613:04:00Z	GSM2469102	PRJNA368913	leaf
SRR5205592	5.22 G	3.31 Gb	SRX2519482	2017-01-2612:33:00Z	GSM2469101	PRJNA368913	leaf
SRR5205591	9.65 G	6.12 Gb	SRX2519481	2017-01-2612:46:00Z	GSM2469100	PRJNA368913	leaf
SRR5205590	8.49 G	5.38 Gb	SRX2519480	2017-01-2612:44:00Z	GSM2469099	PRJNA368913	leaf
SRR5205596	7.77 G	4.75 Gb	SRX2519486	2017-01-2612:48:00Z	GSM2469105	PRJNA368913	leaf
SRR5205595	10.19 G	6.31 Gb	SRX2519485	2017-01-2612:48:00Z	GSM2469104	PRJNA368913	leaf
SRR5359629	9.96 G	7.08 Gb	SRX2655430	2017-04-0509:11:00Z	15LL	PRJNA376075	leaf
SRR5359642	9.71 G	6.88 Gb	SRX2655478	2017-04-0509:04:00Z	15LL	PRJNA376075	leaf
SRR5359643	9.49 G	6.46 Gb	SRX2655480	2017-04-0509:05:00Z	15ML	PRJNA376075	leaf
SRR5359795	9.42 G	6.40 Gb	SRX2655632	2017-04-0509:05:00Z	15ML	PRJNA376075	leaf
SRR5359796	9.43 G	6.43 Gb	SRX2655633	2017-04-0509:15:00Z	15UL	PRJNA376075	leaf
SRR5359797	9.22 G	6.28 Gb	SRX2655634	2017-04-1008:00:00Z	15UL	PRJNA376075	leaf
SRR5378550	9.20 G	6.53 Gb	SRX2655635	2017-04-0509:03:00Z	25LL	PRJNA376075	leaf
SRR5378551	9.38 G	6.20 Gb	SRX2673812	2017-04-0509:04:00Z	25LL	PRJNA376075	leaf
SRR5378569	9.73 G	6.92 Gb	SRX2673813	2017-04-0509:17:00Z	25ML	PRJNA376075	leaf
SRR5378570	9.63 G	6.85 Gb	SRX2673831	2017-04-0511:10:00Z	25ML	PRJNA376075	leaf
SRR5381540	9.27 G	6.59 Gb	SRX2673833	2017-04-0508:59:00Z	25UL	PRJNA376075	leaf
SRR5387713	9.29 G	6.62 Gb	SRX2673832	2017-04-1016:51:00Z	25UL	PRJNA376075	leaf
SRR5381541	9.69 G	6.96 Gb	SRX2673859	2017-04-0509:08:00Z	35LL	PRJNA376075	leaf
SRR5387714	9.56 G	6.87 Gb	SRX2676666	2017-04-0509:08:00Z	35LL	PRJNA376075	leaf
SRR5387715	9.41 G	6.21 Gb	SRX2682728	2017-04-0509:12:00Z	35ML	PRJNA376075	leaf
SRR5387716	9.98 G	7.01 Gb	SRX2682729	2017-04-0509:07:00Z	35ML	PRJNA376075	leaf
SRR5387717	9.20 G	6.18 Gb	SRX2682730	2017-04-1007:22:00Z	35UL	PRJNA376075	leaf
SRR5387719	9.57 G	6.70 Gb	SRX2682731	2017-04-1002:14:00Z	35UL	PRJNA376075	leaf
SRR5387720	9.39 G	6.77 Gb	SRX2682732	2017-04-1106:20:00Z	45LL	PRJNA376075	leaf
SRR5387721	9.74 G	6.91 Gb	SRX2682733	2017-04-1212:40:00Z	45LL	PRJNA376075	leaf
SRR5387722	9.95 G	6.78 Gb	SRX2682734	2017-04-1218:29:00Z	45ML	PRJNA376075	leaf
SRR5387723	9.49 G	6.44 Gb	SRX2682735	2017-04-1218:48:00Z	45ML	PRJNA376075	leaf
SRR5387724	9.98 G	6.83 Gb	SRX2682736	2017-04-1303:17:00Z	45UL	PRJNA376075	leaf
SRR5387725	9.87 G	6.79 Gb	SRX2682737	2017-04-0510:16:00Z	45UL	PRJNA376075	leaf
SRR5387726	9.84 G	6.54 Gb	SRX2682738	2017-04-1302:11:00Z	55ML	PRJNA376075	leaf
SRR5387727	9.56 G	6.31 Gb	SRX2682739	2017-04-1304:11:00Z	55ML	PRJNA376075	leaf
SRR5387728	9.21 G	6.24 Gb	SRX2682740	2017-04-1304:14:00Z	55UL	PRJNA376075	leaf
SRR5387729	9.50 G	6.39 Gb	SRX2682741	2017-04-1811:35:00Z	55UL	PRJNA376075	leaf
SRR5387730	9.79 G	6.49 Gb	SRX2682742	2017-04-1201:24:00Z	65ML	PRJNA376075	leaf
SRR5387731	9.80 G	6.39 Gb	SRX2682743	2017-04-1109:28:00Z	65ML	PRJNA376075	leaf
SRR5387732	9.23 G	6.12 Gb	SRX2682744	2017-04-1113:12:00Z	65UL	PRJNA376075	leaf
SRR5387733	9.95 G	6.60 Gb	SRX2682745	2017-04-1308:01:00Z	65UL	PRJNA376075	leaf
SRR5387736	9.22 G	6.00 Gb	SRX2682748	2017-04-1113:16:00Z	75ML	PRJNA376075	leaf
SRR5387743	9.98 G	6.47 Gb	SRX2682758	2017-04-1202:40:00Z	75ML	PRJNA376075	leaf
SRR5387744	9.21 G	5.98 Gb	SRX2682759	2017-04-1205:25:00Z	75UL	PRJNA376075	leaf
SRR5387745	9.86 G	6.40 Gb	SRX2682760	2017-04-1209:41:00Z	75UL	PRJNA376075	leaf
SRR5387746	9.76 G	6.56 Gb	SRX2682761	2017-04-1209:47:00Z	85ML	PRJNA376075	leaf
SRR5387747	9.28 G	6.25 Gb	SRX2682762	2017-04-1309:52:00Z	85ML	PRJNA376075	leaf
SRR5387748	9.73 G	6.33 Gb	SRX2682763	2017-04-1309:59:00Z	85UL	PRJNA376075	leaf
SRR5387749	9.56 G	6.20 Gb	SRX2682764	2017-04-1410:25:00Z	85UL	PRJNA376075	leaf
SRR6364681	7.31 G	2.67 Gb	SRX3460353	2017-12-1020:33:00Z	NAC1_1	PRJNA421840	leaf
SRR6364680	8.47 G	3.12 Gb	SRX3460354	2017-12-1020:34:00Z	NAC1_2	PRJNA421840	leaf
SRR6364683	6.66 G	2.70 Gb	SRX3460351	2017-12-1020:33:00Z	NAC1_3	PRJNA421840	leaf
SRR6364682	8.03 G	3.00 Gb	SRX3460352	2017-12-1020:35:00Z	NAC3_1	PRJNA421840	leaf
SRR6364685	8.18 G	3.13 Gb	SRX3460349	2017-12-1020:38:00Z	NAC3_2	PRJNA421840	leaf
SRR6364684	6.58 G	2.51 Gb	SRX3460350	2017-12-1020:35:00Z	NAC3_3	PRJNA421840	leaf
SRR6364687	5.41 G	2.05 Gb	SRX3460347	2017-12-1020:33:00Z	NAC8_1	PRJNA421840	leaf
SRR6364686	6.81 G	2.37 Gb	SRX3460348	2017-12-1020:34:00Z	NAC8_2	PRJNA421840	leaf
SRR6364679	5.66 G	1.97 Gb	SRX3460355	2017-12-1020:30:00Z	NAC8_3	PRJNA421840	leaf
SRR6364678	7.03 G	2.71 Gb	SRX3460356	2017-12-1020:32:00Z	NAC15_1	PRJNA421840	leaf
SRR6364653	6.73 G	2.76 Gb	SRX3460381	2017-12-1020:30:00Z	NAC15_2	PRJNA421840	leaf
SRR6364652	7.59 G	2.95 Gb	SRX3460382	2017-12-1020:33:00Z	NAC15_3	PRJNA421840	leaf
SRR6364651	5.28 G	1.98 Gb	SRX3460383	2017-12-1020:27:00Z	NA1_1	PRJNA421840	leaf
SRR6364650	6.04 G	2.26 Gb	SRX3460384	2017-12-1020:29:00Z	NA1_2	PRJNA421840	leaf
SRR6364657	6.85 G	2.51 Gb	SRX3460377	2017-12-1020:31:00Z	NA1_3	PRJNA421840	leaf
SRR6364656	7.81 G	2.93 Gb	SRX3460378	2017-12-1020:33:00Z	NA3_1	PRJNA421840	leaf
SRR6364655	6.75 G	2.54 Gb	SRX3460379	2017-12-1020:33:00Z	NA3_2	PRJNA421840	leaf
SRR6364654	6.52 G	2.48 Gb	SRX3460380	2017-12-1020:30:00Z	NA3_3	PRJNA421840	leaf
SRR6364659	6.49 G	2.24 Gb	SRX3460375	2017-12-1020:30:00Z	NA8_1	PRJNA421840	leaf
SRR6364658	7.38 G	2.49 Gb	SRX3460376	2017-12-1020:31:00Z	NA8_2	PRJNA421840	leaf
SRR6364664	6.26 G	2.15 Gb	SRX3460370	2017-12-1020:31:00Z	NA8_3	PRJNA421840	leaf
SRR6364665	5.48 G	2.14 Gb	SRX3460369	2017-12-1020:37:00Z	NA15_1	PRJNA421840	leaf
SRR6364662	5.81 G	2.23 Gb	SRX3460372	2017-12-1020:29:00Z	NA15_2	PRJNA421840	leaf
SRR6364663	5.93 G	2.31 Gb	SRX3460371	2017-12-1020:30:00Z	NA15_3	PRJNA421840	leaf
SRR6364668	8.32 G	3.02 Gb	SRX3460366	2017-12-1020:32:00Z	TAC1_1	PRJNA421840	leaf
SRR6364669	7.41 G	2.81 Gb	SRX3460365	2017-12-1020:32:00Z	TAC1_2	PRJNA421840	leaf
SRR6364666	6.84 G	2.50 Gb	SRX3460368	2017-12-1020:31:00Z	TAC1_3	PRJNA421840	leaf
SRR6364667	6.44 G	2.46 Gb	SRX3460367	2017-12-1020:31:00Z	TAC3_1	PRJNA421840	leaf
SRR6364660	7.53 G	2.82 Gb	SRX3460374	2017-12-1020:32:00Z	TAC3_2	PRJNA421840	leaf
SRR6364661	8.23 G	3.07 Gb	SRX3460373	2017-12-1020:33:00Z	TAC3_3	PRJNA421840	leaf
SRR6364643	8.19 G	2.93 Gb	SRX3460391	2017-12-1020:32:00Z	TAC8_1	PRJNA421840	leaf
SRR6364642	7.64 G	2.75 Gb	SRX3460392	2017-12-1020:32:00Z	TAC8_2	PRJNA421840	leaf
SRR6364645	5.98 G	2.06 Gb	SRX3460389	2017-12-1020:29:00Z	TAC8_3	PRJNA421840	leaf
SRR6364644	5.56 G	2.14 Gb	SRX3460390	2017-12-1020:28:00Z	TAC15_1	PRJNA421840	leaf
SRR6364647	5.40 G	2.09 Gb	SRX3460387	2017-12-1020:28:00Z	TAC15_2	PRJNA421840	leaf
SRR6364646	7.40 G	2.85 Gb	SRX3460388	2017-12-1020:32:00Z	TAC15_3	PRJNA421840	leaf
SRR6364649	7.66 G	2.80 Gb	SRX3460385	2017-12-1020:32:00Z	TA1_1	PRJNA421840	leaf
SRR6364648	6.50 G	2.41 Gb	SRX3460386	2017-12-1020:35:00Z	TA1_2	PRJNA421840	leaf
SRR6364641	6.40 G	2.36 Gb	SRX3460393	2017-12-1020:30:00Z	TA1_3	PRJNA421840	leaf
SRR6364640	6.32 G	2.36 Gb	SRX3460394	2017-12-1020:29:00Z	TA3_1	PRJNA421840	leaf
SRR6364670	5.97 G	2.44 Gb	SRX3460364	2017-12-1020:28:00Z	TA3_2	PRJNA421840	leaf
SRR6364671	7.23 G	2.72 Gb	SRX3460363	2017-12-1020:35:00Z	TA3_3	PRJNA421840	leaf
SRR6364672	7.98 G	3.02 Gb	SRX3460362	2017-12-1020:34:00Z	TA8_1	PRJNA421840	leaf
SRR6364673	8.51 G	3.08 Gb	SRX3460361	2017-12-1020:36:00Z	TA8_2	PRJNA421840	leaf
SRR6364674	4.29 G	1.62 Gb	SRX3460360	2017-12-1020:27:00Z	TA8_3	PRJNA421840	leaf
SRR6364675	6.75 G	2.33 Gb	SRX3460359	2017-12-1020:40:00Z	TA15_1	PRJNA421840	leaf
SRR6364676	6.80 G	2.35 Gb	SRX3460358	2017-12-1020:29:00Z	TA15_2	PRJNA421840	leaf
SRR6364677	6.82 G	2.37 Gb	SRX3460357	2017-12-1020:31:00Z	TA15_3	PRJNA421840	leaf
SRR6374519	7.95 G	2.94 Gb	SRX3469353	2017-12-1322:35:00Z	NBC1_1	PRJNA422141	leaf
SRR6374520	7.35 G	2.71 Gb	SRX3469352	2017-12-1322:33:00Z	NBC1_2	PRJNA422141	leaf
SRR6374517	6.64 G	2.48 Gb	SRX3469355	2017-12-1322:42:00Z	NBC1_3	PRJNA422141	leaf
SRR6374518	6.82 G	2.60 Gb	SRX3469354	2017-12-1322:33:00Z	NBC3_1	PRJNA422141	leaf
SRR6374515	6.83 G	2.62 Gb	SRX3469357	2017-12-1322:35:00Z	NBC3_2	PRJNA422141	leaf
SRR6374516	6.15 G	2.52 Gb	SRX3469356	2017-12-1322:33:00Z	NBC3_3	PRJNA422141	leaf
SRR6374513	8.96 G	3.21 Gb	SRX3469359	2017-12-1322:34:00Z	NBC5_1	PRJNA422141	leaf
SRR6374514	7.66 G	2.74 Gb	SRX3469358	2017-12-1322:32:00Z	NBC5_2	PRJNA422141	leaf
SRR6374511	8.15 G	2.90 Gb	SRX3469361	2017-12-1322:34:00Z	NBC5_3	PRJNA422141	leaf
SRR6374512	8.41 G	3.14 Gb	SRX3469360	2017-12-1322:35:00Z	NB1_1	PRJNA422141	leaf
SRR6374501	6.94 G	2.61 Gb	SRX3469371	2017-12-1322:35:00Z	NB1_2	PRJNA422141	leaf
SRR6374502	6.93 G	2.58 Gb	SRX3469370	2017-12-1322:33:00Z	NB1_3	PRJNA422141	leaf
SRR6374499	6.41 G	2.43 Gb	SRX3469373	2017-12-1322:31:00Z	NB3_1	PRJNA422141	leaf
SRR6374500	7.66 G	2.89 Gb	SRX3469372	2017-12-1322:31:00Z	NB3_2	PRJNA422141	leaf
SRR6374497	8.44 G	3.16 Gb	SRX3469375	2017-12-1322:32:00Z	NB3_3	PRJNA422141	leaf
SRR6374498	6.10 G	2.34 Gb	SRX3469374	2017-12-1322:32:00Z	NB5_1	PRJNA422141	leaf
SRR6374495	8.15 G	2.90 Gb	SRX3469377	2017-12-1322:34:00Z	NB5_2	PRJNA422141	leaf
SRR6374496	7.42 G	2.69 Gb	SRX3469376	2017-12-1322:33:00Z	NB5_3	PRJNA422141	leaf
SRR6374509	9.12 G	3.38 Gb	SRX3469363	2017-12-1322:35:00Z	TBC1_1	PRJNA422141	leaf
SRR6374510	7.76 G	3.13 Gb	SRX3469362	2017-12-1322:46:00Z	TBC1_2	PRJNA422141	leaf
SRR6374530	7.59 G	2.81 Gb	SRX3469342	2017-12-1322:40:00Z	TBC1_3	PRJNA422141	leaf
SRR6374529	7.37 G	2.80 Gb	SRX3469343	2017-12-1322:47:00Z	TBC3_1	PRJNA422141	leaf
SRR6374528	6.55 G	2.63 Gb	SRX3469344	2017-12-1322:36:00Z	TBC3_2	PRJNA422141	leaf
SRR6374527	7.87 G	2.94 Gb	SRX3469345	2017-12-1322:33:00Z	TBC3_3	PRJNA422141	leaf
SRR6374526	7.49 G	2.85 Gb	SRX3469346	2017-12-1322:35:00Z	TBC5_1	PRJNA422141	leaf
SRR6374525	7.28 G	2.78 Gb	SRX3469347	2017-12-1322:32:00Z	TBC5_2	PRJNA422141	leaf
SRR6374524	7.15 G	2.74 Gb	SRX3469348	2017-12-1322:33:00Z	TBC5_3	PRJNA422141	leaf
SRR6374523	6.35 G	2.37 Gb	SRX3469349	2017-12-1322:35:00Z	TB1_1	PRJNA422141	leaf
SRR6374522	7.12 G	2.61 Gb	SRX3469350	2017-12-1322:35:00Z	TB1_2	PRJNA422141	leaf
SRR6374521	7.55 G	3.01 Gb	SRX3469351	2017-12-1322:33:00Z	TB1_3	PRJNA422141	leaf
SRR6374503	6.42 G	2.44 Gb	SRX3469369	2017-12-1322:31:00Z	TB3_1	PRJNA422141	leaf
SRR6374504	7.79 G	2.91 Gb	SRX3469368	2017-12-1322:34:00Z	TB3_2	PRJNA422141	leaf
SRR6374505	6.82 G	2.72 Gb	SRX3469367	2017-12-1322:32:00Z	TB3_3	PRJNA422141	leaf
SRR6374506	7.73 G	2.97 Gb	SRX3469366	2017-12-1322:47:00Z	TB5_1	PRJNA422141	leaf
SRR6374507	6.49 G	2.52 Gb	SRX3469365	2017-12-1322:34:00Z	TB5_2	PRJNA422141	leaf
SRR6374508	6.83 G	2.61 Gb	SRX3469364	2017-12-1322:31:00Z	TB5_3	PRJNA422141	leaf
SRR6471186	7.70 G	2.80 Gb	SRX3561068	2018-01-1420:17:00Z	CK0h-1	PRJNA429497	leaf
SRR6471185	6.66 G	2.47 Gb	SRX3561069	2018-01-1420:15:00Z	CK0h-2	PRJNA429497	leaf
SRR6471188	7.40 G	2.76 Gb	SRX3561066	2018-01-1420:17:00Z	CK0h-3	PRJNA429497	leaf
SRR6471187	7.13 G	2.62 Gb	SRX3561067	2018-01-1420:16:00Z	CK12h-1	PRJNA429497	leaf
SRR6471190	7.15 G	2.60 Gb	SRX3561064	2018-01-1420:15:00Z	CK12h-2	PRJNA429497	leaf
SRR6471189	6.90 G	2.52 Gb	SRX3561065	2018-01-1420:16:00Z	CK12h-3	PRJNA429497	leaf
SRR6471192	6.62 G	2.44 Gb	SRX3561062	2018-01-1420:16:00Z	CK24h-1	PRJNA429497	leaf
SRR6471191	8.52 G	3.03 Gb	SRX3561063	2018-01-1420:19:00Z	CK24h-2	PRJNA429497	leaf
SRR6471184	7.29 G	2.58 Gb	SRX3561070	2018-01-1420:15:00Z	CK24h-3	PRJNA429497	leaf
SRR6471183	6.96 G	2.52 Gb	SRX3561071	2018-01-1420:24:00Z	T12h-1	PRJNA429497	leaf
SRR6471181	6.82 G	2.44 Gb	SRX3561073	2018-01-1420:14:00Z	T12h-2	PRJNA429497	leaf
SRR6471180	7.27 G	2.64 Gb	SRX3561074	2018-01-1420:14:00Z	T12h-3	PRJNA429497	leaf
SRR6471179	6.44 G	2.31 Gb	SRX3561075	2018-01-1420:15:00Z	T24h-1	PRJNA429497	leaf
SRR6471178	7.39 G	2.70 Gb	SRX3561076	2018-01-1420:14:00Z	T24h-2	PRJNA429497	leaf
SRR6471182	6.34 G	2.37 Gb	SRX3561072	2018-01-1420:12:00Z	T24h-3	PRJNA429497	leaf
SRR7216530	9.12 G	3.82 Gb	SRX4123372	2018-05-2421:40:00Z	CK-1	PRJNA473019	root
SRR7216531	8.75 G	3.62 Gb	SRX4123371	2018-05-2421:40:00Z	CK-2	PRJNA473019	root
SRR7216528	9.16 G	3.81 Gb	SRX4123374	2018-05-2421:50:00Z	CK-3	PRJNA473019	root
SRR7216529	8.78 G	3.65 Gb	SRX4123373	2018-05-2421:42:00Z	H-12-1	PRJNA473019	root
SRR7216526	8.26 G	3.55 Gb	SRX4123376	2018-05-2421:40:00Z	H-12-2	PRJNA473019	root
SRR7216527	8.25 G	3.47 Gb	SRX4123375	2018-05-2421:37:00Z	H-12-3	PRJNA473019	root
SRR7216524	8.11 G	3.44 Gb	SRX4123378	2018-05-2421:45:00Z	H-24-1	PRJNA473019	root
SRR7216525	8.98 G	3.85 Gb	SRX4123377	2018-05-2421:53:00Z	H-24-2	PRJNA473019	root
SRR7216533	9.89 G	3.94 Gb	SRX4123369	2018-05-2421:49:00Z	H-24-3	PRJNA473019	root
SRR7216534	10.10 G	4.17 Gb	SRX4123368	2018-05-2421:46:00Z	H-6-1	PRJNA473019	root
SRR7216522	8.51 G	3.58 Gb	SRX4123380	2018-05-2421:41:00Z	H-6-2	PRJNA473019	root
SRR7216523	10.50 G	4.42 Gb	SRX4123379	2018-05-2422:01:00Z	H-6-3	PRJNA473019	root
SRR7216520	10.20 G	4.30 Gb	SRX4123382	2018-05-2421:44:00Z	L-12-1	PRJNA473019	root
SRR7216521	9.37 G	4.01 Gb	SRX4123381	2018-05-2421:49:00Z	L-12-2	PRJNA473019	root
SRR7216518	7.96 G	3.42 Gb	SRX4123384	2018-05-2421:39:00Z	L-12-3	PRJNA473019	root
SRR7216519	13.83 G	5.15 Gb	SRX4123383	2018-05-2421:46:00Z	L-24-1	PRJNA473019	root
SRR7216516	12.73 G	5.32 Gb	SRX4123386	2018-05-2421:44:00Z	L-24-2	PRJNA473019	root
SRR7216517	12.91 G	4.80 Gb	SRX4123385	2018-05-2421:45:00Z	L-24-3	PRJNA473019	root
SRR7216514	12.25 G	4.57 Gb	SRX4123388	2018-05-2421:55:00Z	L-6-1	PRJNA473019	root
SRR7216515	8.52 G	3.64 Gb	SRX4123387	2018-05-2421:37:00Z	L-6-2	PRJNA473019	root
SRR7216532	7.98 G	3.41 Gb	SRX4123370	2018-05-2421:40:00Z	L-6-3	PRJNA473019	root
SRR7537985	7.09 G	2.53 Gb	SRX4405517	2018-07-1816:36:00Z	NT_1	PRJNA481788	leaf
SRR7537986	7.13 G	2.55 Gb	SRX4405516	2018-07-1816:36:00Z	NT_2	PRJNA481788	leaf
SRR7537983	7.30 G	2.60 Gb	SRX4405519	2018-07-1816:39:00Z	NT_3	PRJNA481788	leaf
SRR7537984	7.51 G	2.75 Gb	SRX4405518	2018-07-1816:37:00Z	MHT_1	PRJNA481788	leaf
SRR7537987	7.55 G	2.79 Gb	SRX4405515	2018-07-1816:35:00Z	MHT_2	PRJNA481788	leaf
SRR7537988	7.07 G	2.56 Gb	SRX4405514	2018-07-1816:48:00Z	MHT_3	PRJNA481788	leaf
SRR7850940	6.55 G	2.54 Gb	SRX4701713	2018-09-1701:27:00Z	B0-1	PRJNA491378	leaf
SRR7850941	7.21 G	2.85 Gb	SRX4701712	2018-09-1701:31:00Z	B0-2	PRJNA491378	leaf
SRR7850942	6.78 G	2.64 Gb	SRX4701711	2018-09-1701:28:00Z	B0-3	PRJNA491378	leaf
SRR7850943	7.27 G	2.86 Gb	SRX4701710	2018-09-1701:31:00Z	CB2-1	PRJNA491378	leaf
SRR7850936	8.06 G	3.09 Gb	SRX4701717	2018-09-1701:35:00Z	CB2-2	PRJNA491378	leaf
SRR7850937	6.73 G	2.64 Gb	SRX4701716	2018-09-1701:28:00Z	CB2-3	PRJNA491378	leaf
SRR7850938	7.08 G	2.77 Gb	SRX4701715	2018-09-1701:31:00Z	DB2-1	PRJNA491378	leaf
SRR7850939	7.19 G	2.80 Gb	SRX4701714	2018-09-1701:32:00Z	DB2-2	PRJNA491378	leaf
SRR7850934	7.45 G	2.91 Gb	SRX4701719	2018-09-1701:29:00Z	DB2-3	PRJNA491378	leaf
SRR7850935	8.63 G	3.37 Gb	SRX4701718	2018-09-1701:35:00Z	CB5-1	PRJNA491378	leaf
SRR7850946	6.38 G	2.48 Gb	SRX4701707	2018-09-1701:26:00Z	CB5-2	PRJNA491378	leaf
SRR7850947	6.27 G	2.52 Gb	SRX4701706	2018-09-1701:28:00Z	CB5-3	PRJNA491378	leaf
SRR7850948	6.10 G	2.38 Gb	SRX4701705	2018-09-1701:27:00Z	DB5-1	PRJNA491378	leaf
SRR7850949	7.06 G	2.79 Gb	SRX4701704	2018-09-1701:29:00Z	DB5-2	PRJNA491378	leaf
SRR7850950	7.00 G	2.73 Gb	SRX4701703	2018-09-1701:28:00Z	DB5-3	PRJNA491378	leaf
SRR7850951	6.66 G	2.63 Gb	SRX4701702	2018-09-1701:31:00Z	CB15-1	PRJNA491378	leaf
SRR7850952	6.30 G	2.42 Gb	SRX4701701	2018-09-1701:28:00Z	CB15-2	PRJNA491378	leaf
SRR7850953	7.98 G	3.07 Gb	SRX4701700	2018-09-1701:32:00Z	CB15-3	PRJNA491378	leaf
SRR7850944	7.61 G	2.97 Gb	SRX4701709	2018-09-1701:29:00Z	DB15-1	PRJNA491378	leaf
SRR7850945	7.44 G	2.87 Gb	SRX4701708	2018-09-1701:31:00Z	DB15-2	PRJNA491378	leaf
SRR7850958	7.06 G	2.77 Gb	SRX4701695	2018-09-1701:30:00Z	DB15-3	PRJNA491378	leaf
SRR7850957	7.74 G	3.03 Gb	SRX4701696	2018-09-1701:30:00Z	CB30-1	PRJNA491378	leaf
SRR7850960	7.41 G	2.92 Gb	SRX4701693	2018-09-1701:32:00Z	CB30-2	PRJNA491378	leaf
SRR7850959	7.59 G	2.99 Gb	SRX4701694	2018-09-1701:28:00Z	CB30-3	PRJNA491378	leaf
SRR7850955	7.12 G	2.81 Gb	SRX4701698	2018-09-1701:30:00Z	DB30-1	PRJNA491378	leaf
SRR7850954	7.32 G	2.91 Gb	SRX4701699	2018-09-1701:30:00Z	DB30-2	PRJNA491378	leaf
SRR7850956	6.91 G	2.72 Gb	SRX4701697	2018-09-1701:26:00Z	DB30-3	PRJNA491378	leaf
SRR7975999	6.21 G	2.27 Gb	SRX4808817	2018-10-0716:25:00Z	K0-1	PRJNA491378	leaf
SRR7976000	6.13 G	2.24 Gb	SRX4808816	2018-10-0716:24:00Z	K0-2	PRJNA491378	leaf
SRR7975997	6.08 G	2.46 Gb	SRX4808819	2018-10-0716:24:00Z	K0-3	PRJNA491378	leaf
SRR7975998	8.00 G	3.18 Gb	SRX4808818	2018-10-0716:30:00Z	CK2-1	PRJNA491378	leaf
SRR7975995	7.61 G	2.99 Gb	SRX4808821	2018-10-0716:26:00Z	CK2-2	PRJNA491378	leaf
SRR7975996	8.55 G	3.43 Gb	SRX4808820	2018-10-0716:33:00Z	CK2-3	PRJNA491378	leaf
SRR7975993	7.88 G	3.13 Gb	SRX4808823	2018-10-0716:28:00Z	DK2-1	PRJNA491378	leaf
SRR7975994	7.99 G	3.17 Gb	SRX4808822	2018-10-0716:29:00Z	DK2-2	PRJNA491378	leaf
SRR7975991	7.00 G	2.83 Gb	SRX4808825	2018-10-0716:24:00Z	DK2-3	PRJNA491378	leaf
SRR7975992	6.17 G	2.40 Gb	SRX4808824	2018-10-0716:26:00Z	CK5-1	PRJNA491378	leaf
SRR7976007	6.61 G	2.59 Gb	SRX4808809	2018-10-0716:34:00Z	CK5-2	PRJNA491378	leaf
SRR7976008	7.07 G	2.76 Gb	SRX4808808	2018-10-0716:29:00Z	CK5-3	PRJNA491378	leaf
SRR7976005	7.31 G	2.79 Gb	SRX4808811	2018-10-0716:27:00Z	DK5-1	PRJNA491378	leaf
SRR7976006	10.95 G	4.34 Gb	SRX4808810	2018-10-0716:34:00Z	DK5-2	PRJNA491378	leaf
SRR7976003	6.65 G	2.67 Gb	SRX4808813	2018-10-0716:26:00Z	DK5-3	PRJNA491378	leaf
SRR7976004	7.62 G	2.97 Gb	SRX4808812	2018-10-0716:27:00Z	CK15-1	PRJNA491378	leaf
SRR7976001	6.71 G	2.61 Gb	SRX4808815	2018-10-0716:29:00Z	CK15-2	PRJNA491378	leaf
SRR7976002	8.24 G	3.21 Gb	SRX4808814	2018-10-0716:32:00Z	CK15-3	PRJNA491378	leaf
SRR7976009	9.06 G	3.56 Gb	SRX4808807	2018-10-0716:36:00Z	DK15-1	PRJNA491378	leaf
SRR7976010	7.14 G	2.80 Gb	SRX4808806	2018-10-0716:29:00Z	DK15-2	PRJNA491378	leaf
SRR7976013	7.08 G	2.80 Gb	SRX4808803	2018-10-0716:30:00Z	DK30-1	PRJNA491378	leaf
SRR7976012	8.10 G	3.16 Gb	SRX4808804	2018-10-0716:32:00Z	DK30-2	PRJNA491378	leaf
SRR7976011	7.10 G	2.83 Gb	SRX4808805	2018-10-0716:30:00Z	DK30-3	PRJNA491378	leaf
SRR8706331	17.74 G	6.49 Gb	SRX5501777	2019-03-1102:12:00Z	mRNA-NT1	PRJNA526387	root
SRR8706330	16.79 G	6.22 Gb	SRX5501778	2019-03-1102:09:00Z	mRNA-NT2	PRJNA526387	root
SRR8706329	16.02 G	5.91 Gb	SRX5501779	2019-03-1102:06:00Z	mRNA-NT3	PRJNA526387	root
SRR8706328	17.71 G	6.46 Gb	SRX5501780	2019-03-1102:08:00Z	mRNA-TY1	PRJNA526387	root
SRR8706327	17.37 G	6.27 Gb	SRX5501781	2019-03-1102:12:00Z	mRNA-TY2	PRJNA526387	root
SRR8706326	17.03 G	6.29 Gb	SRX5501782	2019-03-1102:13:00Z	mRNA-TY3	PRJNA526387	root
SRR8706321	12.18 G	4.56 Gb	SRX5501787	2019-03-1102:04:00Z	lncRNA-NT1	PRJNA526387	root
SRR8706320	12.12 G	4.47 Gb	SRX5501788	2019-03-1102:04:00Z	lncRNA-NT2	PRJNA526387	root
SRR8706332	11.98 G	4.41 Gb	SRX5501776	2019-03-1102:00:00Z	lncRNA-NT3	PRJNA526387	root
SRR8706333	11.14 G	4.09 Gb	SRX5501775	2019-03-1102:00:00Z	lncRNA-TY1	PRJNA526387	root
SRR8706334	12.11 G	4.48 Gb	SRX5501774	2019-03-1102:00:00Z	lncRNA-TY2	PRJNA526387	root
SRR8706335	11.93 G	4.42 Gb	SRX5501773	2019-03-1102:03:00Z	lncRNA-TY3	PRJNA526387	root
SRR8935698	7.45 G	2.34 Gb	SRX5716336	2019-04-2106:48:00Z	Control_1	PRJNA533932	leaf
SRR8935699	7.14 G	2.33 Gb	SRX5716335	2019-04-2106:46:00Z	Control_2	PRJNA533932	leaf
SRR8935700	7.40 G	2.35 Gb	SRX5716334	2019-04-2106:48:00Z	Control_3	PRJNA533932	leaf
SRR8935701	6.91 G	2.20 Gb	SRX5716333	2019-04-2106:48:00Z	COR_1	PRJNA533932	leaf
SRR8935702	7.13 G	2.23 Gb	SRX5716332	2019-04-2106:52:00Z	COR_2	PRJNA533932	leaf
SRR8935703	8.72 G	2.57 Gb	SRX5716331	2019-04-2106:51:00Z	COR_3	PRJNA533932	leaf
SRR8935692	8.59 G	2.53 Gb	SRX5716342	2019-04-2106:49:00Z	CK_PT_1	PRJNA533932	leaf
SRR8935693	9.32 G	2.97 Gb	SRX5716341	2019-04-2106:51:00Z	CK_PT_2	PRJNA533932	leaf
SRR8935694	6.58 G	2.09 Gb	SRX5716340	2019-04-2106:46:00Z	CK_PT_3	PRJNA533932	leaf
SRR8935695	6.98 G	2.19 Gb	SRX5716339	2019-04-2106:46:00Z	COR_PT_1	PRJNA533932	leaf
SRR8935696	6.64 G	2.09 Gb	SRX5716338	2019-04-2106:47:00Z	COR_PT_2	PRJNA533932	leaf
SRR8935697	8.43 G	2.44 Gb	SRX5716337	2019-04-2106:48:00Z	COR_PT_3	PRJNA533932	leaf
SRR10271140	7.34 G	2.87 Gb	SRX6984340	2019-10-1300:55:00Z	T.I.1068_CK_1	PRJNA577245	trichome
SRR10271139	7.63 G	2.95 Gb	SRX6984341	2019-10-1300:54:00Z	T.I.1068_CK_2	PRJNA577245	trichome
SRR10271136	7.13 G	2.74 Gb	SRX6984344	2019-10-1300:52:00Z	T.I.1068_CK_3	PRJNA577245	trichome
SRR10271135	8.22 G	3.18 Gb	SRX6984345	2019-10-1300:53:00Z	T.I.1068_JA_1	PRJNA577245	trichome
SRR10271134	10.06 G	3.85 Gb	SRX6984346	2019-10-1301:02:00Z	T.I.1068_JA_2	PRJNA577245	trichome
SRR10271133	7.02 G	2.74 Gb	SRX6984347	2019-10-1300:55:00Z	T.I.1068_JA_3	PRJNA577245	trichome
SRR10271132	8.92 G	3.43 Gb	SRX6984348	2019-10-1300:57:00Z	T.I.1112_CK_1	PRJNA577245	trichome
SRR10271131	9.03 G	3.47 Gb	SRX6984349	2019-10-1300:58:00Z	T.I.1112_CK_2	PRJNA577245	trichome
SRR10271130	9.03 G	3.51 Gb	SRX6984350	2019-10-1300:55:00Z	T.I.1112_CK_3	PRJNA577245	trichome
SRR10271129	8.93 G	3.27 Gb	SRX6984351	2019-10-1300:57:00Z	T.I.1112_JA_1	PRJNA577245	trichome
SRR10271138	8.59 G	3.29 Gb	SRX6984342	2019-10-1300:56:00Z	T.I.1112_JA_2	PRJNA577245	trichome
SRR10271137	8.73 G	3.35 Gb	SRX6984343	2019-10-1300:58:00Z	T.I.1112_JA_3	PRJNA577245	trichome
SRR10873433	9.26 G	3.29 Gb	SRX7543185	2020-01-1123:32:00Z	CA_0 h_1	PRJNA600629	leaf
SRR10873431	8.39 G	2.97 Gb	SRX7543187	2020-01-1123:27:00Z	CA_0 h_3	PRJNA600629	leaf
SRR10873430	7.11 G	2.61 Gb	SRX7543188	2020-01-1123:24:00Z	CA_6 h_1	PRJNA600629	leaf
SRR10873429	6.16 G	2.17 Gb	SRX7543189	2020-01-1123:22:00Z	CA_6 h_2	PRJNA600629	leaf
SRR10873428	6.18 G	2.21 Gb	SRX7543190	2020-01-1123:22:00Z	CA_6 h_3	PRJNA600629	leaf
SRR10955793	6.82 G	1.97 Gb	SRX7622278	2020-01-2307:10:00Z	tobacco_leaf_hour0_1	PRJNA602802	leaf
SRR10955792	8.05 G	2.34 Gb	SRX7622279	2020-01-2307:27:00Z	tobacco_leaf_hour0_2	PRJNA602802	leaf
SRR10955791	6.55 G	1.87 Gb	SRX7622280	2020-01-2307:14:00Z	tobacco_leaf_hour0_3	PRJNA602802	leaf
SRR10955790	7.96 G	2.27 Gb	SRX7622281	2020-01-2307:15:00Z	tobacco_leaf_hour6_1	PRJNA602802	leaf
SRR10955789	7.40 G	2.11 Gb	SRX7622282	2020-01-2307:16:00Z	tobacco_leaf_hour6_2	PRJNA602802	leaf
SRR10955788	7.02 G	2.08 Gb	SRX7622283	2020-01-2307:10:00Z	tobacco_leaf_hour6_3	PRJNA602802	leaf
SRR10955787	8.47 G	2.44 Gb	SRX7622284	2020-01-2307:16:00Z	tobacco_leaf_hour24_1	PRJNA602802	leaf
SRR10955786	6.85 G	1.97 Gb	SRX7622285	2020-01-2307:10:00Z	tobacco_leaf_hour24_2	PRJNA602802	leaf
SRR10955785	7.42 G	2.16 Gb	SRX7622286	2020-01-2307:12:00Z	tobacco_leaf_hour24_3	PRJNA602802	leaf
SRR11928350	7.59 G	2.82 Gb	SRX8473864	2020-06-0418:14:00Z	Tobacco co-cultured with Paenibacillus polymyxa YC0136 YP-1	PRJNA636943	root
SRR11928349	6.40 G	2.39 Gb	SRX8473865	2020-06-0418:09:00Z	Tobacco co-cultured with Paenibacillus polymyxa YC0136 YP-2	PRJNA636943	root
SRR11928348	6.92 G	2.59 Gb	SRX8473866	2020-06-0418:18:00Z	Tobacco co-cultured with Paenibacillus polymyxa YC0136 YP-3	PRJNA636943	root
SRR11928347	6.91 G	2.58 Gb	SRX8473867	2020-06-0418:12:00Z	Tobacco in control group YP-CK-1	PRJNA636943	root
SRR11928346	9.32 G	3.55 Gb	SRX8473868	2020-06-0419:06:00Z	Tobacco in control group YP-CK-2	PRJNA636943	root
SRR11928345	7.13 G	2.65 Gb	SRX8473869	2020-06-0418:15:00Z	Tobacco in control group YP-CK-3	PRJNA636943	root
SRR12108190	9.27 G	3.68 Gb	SRX8632260	2020-06-2912:08:00Z	GSM4644972	PRJNA642810	axillary shoot
SRR12108189	7.51 G	2.98 Gb	SRX8632259	2020-06-2912:05:00Z	GSM4644971	PRJNA642810	axillary shoot
SRR12108188	7.22 G	2.77 Gb	SRX8632258	2020-06-2912:02:00Z	GSM4644970	PRJNA642810	axillary shoot
SRR12108187	8.82 G	3.39 Gb	SRX8632257	2020-06-2912:10:00Z	GSM4644969	PRJNA642810	axillary shoot
SRR12108186	7.73 G	2.97 Gb	SRX8632256	2020-06-2912:12:00Z	GSM4644968	PRJNA642810	axillary shoot
SRR12108197	10.23 G	4.10 Gb	SRX8632267	2020-06-2912:07:00Z	GSM4644979	PRJNA642810	axillary shoot
SRR12108192	7.39 G	3.04 Gb	SRX8632262	2020-06-2912:00:00Z	GSM4644974	PRJNA642810	axillary shoot
SRR12108191	8.72 G	3.43 Gb	SRX8632261	2020-06-2912:08:00Z	GSM4644973	PRJNA642810	axillary shoot
SRR12108196	8.11 G	3.27 Gb	SRX8632266	2020-06-2912:13:00Z	GSM4644978	PRJNA642810	axillary shoot
SRR12108195	9.05 G	3.64 Gb	SRX8632265	2020-06-2912:02:00Z	GSM4644977	PRJNA642810	axillary shoot
SRR12108194	7.73 G	3.14 Gb	SRX8632264	2020-06-2912:03:00Z	GSM4644976	PRJNA642810	axillary shoot
SRR12108193	8.62 G	3.48 Gb	SRX8632263	2020-06-2912:13:00Z	GSM4644975	PRJNA642810	axillary shoot
SRR12904744	8.59 G	3.12 Gb	SRX9369616	2020-10-2704:43:00Z	TOBAC_leaf_M1	PRJNA672258	leaf
SRR12904743	9.66 G	3.54 Gb	SRX9369617	2020-10-2704:54:00Z	TOBAC_leaf_M2	PRJNA672258	leaf
SRR12904740	9.42 G	3.40 Gb	SRX9369620	2020-10-2704:50:00Z	TOBAC_leaf_M3	PRJNA672258	leaf
SRR12904739	10.11 G	3.80 Gb	SRX9369621	2020-10-2705:06:00Z	TOBAC_leaf_EA1	PRJNA672258	leaf
SRR12904738	8.93 G	3.24 Gb	SRX9369622	2020-10-2704:43:00Z	TOBAC_leaf_EA2	PRJNA672258	leaf
SRR12904737	8.65 G	3.13 Gb	SRX9369623	2020-10-2704:50:00Z	TOBAC_leaf_EA3	PRJNA672258	leaf
SRR12904736	8.51 G	3.11 Gb	SRX9369624	2020-10-2704:44:00Z	TOBAC_leaf_MA1	PRJNA672258	leaf
SRR12904735	10.07 G	3.69 Gb	SRX9369625	2020-10-2704:54:00Z	TOBAC_leaf_MA2	PRJNA672258	leaf
SRR12904734	8.83 G	3.21 Gb	SRX9369626	2020-10-2704:45:00Z	TOBAC_leaf_MA3	PRJNA672258	leaf
SRR12904733	7.82 G	2.84 Gb	SRX9369627	2020-10-2704:48:00Z	TOBAC_leaf_LA1	PRJNA672258	leaf
SRR12904742	8.20 G	3.00 Gb	SRX9369618	2020-10-2705:00:00Z	TOBAC_leaf_LA2	PRJNA672258	leaf
SRR12904741	8.66 G	3.12 Gb	SRX9369619	2020-10-2704:49:00Z	TOBAC_leaf_LA3	PRJNA672258	leaf
SRR13084400	7.16 G	2.77 Gb	SRX9531069	2020-11-1906:24:00Z	BH0_1	PRJNA679433	root
SRR13084399	7.48 G	2.90 Gb	SRX9531070	2020-11-1906:18:00Z	BH0_2	PRJNA679433	root
SRR13084388	7.96 G	3.04 Gb	SRX9531081	2020-11-1906:14:00Z	BH0_3	PRJNA679433	root
SRR13084377	7.56 G	2.95 Gb	SRX9531092	2020-11-1906:12:00Z	BH6_1	PRJNA679433	root
SRR13084376	7.90 G	3.10 Gb	SRX9531093	2020-11-1906:25:00Z	BH6_2	PRJNA679433	root
SRR13084375	6.58 G	2.58 Gb	SRX9531094	2020-11-1906:14:00Z	BH6_3	PRJNA679433	root
SRR13084374	8.38 G	3.32 Gb	SRX9531095	2020-11-1906:29:00Z	BH12_1	PRJNA679433	root
SRR13084373	8.28 G	3.24 Gb	SRX9531096	2020-11-1906:20:00Z	BH12_2	PRJNA679433	root
SRR13084372	7.23 G	2.73 Gb	SRX9531097	2020-11-1906:24:00Z	BH12_3	PRJNA679433	root
SRR13084371	7.35 G	2.86 Gb	SRX9531098	2020-11-1906:15:00Z	BH24_1	PRJNA679433	root
SRR13084398	10.10 G	3.95 Gb	SRX9531071	2020-11-1906:30:00Z	BH24_2	PRJNA679433	root
SRR13084397	8.39 G	3.24 Gb	SRX9531072	2020-11-1906:20:00Z	BH24_3	PRJNA679433	root
SRR13084396	7.11 G	2.76 Gb	SRX9531073	2020-11-1906:21:00Z	BH60_1	PRJNA679433	root
SRR13084395	8.24 G	3.23 Gb	SRX9531074	2020-11-1906:24:00Z	BH60_2	PRJNA679433	root
SRR13084394	7.26 G	2.86 Gb	SRX9531075	2020-11-1906:24:00Z	BH60_3	PRJNA679433	root
SRR13084393	9.19 G	3.54 Gb	SRX9531076	2020-11-1906:20:00Z	XHJ0_1	PRJNA679433	root
SRR13084392	7.47 G	2.95 Gb	SRX9531077	2020-11-1906:24:00Z	XHJ0_2	PRJNA679433	root
SRR13084391	9.22 G	3.64 Gb	SRX9531078	2020-11-1906:19:00Z	XHJ0_3	PRJNA679433	root
SRR13084390	6.61 G	2.65 Gb	SRX9531079	2020-11-1906:15:00Z	XHJ6_1	PRJNA679433	root
SRR13084389	8.11 G	3.07 Gb	SRX9531080	2020-11-1906:22:00Z	XHJ6_2	PRJNA679433	root
SRR13084387	7.48 G	2.88 Gb	SRX9531082	2020-11-1906:21:00Z	XHJ6_3	PRJNA679433	root
SRR13084386	8.56 G	3.30 Gb	SRX9531083	2020-11-1906:21:00Z	XHJ12_1	PRJNA679433	root
SRR13084385	7.83 G	3.04 Gb	SRX9531084	2020-11-1906:17:00Z	XHJ12_2	PRJNA679433	root
SRR13084384	6.70 G	2.69 Gb	SRX9531085	2020-11-1906:14:00Z	XHJ12_3	PRJNA679433	root
SRR13084383	7.68 G	2.96 Gb	SRX9531086	2020-11-1906:22:00Z	XHJ24_1	PRJNA679433	root
SRR13084382	6.74 G	2.62 Gb	SRX9531087	2020-11-1906:14:00Z	XHJ24_2	PRJNA679433	root
SRR13084381	6.59 G	2.63 Gb	SRX9531088	2020-11-1906:12:00Z	XHJ24_3	PRJNA679433	root
SRR13084380	7.15 G	2.99 Gb	SRX9531089	2020-11-1906:13:00Z	XHJ60_1	PRJNA679433	root
SRR13084379	7.03 G	2.90 Gb	SRX9531090	2020-11-1906:17:00Z	XHJ60_2	PRJNA679433	root
SRR13084378	6.56 G	2.58 Gb	SRX9531091	2020-11-1906:14:00Z	XHJ60_3	PRJNA679433	root
SRR13239600	6.66 G	2.47 Gb	SRX9671445	2020-12-1107:16:00Z	CK12h1	PRJNA684346	leaf
SRR13239599	6.60 G	2.48 Gb	SRX9671446	2020-12-1107:18:00Z	CK12h2	PRJNA684346	leaf
SRR13239608	6.63 G	2.44 Gb	SRX9671437	2020-12-1107:18:00Z	CK12h3	PRJNA684346	leaf
SRR13239607	6.88 G	2.54 Gb	SRX9671438	2020-12-1107:14:00Z	T12h1	PRJNA684346	leaf
SRR13239606	7.50 G	2.80 Gb	SRX9671439	2020-12-1107:19:00Z	T12h2	PRJNA684346	leaf
SRR13239605	5.89 G	2.23 Gb	SRX9671440	2020-12-1107:13:00Z	T12h3	PRJNA684346	leaf
SRR13239604	7.26 G	2.69 Gb	SRX9671441	2020-12-1107:23:00Z	CK24h1	PRJNA684346	leaf
SRR13239603	6.63 G	2.49 Gb	SRX9671442	2020-12-1107:14:00Z	CK24h2	PRJNA684346	leaf
SRR13239602	6.32 G	2.35 Gb	SRX9671443	2020-12-1107:16:00Z	CK24h3	PRJNA684346	leaf
SRR13239601	6.48 G	2.41 Gb	SRX9671444	2020-12-1107:13:00Z	T24h1	PRJNA684346	leaf
SRR13239598	7.09 G	2.63 Gb	SRX9671447	2020-12-1107:19:00Z	T24h2	PRJNA684346	leaf
SRR13239597	6.22 G	2.29 Gb	SRX9671448	2020-12-1107:17:00Z	T24h3	PRJNA684346	leaf
SRR13239596	6.61 G	2.47 Gb	SRX9671449	2020-12-1107:20:00Z	CK48h1	PRJNA684346	leaf
SRR13239613	6.76 G	2.58 Gb	SRX9671432	2020-12-1107:18:00Z	CK48h2	PRJNA684346	leaf
SRR13239612	6.54 G	2.39 Gb	SRX9671433	2020-12-1107:18:00Z	CK48h3	PRJNA684346	leaf
SRR13239611	6.35 G	2.33 Gb	SRX9671434	2020-12-1107:18:00Z	T48h1	PRJNA684346	leaf
SRR13239610	6.78 G	2.50 Gb	SRX9671435	2020-12-1107:14:00Z	T48h2	PRJNA684346	leaf
SRR13239609	7.03 G	2.57 Gb	SRX9671436	2020-12-1107:15:00Z	T48h3	PRJNA684346	leaf
SRR13423438	8.15 G	2.38 Gb	SRX9838533	2021-01-1303:27:00Z	CK_1	PRJNA691642	leaf
SRR13423437	9.55 G	2.80 Gb	SRX9838534	2021-01-1303:29:00Z	CK_2	PRJNA691642	leaf
SRR13423434	7.63 G	2.24 Gb	SRX9838537	2021-01-1303:19:00Z	CK_3	PRJNA691642	leaf
SRR13423433	8.50 G	2.49 Gb	SRX9838538	2021-01-1303:18:00Z	MEL_1	PRJNA691642	leaf
SRR13423432	8.61 G	2.52 Gb	SRX9838539	2021-01-1303:20:00Z	MEL_2	PRJNA691642	leaf
SRR13423431	7.80 G	2.28 Gb	SRX9838540	2021-01-1303:19:00Z	MEL_3	PRJNA691642	leaf
SRR13423430	7.36 G	2.17 Gb	SRX9838541	2021-01-1303:31:00Z	D_1	PRJNA691642	leaf
SRR13423429	8.90 G	2.58 Gb	SRX9838542	2021-01-1303:21:00Z	D_2	PRJNA691642	leaf
SRR13423428	8.75 G	2.56 Gb	SRX9838543	2021-01-1303:22:00Z	D_3	PRJNA691642	leaf
SRR13423427	8.14 G	2.38 Gb	SRX9838544	2021-01-1303:20:00Z	MEL_D_1	PRJNA691642	leaf
SRR13423436	8.94 G	2.63 Gb	SRX9838535	2021-01-1303:23:00Z	MEL_D_2	PRJNA691642	leaf
SRR13423435	8.33 G	2.47 Gb	SRX9838536	2021-01-1303:24:00Z	MEL_D_3	PRJNA691642	leaf
SRR13717010	7.06 G	2.08 Gb	SRX10105586	2021-02-1605:48:00Z	A-CK-1	PRJNA702028	root
SRR13717009	7.72 G	2.26 Gb	SRX10105587	2021-02-1605:48:00Z	B-CK_2	PRJNA702028	root
SRR13717008	8.68 G	2.52 Gb	SRX10105588	2021-02-1605:53:00Z	C-CK 3	PRJNA702028	root
SRR13717007	7.58 G	2.27 Gb	SRX10105589	2021-02-1605:50:00Z	A-SHAM-1	PRJNA702028	root
SRR13717006	9.51 G	2.75 Gb	SRX10105590	2021-02-1605:48:00Z	B-SHAM_2	PRJNA702028	root
SRR13717005	8.76 G	2.61 Gb	SRX10105591	2021-02-1605:53:00Z	C-SHAM 3	PRJNA702028	root
SRR13900316	4.96 G	1.86 Gb	SRX10279966	2021-03-0905:57:00Z	GSM5145205	PRJNA707596	root
SRR13900327	4.61 G	1.73 Gb	SRX10279977	2021-03-0906:07:00Z	GSM5145216	PRJNA707596	root
SRR13900326	5.25 G	2.09 Gb	SRX10279976	2021-03-0906:05:00Z	GSM5145215	PRJNA707596	root
SRR13900325	4.93 G	1.86 Gb	SRX10279975	2021-03-0905:58:00Z	GSM5145214	PRJNA707596	root
SRR13900324	4.64 G	1.74 Gb	SRX10279974	2021-03-0905:56:00Z	GSM5145213	PRJNA707596	root
SRR13900323	5.11 G	1.92 Gb	SRX10279973	2021-03-0905:56:00Z	GSM5145212	PRJNA707596	root
SRR13900322	4.93 G	1.86 Gb	SRX10279972	2021-03-0906:00:00Z	GSM5145211	PRJNA707596	root
SRR13900321	6.28 G	2.39 Gb	SRX10279971	2021-03-0905:55:00Z	GSM5145210	PRJNA707596	root
SRR13900320	4.90 G	1.83 Gb	SRX10279970	2021-03-0905:57:00Z	GSM5145209	PRJNA707596	root
SRR13900319	4.67 G	1.76 Gb	SRX10279969	2021-03-0905:53:00Z	GSM5145208	PRJNA707596	root
SRR13900318	4.89 G	1.89 Gb	SRX10279968	2021-03-0906:00:00Z	GSM5145207	PRJNA707596	root
SRR13900317	5.71 G	2.15 Gb	SRX10279967	2021-03-0905:55:00Z	GSM5145206	PRJNA707596	root
SRR14194202	7.38 G	2.30 Gb	SRX10561039	2021-04-0902:51:00Z	K326ZM_1	PRJNA720776	midrib
SRR14194201	7.18 G	2.24 Gb	SRX10561040	2021-04-0902:47:00Z	K326ZM_2	PRJNA720776	midrib
SRR14194200	7.95 G	2.48 Gb	SRX10561041	2021-04-0903:13:00Z	K326ZM_3	PRJNA720776	midrib
SRR14194199	6.99 G	2.17 Gb	SRX10561042	2021-04-0903:12:00Z	K326YP_1	PRJNA720776	lamina
SRR14194198	7.31 G	2.28 Gb	SRX10561043	2021-04-0903:10:00Z	K326YP_2	PRJNA720776	lamina
SRR14194197	7.62 G	2.36 Gb	SRX10561044	2021-04-0902:35:00Z	K326YP_3	PRJNA720776	lamina
SRR14326900	7.73 G	2.73 Gb	SRX10681840	2021-04-2705:40:00Z	GSM5266371	PRJNA725231	leaf of seedling
SRR14326899	7.57 G	2.66 Gb	SRX10681839	2021-04-2705:43:00Z	GSM5266370	PRJNA725231	leaf of seedling
SRR14326898	7.78 G	2.75 Gb	SRX10681838	2021-04-2705:40:00Z	GSM5266369	PRJNA725231	leaf of seedling
SRR14326897	7.85 G	2.86 Gb	SRX10681837	2021-04-2705:35:00Z	GSM5266368	PRJNA725231	leaf of seedling
SRR14326896	7.52 G	2.69 Gb	SRX10681836	2021-04-2705:35:00Z	GSM5266367	PRJNA725231	leaf of seedling
SRR14326895	7.54 G	2.68 Gb	SRX10681835	2021-04-2705:32:00Z	GSM5266366	PRJNA725231	leaf of seedling
SRR14326894	7.79 G	2.75 Gb	SRX10681870	2021-04-2705:45:00Z	GSM5266365	PRJNA725231	leaf of seedling
SRR14326893	7.83 G	2.85 Gb	SRX10681869	2021-04-2705:48:00Z	GSM5266364	PRJNA725231	leaf of seedling
SRR14326892	7.77 G	2.82 Gb	SRX10681868	2021-04-2705:43:00Z	GSM5266363	PRJNA725231	leaf of seedling
SRR14326907	7.61 G	2.72 Gb	SRX10681847	2021-04-2705:31:00Z	GSM5266378	PRJNA725231	leaf of seedling
SRR14326906	7.61 G	2.71 Gb	SRX10681846	2021-04-2705:36:00Z	GSM5266377	PRJNA725231	leaf of seedling
SRR14326918	7.62 G	2.72 Gb	SRX10681858	2021-04-2705:33:00Z	GSM5266389	PRJNA725231	leaf of seedling
SRR14326917	7.63 G	2.73 Gb	SRX10681857	2021-04-2705:37:00Z	GSM5266388	PRJNA725231	leaf of seedling
SRR14326916	7.52 G	2.71 Gb	SRX10681856	2021-04-2706:11:00Z	GSM5266387	PRJNA725231	leaf of seedling
SRR14326922	7.69 G	2.76 Gb	SRX10681862	2021-04-2705:35:00Z	GSM5266393	PRJNA725231	leaf of seedling
SRR14326915	7.71 G	2.74 Gb	SRX10681855	2021-04-2705:35:00Z	GSM5266386	PRJNA725231	leaf of seedling
SRR14326914	7.70 G	2.76 Gb	SRX10681854	2021-04-2705:40:00Z	GSM5266385	PRJNA725231	leaf of seedling
SRR14326913	7.39 G	2.66 Gb	SRX10681853	2021-04-2705:44:00Z	GSM5266384	PRJNA725231	leaf of seedling
SRR14326912	7.54 G	2.71 Gb	SRX10681852	2021-04-2705:32:00Z	GSM5266383	PRJNA725231	leaf of seedling
SRR14326911	7.63 G	2.74 Gb	SRX10681851	2021-04-2705:40:00Z	GSM5266382	PRJNA725231	leaf of seedling
SRR14326910	7.65 G	2.73 Gb	SRX10681850	2021-04-2705:33:00Z	GSM5266381	PRJNA725231	leaf of seedling
SRR14326909	7.89 G	2.79 Gb	SRX10681849	2021-04-2705:31:00Z	GSM5266380	PRJNA725231	leaf of seedling
SRR14326908	7.91 G	2.84 Gb	SRX10681848	2021-04-2705:38:00Z	GSM5266379	PRJNA725231	leaf of seedling
SRR14326905	7.57 G	2.71 Gb	SRX10681845	2021-04-2705:37:00Z	GSM5266376	PRJNA725231	leaf of seedling
SRR14326904	7.55 G	2.70 Gb	SRX10681844	2021-04-2705:40:00Z	GSM5266375	PRJNA725231	leaf of seedling
SRR14326903	7.64 G	2.73 Gb	SRX10681843	2021-04-2705:34:00Z	GSM5266374	PRJNA725231	leaf of seedling
SRR14326902	7.54 G	2.72 Gb	SRX10681842	2021-04-2705:31:00Z	GSM5266373	PRJNA725231	leaf of seedling
SRR14326901	7.56 G	2.69 Gb	SRX10681841	2021-04-2705:35:00Z	GSM5266372	PRJNA725231	leaf of seedling
SRR14326927	7.69 G	2.75 Gb	SRX10681867	2021-04-2705:36:00Z	GSM5266398	PRJNA725231	leaf of seedling
SRR14326926	7.86 G	2.81 Gb	SRX10681866	2021-04-2705:38:00Z	GSM5266397	PRJNA725231	leaf of seedling
SRR14326925	7.24 G	2.70 Gb	SRX10681865	2021-04-2705:42:00Z	GSM5266396	PRJNA725231	leaf of seedling
SRR14326924	7.70 G	2.81 Gb	SRX10681864	2021-04-2705:43:00Z	GSM5266395	PRJNA725231	leaf of seedling
SRR14326923	7.49 G	2.63 Gb	SRX10681863	2021-04-2705:37:00Z	GSM5266394	PRJNA725231	leaf of seedling
SRR14326921	7.66 G	2.69 Gb	SRX10681861	2021-04-2705:57:00Z	GSM5266392	PRJNA725231	leaf of seedling
SRR14326920	7.62 G	2.71 Gb	SRX10681860	2021-04-2705:34:00Z	GSM5266391	PRJNA725231	leaf of seedling
SRR14326919	7.67 G	2.75 Gb	SRX10681859	2021-04-2706:03:00Z	GSM5266390	PRJNA725231	leaf of seedling
SRR15056381	3.91 G	1.12 Gb	SRX11366667	2021-07-0700:38:00Z	NC89-CKR_1	PRJNA744321	root
SRR15056380	4.75 G	1.37 Gb	SRX11366668	2021-07-0700:37:00Z	NC89-CKR_2	PRJNA744321	root
SRR15056369	4.45 G	1.28 Gb	SRX11366679	2021-07-0700:48:00Z	NC89-CKR_3	PRJNA744321	root
SRR15056365	4.42 G	1.31 Gb	SRX11366683	2021-07-0700:38:00Z	NC89-CKS_1	PRJNA744321	shoot
SRR15056364	4.26 G	1.25 Gb	SRX11366684	2021-07-0700:43:00Z	NC89-CKS_2	PRJNA744321	shoot
SRR15056363	4.41 G	1.29 Gb	SRX11366685	2021-07-0700:38:00Z	NC89-CKS_3	PRJNA744321	shoot
SRR15056362	4.31 G	1.26 Gb	SRX11366686	2021-07-0700:40:00Z	NC89-LKR_1	PRJNA744321	root
SRR15056361	4.28 G	1.24 Gb	SRX11366687	2021-07-0700:40:00Z	NC89-LKR_2	PRJNA744321	root
SRR15056360	4.59 G	1.34 Gb	SRX11366688	2021-07-0700:38:00Z	NC89-LKR_3	PRJNA744321	root
SRR15056359	4.25 G	1.25 Gb	SRX11366689	2021-07-0700:38:00Z	NC89-LKS_1	PRJNA744321	shoot
SRR15056379	4.40 G	1.28 Gb	SRX11366669	2021-07-0700:39:00Z	NC89-LKS_2	PRJNA744321	shoot
SRR15056378	4.21 G	1.23 Gb	SRX11366670	2021-07-0700:39:00Z	NC89-LKS_3	PRJNA744321	shoot
SRR15056377	4.45 G	1.30 Gb	SRX11366671	2021-07-0700:40:00Z	Y1-CKR_1	PRJNA744321	root
SRR15056376	4.47 G	1.31 Gb	SRX11366672	2021-07-0700:38:00Z	Y1-CKR_2	PRJNA744321	root
SRR15056375	3.89 G	1.13 Gb	SRX11366673	2021-07-0700:39:00Z	Y1-CKR_3	PRJNA744321	root
SRR15056374	4.78 G	1.38 Gb	SRX11366674	2021-07-0700:38:00Z	Y1-CKS_1	PRJNA744321	shoot
SRR15056373	4.07 G	1.21 Gb	SRX11366675	2021-07-0700:38:00Z	Y1-CKS_2	PRJNA744321	shoot
SRR15056372	4.46 G	1.29 Gb	SRX11366676	2021-07-0700:37:00Z	Y1-CKS_3	PRJNA744321	shoot
SRR15056371	3.62 G	1.04 Gb	SRX11366677	2021-07-0700:38:00Z	Y1-LKR_1	PRJNA744321	root
SRR15056370	4.50 G	1.31 Gb	SRX11366678	2021-07-0700:47:00Z	Y1-LKR_2	PRJNA744321	root
SRR15056368	4.67 G	1.36 Gb	SRX11366680	2021-07-0700:38:00Z	Y1-LKS_1	PRJNA744321	shoot
SRR15056367	4.67 G	1.35 Gb	SRX11366681	2021-07-0700:37:00Z	Y1-LKS_2	PRJNA744321	shoot
SRR15056366	4.38 G	1.26 Gb	SRX11366682	2021-07-0700:37:00Z	Y1-LKS_3	PRJNA744321	shoot
SRR15411495	11.58 G	3.85 Gb	SRX11713649	2021-08-1712:42:00Z	CK_1	PRJNA747725	leaf
SRR15411494	11.91 G	3.96 Gb	SRX11713650	2021-08-1712:51:00Z	CK_2	PRJNA747725	leaf
SRR15411493	12.66 G	4.20 Gb	SRX11713651	2021-08-1711:35:00Z	CK_3	PRJNA747725	leaf
SRR15411492	12.45 G	4.12 Gb	SRX11713652	2021-08-1712:30:00Z	D_1	PRJNA747725	leaf
SRR15411491	12.66 G	4.20 Gb	SRX11713653	2021-08-1709:55:00Z	D_2	PRJNA747725	leaf
SRR15411490	11.86 G	3.94 Gb	SRX11713654	2021-08-1711:40:00Z	D_3	PRJNA747725	leaf
SRR15411489	12.44 G	4.12 Gb	SRX11713655	2021-08-1711:17:00Z	D+S_1	PRJNA747725	leaf
SRR15411488	12.90 G	4.27 Gb	SRX11713656	2021-08-1100:16:00Z	D+S_2	PRJNA747725	leaf
SRR15411487	12.14 G	4.04 Gb	SRX11713657	2021-08-1100:34:00Z	D+S_3	PRJNA747725	leaf
SRR15305083	7.28 G	2.11 Gb	SRX11609795	2021-08-0909:58:00Z	GSM5492004	PRJNA750915	blade
SRR15305084	9.55 G	2.78 Gb	SRX11609796	2021-08-1023:48:00Z	GSM5492005	PRJNA750915	blade
SRR15305085	10.12 G	2.97 Gb	SRX11609797	2021-08-1023:44:00Z	GSM5492006	PRJNA750915	blade
SRR15305086	11.07 G	3.22 Gb	SRX11609798	2021-08-1119:36:00Z	GSM5492007	PRJNA750915	blade
SRR15305087	9.71 G	2.85 Gb	SRX11609799	2021-08-1023:59:00Z	GSM5492008	PRJNA750915	blade
SRR15305088	12.22 G	3.58 Gb	SRX11609800	2021-08-1119:56:00Z	GSM5492009	PRJNA750915	blade
SRR15305089	8.67 G	2.55 Gb	SRX11609801	2021-08-1023:40:00Z	GSM5492010	PRJNA750915	blade
SRR15305090	9.23 G	2.70 Gb	SRX11609802	2021-08-1023:44:00Z	GSM5492011	PRJNA750915	blade
SRR15667040	10.78 G	3.17 Gb	SRX11963871	2021-08-3008:14:00Z	L_0H_2	PRJNA757841	leaf
SRR15667039	13.76 G	4.03 Gb	SRX11963872	2021-08-3008:08:00Z	L_0H_3	PRJNA757841	leaf
SRR15667028	11.81 G	3.54 Gb	SRX11963883	2021-08-3008:15:00Z	L_5HT1_1	PRJNA757841	leaf
SRR15667017	11.11 G	3.33 Gb	SRX11963894	2021-08-3008:13:00Z	L_5HT1_3	PRJNA757841	leaf
SRR15667010	10.78 G	3.21 Gb	SRX11963901	2021-08-3008:13:00Z	L_1DT1_1	PRJNA757841	leaf
SRR15667009	13.38 G	3.95 Gb	SRX11963902	2021-08-3008:35:00Z	L_1DT1_2	PRJNA757841	leaf
SRR15667008	11.47 G	3.44 Gb	SRX11963903	2021-08-3008:08:00Z	L_5DT1_1	PRJNA757841	leaf
SRR15667007	8.34 G	2.51 Gb	SRX11963904	2021-08-3008:06:00Z	L_5DT1_2	PRJNA757841	leaf
SRR15667006	7.95 G	2.50 Gb	SRX11963905	2021-08-3008:04:00Z	L_15DT1_1	PRJNA757841	leaf
SRR15667005	9.41 G	2.88 Gb	SRX11963906	2021-08-3008:06:00Z	L_15DT1_3	PRJNA757841	leaf
SRR15667038	10.90 G	3.30 Gb	SRX11963873	2021-08-3008:11:00Z	L_5HT2_2	PRJNA757841	leaf
SRR15667037	11.50 G	3.46 Gb	SRX11963874	2021-08-3008:19:00Z	L_5HT2_3	PRJNA757841	leaf
SRR15667036	9.67 G	2.90 Gb	SRX11963875	2021-08-3008:12:00Z	L_1DT2_1	PRJNA757841	leaf
SRR15667035	10.12 G	3.01 Gb	SRX11963876	2021-08-3008:11:00Z	L_1DT2_2	PRJNA757841	leaf
SRR15667034	8.50 G	2.54 Gb	SRX11963877	2021-08-3008:12:00Z	L_5DT2_1	PRJNA757841	leaf
SRR15667033	8.61 G	2.58 Gb	SRX11963878	2021-08-3008:05:00Z	L_5DT2_2	PRJNA757841	leaf
SRR15667032	7.95 G	2.45 Gb	SRX11963879	2021-08-3008:07:00Z	L_15DT2_1	PRJNA757841	leaf
SRR15667031	10.52 G	3.24 Gb	SRX11963880	2021-08-3008:04:00Z	L_15DT2_2	PRJNA757841	leaf
SRR15667030	9.33 G	2.76 Gb	SRX11963881	2021-08-3008:05:00Z	R_0H_2	PRJNA757841	root
SRR15667029	8.73 G	2.53 Gb	SRX11963882	2021-08-3008:18:00Z	R_0H_3	PRJNA757841	root
SRR15667027	9.23 G	2.79 Gb	SRX11963884	2021-08-3008:12:00Z	R_5HT1_2	PRJNA757841	root
SRR15667026	11.30 G	3.31 Gb	SRX11963885	2021-08-3008:11:00Z	R_5HT1_3	PRJNA757841	root
SRR15667025	11.42 G	3.43 Gb	SRX11963886	2021-08-3008:11:00Z	R_1DT1_2	PRJNA757841	root
SRR15667024	10.68 G	3.19 Gb	SRX11963887	2021-08-3008:07:00Z	R_1DT1_3	PRJNA757841	root
SRR15667023	9.80 G	2.99 Gb	SRX11963888	2021-08-3008:07:00Z	R_5DT1_2	PRJNA757841	root
SRR15667022	12.09 G	3.62 Gb	SRX11963889	2021-08-3008:06:00Z	R_5DT1_3	PRJNA757841	root
SRR15667021	10.20 G	3.07 Gb	SRX11963890	2021-08-3008:21:00Z	R_15DT1_2	PRJNA757841	root
SRR15667020	12.31 G	3.63 Gb	SRX11963891	2021-08-3008:13:00Z	R_15DT1_3	PRJNA757841	root
SRR15667019	11.65 G	3.43 Gb	SRX11963892	2021-08-3008:17:00Z	R_5HT2_1	PRJNA757841	root
SRR15667018	10.68 G	3.16 Gb	SRX11963893	2021-08-3008:10:00Z	R_5HT2_2	PRJNA757841	root
SRR15667016	11.63 G	3.53 Gb	SRX11963895	2021-08-3008:10:00Z	R_1DT2_1	PRJNA757841	root
SRR15667015	10.78 G	3.23 Gb	SRX11963896	2021-08-3008:06:00Z	R_1DT2_2	PRJNA757841	root
SRR15667014	10.45 G	3.15 Gb	SRX11963897	2021-08-3008:13:00Z	R_5DT2_1	PRJNA757841	root
SRR15667013	12.42 G	3.75 Gb	SRX11963898	2021-08-3008:21:00Z	R_5DT2_2	PRJNA757841	root
SRR15667012	12.93 G	3.83 Gb	SRX11963899	2021-08-3008:11:00Z	R_15DT2_2	PRJNA757841	root
SRR15667011	10.73 G	3.19 Gb	SRX11963900	2021-08-3008:27:00Z	R_15DT2_3	PRJNA757841	root
SRR15725592	6.06 G	1.77 Gb	SRX12020876	2021-09-0604:04:00Z	DMSO_1	PRJNA760981	root
SRR15725591	7.18 G	2.10 Gb	SRX12020877	2021-09-0604:13:00Z	DMSO_2	PRJNA760981	root
SRR15725588	6.50 G	1.92 Gb	SRX12020880	2021-09-0604:09:00Z	DMSO_3	PRJNA760981	root
SRR15725587	6.98 G	2.04 Gb	SRX12020881	2021-09-0604:05:00Z	DMSO_4	PRJNA760981	root
SRR15725586	6.52 G	1.91 Gb	SRX12020882	2021-09-0604:06:00Z	LavendustinA_1	PRJNA760981	root
SRR15725585	7.07 G	2.07 Gb	SRX12020883	2021-09-0604:09:00Z	LavendustinA_2	PRJNA760981	root
SRR15725584	6.86 G	2.02 Gb	SRX12020884	2021-09-0604:05:00Z	LavendustinA_3	PRJNA760981	root
SRR15725583	6.04 G	1.77 Gb	SRX12020885	2021-09-0604:08:00Z	LavendustinA_4	PRJNA760981	root
SRR15725582	6.21 G	1.82 Gb	SRX12020886	2021-09-0604:05:00Z	Reversine_1	PRJNA760981	root
SRR15725581	6.11 G	1.78 Gb	SRX12020887	2021-09-0604:05:00Z	Reversine_2	PRJNA760981	root
SRR15725590	5.96 G	1.75 Gb	SRX12020878	2021-09-0604:05:00Z	Reversine_3	PRJNA760981	root
SRR15725589	5.88 G	1.73 Gb	SRX12020879	2021-09-0604:04:00Z	Reversine_4	PRJNA760981	root
SRR15857147	9.16 G	2.69 Gb	SRX12148342	2021-09-1123:38:00Z	RM_0dpi_1	PRJNA762496	stem
SRR15857146	9.18 G	2.72 Gb	SRX12148343	2021-09-1123:38:00Z	RM_0dpi_2	PRJNA762496	stem
SRR15857135	9.57 G	2.82 Gb	SRX12148354	2021-09-1123:37:00Z	RM_0dpi_3	PRJNA762496	stem
SRR15857124	9.07 G	2.65 Gb	SRX12148365	2021-09-1123:37:00Z	RM_10dpi_1	PRJNA762496	stem
SRR15857123	9.52 G	2.80 Gb	SRX12148366	2021-09-1123:33:00Z	RM_10dpi_2	PRJNA762496	stem
SRR15857122	9.43 G	2.77 Gb	SRX12148367	2021-09-1123:38:00Z	RM_10dpi_3	PRJNA762496	stem
SRR15857121	9.62 G	2.84 Gb	SRX12148368	2021-09-1123:36:00Z	RM_17dpi_1	PRJNA762496	stem
SRR15857120	9.47 G	2.77 Gb	SRX12148369	2021-09-1123:37:00Z	RM_17dpi_2	PRJNA762496	stem
SRR15857119	9.25 G	2.71 Gb	SRX12148370	2021-09-1123:36:00Z	RM_17dpi_3	PRJNA762496	stem
SRR15857118	9.85 G	2.89 Gb	SRX12148371	2021-09-1123:36:00Z	RI_10dpi_1	PRJNA762496	stem
SRR15857145	8.88 G	2.60 Gb	SRX12148344	2021-09-1123:36:00Z	RI_10dpi_2	PRJNA762496	stem
SRR15857144	9.48 G	2.78 Gb	SRX12148345	2021-09-1123:37:00Z	RI_10dpi_3	PRJNA762496	stem
SRR15857143	9.31 G	2.75 Gb	SRX12148346	2021-09-1123:37:00Z	RI_17dpi_1	PRJNA762496	stem
SRR15857142	9.30 G	2.74 Gb	SRX12148347	2021-09-1123:37:00Z	RI_17dpi_2	PRJNA762496	stem
SRR15857141	9.17 G	2.71 Gb	SRX12148348	2021-09-1123:36:00Z	RI_17dpi_3	PRJNA762496	stem
SRR15857140	9.35 G	2.72 Gb	SRX12148349	2021-09-1123:37:00Z	SM_0dpi_1	PRJNA762496	stem
SRR15857139	8.96 G	2.62 Gb	SRX12148350	2021-09-1123:37:00Z	SM_0dpi_2	PRJNA762496	stem
SRR15857138	9.66 G	2.83 Gb	SRX12148351	2021-09-1123:38:00Z	SM_0dpi_3	PRJNA762496	stem
SRR15857137	9.40 G	2.76 Gb	SRX12148352	2021-09-1123:36:00Z	SM_10dpi_1	PRJNA762496	stem
SRR15857136	9.14 G	2.68 Gb	SRX12148353	2021-09-1123:38:00Z	SM_10dpi_2	PRJNA762496	stem
SRR15857134	9.23 G	2.71 Gb	SRX12148355	2021-09-1123:38:00Z	SM_10dpi_3	PRJNA762496	stem
SRR15857133	8.43 G	2.48 Gb	SRX12148356	2021-09-1123:36:00Z	SM_17dpi_1	PRJNA762496	stem
SRR15857132	9.62 G	2.84 Gb	SRX12148357	2021-09-1123:38:00Z	SM_17dpi_2	PRJNA762496	stem
SRR15857131	9.73 G	2.86 Gb	SRX12148358	2021-09-1123:42:00Z	SM_17dpi_3	PRJNA762496	stem
SRR15857130	8.95 G	2.63 Gb	SRX12148359	2021-09-1123:40:00Z	SI_10dpi_1	PRJNA762496	stem
SRR15857129	9.19 G	2.70 Gb	SRX12148360	2021-09-1123:47:00Z	SI_10dpi_2	PRJNA762496	stem
SRR15857128	9.27 G	2.71 Gb	SRX12148361	2021-09-1123:41:00Z	SI_10dpi_3	PRJNA762496	stem
SRR15857127	9.26 G	2.70 Gb	SRX12148362	2021-09-1123:40:00Z	SI_17dpi_1	PRJNA762496	stem
SRR15857126	9.22 G	2.70 Gb	SRX12148363	2021-09-1123:42:00Z	SI_17dpi_2	PRJNA762496	stem
SRR15857125	9.52 G	2.77 Gb	SRX12148364	2021-09-1123:38:00Z	SI_17dpi_3	PRJNA762496	stem
SRR18030332	6.00 G	1.77 Gb	SRX14183021	2022-02-1507:02:00Z	Y87_0A	PRJNA807089	leaf
SRR18030331	6.45 G	1.90 Gb	SRX14183022	2022-02-1507:01:00Z	Y87_0B	PRJNA807089	leaf
SRR18030328	6.65 G	1.98 Gb	SRX14183025	2022-02-1507:02:00Z	Y87_0C	PRJNA807089	leaf
SRR18030327	6.54 G	1.94 Gb	SRX14183026	2022-02-1507:01:00Z	CR60_0A	PRJNA807089	leaf
SRR18030326	7.06 G	2.09 Gb	SRX14183027	2022-02-1507:04:00Z	CR60_0B	PRJNA807089	leaf
SRR18030325	6.89 G	2.04 Gb	SRX14183028	2022-02-1507:00:00Z	CR60_0C	PRJNA807089	leaf
SRR18030324	6.54 G	1.93 Gb	SRX14183029	2022-02-1507:02:00Z	Y87_40A	PRJNA807089	leaf
SRR18030323	7.20 G	2.12 Gb	SRX14183030	2022-02-1507:06:00Z	Y87_40B	PRJNA807089	leaf
SRR18030322	6.88 G	2.03 Gb	SRX14183031	2022-02-1507:01:00Z	Y87_40C	PRJNA807089	leaf
SRR18030321	6.78 G	2.01 Gb	SRX14183032	2022-02-1507:03:00Z	CR60_40A	PRJNA807089	leaf
SRR18030330	6.85 G	2.10 Gb	SRX14183023	2022-02-1507:04:00Z	CR60_40B	PRJNA807089	leaf
SRR18030329	6.76 G	2.00 Gb	SRX14183024	2022-02-1507:04:00Z	CR60_40C	PRJNA807089	leaf
SRR18322393	13.71 G	3.94 Gb	SRX14459983	2022-03-1710:36:00Z	GSM5952175	PRJNA815959	leaf
SRR18322392	12.55 G	3.61 Gb	SRX14459984	2022-03-1710:30:00Z	GSM5952174	PRJNA815959	leaf
SRR18322391	11.26 G	3.27 Gb	SRX14459985	2022-03-1710:23:00Z	GSM5952173	PRJNA815959	leaf
SRR18322390	11.33 G	3.28 Gb	SRX14459986	2022-03-1710:24:00Z	GSM5952172	PRJNA815959	leaf
SRR18322389	13.97 G	4.01 Gb	SRX14459987	2022-03-1710:53:00Z	GSM5952171	PRJNA815959	leaf
SRR18322388	14.54 G	4.19 Gb	SRX14459988	2022-03-1710:29:00Z	GSM5952170	PRJNA815959	leaf
SRR18322387	14.28 G	4.09 Gb	SRX14459989	2022-03-1710:32:00Z	GSM5952169	PRJNA815959	leaf
SRR18322386	13.52 G	3.87 Gb	SRX14459990	2022-03-1710:37:00Z	GSM5952168	PRJNA815959	leaf
SRR18322385	12.68 G	3.65 Gb	SRX14459991	2022-03-1710:23:00Z	GSM5952167	PRJNA815959	leaf
SRR18322397	11.98 G	3.45 Gb	SRX14459979	2022-03-1710:51:00Z	GSM5952166	PRJNA815959	leaf
SRR18322396	11.60 G	3.34 Gb	SRX14459980	2022-03-1710:38:00Z	GSM5952165	PRJNA815959	leaf
SRR18322395	12.25 G	3.53 Gb	SRX14459981	2022-03-1710:22:00Z	GSM5952164	PRJNA815959	leaf
SRR18322394	12.61 G	3.61 Gb	SRX14459982	2022-03-1710:33:00Z	GSM5952163	PRJNA815959	leaf
SRR18322398	13.29 G	3.81 Gb	SRX14459978	2022-03-1710:35:00Z	GSM5952162	PRJNA815959	leaf
SRR18322399	12.75 G	3.68 Gb	SRX14459977	2022-03-1710:38:00Z	GSM5952161	PRJNA815959	leaf
SRR18322400	13.85 G	3.98 Gb	SRX14459976	2022-03-1710:33:00Z	GSM5952160	PRJNA815959	leaf
SRR18322401	14.18 G	4.07 Gb	SRX14459975	2022-03-1711:45:00Z	GSM5952159	PRJNA815959	leaf
SRR18322402	12.77 G	3.68 Gb	SRX14459974	2022-03-1710:49:00Z	GSM5952158	PRJNA815959	leaf
SRR19348902	12.68 G	3.65 Gb	SRX15407726	2022-05-2418:15:00Z	B1_1	PRJNA836042	root
SRR19348901	13.52 G	3.87 Gb	SRX15407727	2022-05-2419:23:00Z	B1_2	PRJNA836042	root
SRR19348900	14.28 G	4.09 Gb	SRX15407728	2022-05-2418:19:00Z	B1_3	PRJNA836042	root
SRR19348899	14.54 G	4.19 Gb	SRX15407729	2022-05-2418:35:00Z	B2_1	PRJNA836042	root
SRR19348898	13.97 G	4.01 Gb	SRX15407730	2022-05-2420:38:00Z	B2_2	PRJNA836042	root
SRR19348897	11.33 G	3.28 Gb	SRX15407731	2022-05-2418:14:00Z	B2_3	PRJNA836042	root
SRR19348896	8.77 G	2.57 Gb	SRX15407732	2022-05-3119:09:00Z	B3_1	PRJNA836042	root
SRR19348895	12.55 G	3.61 Gb	SRX15407733	2022-05-2419:35:00Z	B3_2	PRJNA836042	root
SRR19348894	13.71 G	3.94 Gb	SRX15407734	2022-05-2419:26:00Z	B3_3	PRJNA836042	root
SRR21101572	16.59 G	6.49 Gb	SRX17115207	2022-08-1708:40:00Z	topping_1	PRJNA870299	root
SRR21101571	15.67 G	6.09 Gb	SRX17115208	2022-08-1708:40:00Z	topping_2	PRJNA870299	root
SRR21101570	15.66 G	6.05 Gb	SRX17115209	2022-08-1708:49:00Z	topping_3	PRJNA870299	root
SRR21101569	12.07 G	4.75 Gb	SRX17115210	2022-08-1708:36:00Z	ck_1	PRJNA870299	root
SRR21101568	12.73 G	5.02 Gb	SRX17115211	2022-08-1708:40:00Z	ck_2	PRJNA870299	root
SRR21101567	15.87 G	5.70 Gb	SRX17115212	2022-08-1708:48:00Z	ck_3	PRJNA870299	root
