# Supplementary material for: A gene expression atlas of Nicotiana tabacum across various tissues at transcript resolution
Source: Front Plant Sci. 2025 Feb 7;16:1500654. doi: 10.3389/fpls.2025.1500654 (PMC11841470; doi:10.3389/fpls.2025.1500654)
Supplement: Supplementary file 4 [file Table2.xlsx]

## Sheet: Table S2
Table S2 Gene classification information
transcript_id	gene_name	transcript_type	tissue	tau_score
Nitab4.5_0000001g0020.1	Nitab4.5_0000001g0020	Broad	/	0.69
Nitab4.5_0000001g0030.1	Nitab4.5_0000001g0030	Broad	/	0.46
Nitab4.5_0000001g0040.1	Nitab4.5_0000001g0040	Broad	/	0.24
Nitab4.5_0000001g0050.1	Nitab4.5_0000001g0050	Broad	/	0.82
Nitab4.5_0000001g0060.1	Nitab4.5_0000001g0060	Broad	/	0.69
Nitab4.5_0000001g0080.1	Nitab4.5_0000001g0080	Broad	/	0.65
Nitab4.5_0000001g0100.1	Nitab4.5_0000001g0100	Broad	/	0.11
Nitab4.5_0000001g0150.1	Nitab4.5_0000001g0150	Broad	/	0.75
Nitab4.5_0000001g0230.1	Nitab4.5_0000001g0230	Broad	/	0.41
Nitab4.5_0000001g0270.1	Nitab4.5_0000001g0270	Broad	/	0.15
Nitab4.5_0000001g0320.1	Nitab4.5_0000001g0320	Broad	/	0.83
Nitab4.5_0000001g0350.1	Nitab4.5_0000001g0350	Broad	/	0.14
Nitab4.5_0000001g0370.1	Nitab4.5_0000001g0370	Broad	/	0.7
Nitab4.5_0000001g0390.1	Nitab4.5_0000001g0390	Broad	/	0.75
Nitab4.5_0000001g0430.1	Nitab4.5_0000001g0430	Broad	/	0.4
Nitab4.5_0000001g0490.1	Nitab4.5_0000001g0490	Broad	/	0.28
Nitab4.5_0000002g0090.1	Nitab4.5_0000002g0090	Broad	/	0.69
Nitab4.5_0000002g0120.1	Nitab4.5_0000002g0120	Broad	/	0.25
Nitab4.5_0000002g0140.1	Nitab4.5_0000002g0140	Broad	/	0.23
Nitab4.5_0000002g0160.1	Nitab4.5_0000002g0160	Broad	/	0.8
Nitab4.5_0000002g0200.1	Nitab4.5_0000002g0200	Broad	/	0.51
Nitab4.5_0000002g0210.1	Nitab4.5_0000002g0210	Broad	/	0.28
Nitab4.5_0000002g0220.1	Nitab4.5_0000002g0220	Broad	/	0.71
Nitab4.5_0000002g0320.1	Nitab4.5_0000002g0320	Broad	/	0.26
Nitab4.5_0000002g0340.1	Nitab4.5_0000002g0340	Broad	/	0.67
Nitab4.5_0000002g0360.1	Nitab4.5_0000002g0360	Broad	/	0.46
Nitab4.5_0000002g0390.1	Nitab4.5_0000002g0390	Broad	/	0.71
Nitab4.5_0000002g0440.1	Nitab4.5_0000002g0440	Broad	/	0.25
Nitab4.5_0000002g0520.1	Nitab4.5_0000002g0520	Broad	/	0.34
Nitab4.5_0000002g0590.1	Nitab4.5_0000002g0590	Broad	/	0.18
Nitab4.5_0000003g0040.1	Nitab4.5_0000003g0040	Broad	/	0.25
Nitab4.5_0000003g0050.1	Nitab4.5_0000003g0050	Broad	/	0.43
Nitab4.5_0000003g0110.1	Nitab4.5_0000003g0110	Broad	/	0.14
Nitab4.5_0000003g0200.1	Nitab4.5_0000003g0200	Broad	/	0.67
Nitab4.5_0000003g0210.1	Nitab4.5_0000003g0210	Broad	/	0.15
Nitab4.5_0000003g0230.1	Nitab4.5_0000003g0230	Broad	/	0.42
Nitab4.5_0000003g0270.1	Nitab4.5_0000003g0270	Broad	/	0.37
Nitab4.5_0000003g0290.1	Nitab4.5_0000003g0290	Broad	/	0.41
Nitab4.5_0000003g0420.1	Nitab4.5_0000003g0420	Broad	/	0.43
Nitab4.5_0000003g0460.1	Nitab4.5_0000003g0460	Broad	/	0.53
Nitab4.5_0000003g0480.1	Nitab4.5_0000003g0480	Broad	/	0.19
Nitab4.5_0000003g0490.1	Nitab4.5_0000003g0490	Broad	/	0.27
Nitab4.5_0000003g0520.1	Nitab4.5_0000003g0520	Broad	/	0.84
Nitab4.5_0000003g0530.1	Nitab4.5_0000003g0530	Broad	/	0.2
Nitab4.5_0000003g0550.1	Nitab4.5_0000003g0550	Broad	/	0.42
Nitab4.5_0000003g0590.1	Nitab4.5_0000003g0590	Broad	/	0.31
Nitab4.5_0000003g0600.1	Nitab4.5_0000003g0600	Broad	/	0.66
Nitab4.5_0000003g0620.1	Nitab4.5_0000003g0620	Broad	/	0.41
Nitab4.5_0000003g0650.1	Nitab4.5_0000003g0650	Broad	/	0.17
Nitab4.5_0000003g0690.1	Nitab4.5_0000003g0690	Broad	/	0.41
Nitab4.5_0000003g0710.1	Nitab4.5_0000003g0710	Broad	/	0.12
Nitab4.5_0000003g0730.1	Nitab4.5_0000003g0730	Broad	/	0.34
Nitab4.5_0000003g0760.1	Nitab4.5_0000003g0760	Broad	/	0.32
Nitab4.5_0000003g0780.1	Nitab4.5_0000003g0780	Broad	/	0.13
Nitab4.5_0000003g0820.1	Nitab4.5_0000003g0820	Broad	/	0.33
Nitab4.5_0000003g0830.1	Nitab4.5_0000003g0830	Broad	/	0.38
Nitab4.5_0000003g0840.1	Nitab4.5_0000003g0840	Broad	/	0.82
Nitab4.5_0000003g0860.1	Nitab4.5_0000003g0860	Broad	/	0.34
Nitab4.5_0000003g0870.1	Nitab4.5_0000003g0870	Broad	/	0.76
Nitab4.5_0000003g0890.1	Nitab4.5_0000003g0890	Broad	/	0.26
Nitab4.5_0000003g0900.1	Nitab4.5_0000003g0900	Broad	/	0.55
Nitab4.5_0000004g0010.1	Nitab4.5_0000004g0010	Broad	/	0.27
Nitab4.5_0000004g0060.1	Nitab4.5_0000004g0060	Broad	/	0.48
Nitab4.5_0000004g0070.1	Nitab4.5_0000004g0070	Broad	/	0.28
Nitab4.5_0000004g0160.1	Nitab4.5_0000004g0160	Broad	/	0.34
Nitab4.5_0000004g0170.1	Nitab4.5_0000004g0170	Broad	/	0.16
Nitab4.5_0000004g0180.1	Nitab4.5_0000004g0180	Broad	/	0.25
Nitab4.5_0000004g0190.1	Nitab4.5_0000004g0190	Broad	/	0.27
Nitab4.5_0000004g0210.1	Nitab4.5_0000004g0210	Broad	/	0.64
Nitab4.5_0000004g0320.1	Nitab4.5_0000004g0320	Broad	/	0.19
Nitab4.5_0000004g0330.1	Nitab4.5_0000004g0330	Broad	/	0.63
Nitab4.5_0000004g0340.1	Nitab4.5_0000004g0340	Broad	/	0.24
Nitab4.5_0000004g0350.1	Nitab4.5_0000004g0350	Broad	/	0.18
Nitab4.5_0000005g0040.1	Nitab4.5_0000005g0040	Broad	/	0.49
Nitab4.5_0000005g0070.1	Nitab4.5_0000005g0070	Broad	/	0.21
Nitab4.5_0000005g0080.1	Nitab4.5_0000005g0080	Broad	/	0.62
Nitab4.5_0000005g0090.1	Nitab4.5_0000005g0090	Broad	/	0.63
Nitab4.5_0000005g0100.1	Nitab4.5_0000005g0100	Broad	/	0.28
Nitab4.5_0000005g0110.1	Nitab4.5_0000005g0110	Broad	/	0.49
Nitab4.5_0000005g0200.1	Nitab4.5_0000005g0200	Broad	/	0.36
Nitab4.5_0000005g0290.1	Nitab4.5_0000005g0290	Broad	/	0.71
Nitab4.5_0000005g0300.1	Nitab4.5_0000005g0300	Broad	/	0.5
Nitab4.5_0000005g0310.1	Nitab4.5_0000005g0310	Broad	/	0.32
Nitab4.5_0000005g0340.1	Nitab4.5_0000005g0340	Broad	/	0.49
Nitab4.5_0000005g0360.1	Nitab4.5_0000005g0360	Broad	/	0.19
Nitab4.5_0000005g0370.1	Nitab4.5_0000005g0370	Broad	/	0.52
Nitab4.5_0000005g0410.1	Nitab4.5_0000005g0410	Broad	/	0.16
Nitab4.5_0000005g0440.1	Nitab4.5_0000005g0440	Broad	/	0.52
Nitab4.5_0000005g0470.1	Nitab4.5_0000005g0470	Broad	/	0.36
Nitab4.5_0000005g0500.1	Nitab4.5_0000005g0500	Broad	/	0.1
Nitab4.5_0000005g0560.1	Nitab4.5_0000005g0560	Broad	/	0.23
Nitab4.5_0000006g0050.1	Nitab4.5_0000006g0050	Broad	/	0.78
Nitab4.5_0000006g0090.1	Nitab4.5_0000006g0090	Broad	/	0.68
Nitab4.5_0000006g0100.1	Nitab4.5_0000006g0100	Broad	/	0.49
Nitab4.5_0000006g0110.1	Nitab4.5_0000006g0110	Broad	/	0.33
Nitab4.5_0000006g0280.1	Nitab4.5_0000006g0280	Broad	/	0.3
Nitab4.5_0000006g0310.1	Nitab4.5_0000006g0310	Broad	/	0.43
Nitab4.5_0000006g0380.1	Nitab4.5_0000006g0380	Broad	/	0.4
Nitab4.5_0000006g0440.1	Nitab4.5_0000006g0440	Broad	/	0.51
Nitab4.5_0000006g0470.1	Nitab4.5_0000006g0470	Broad	/	0.84
Nitab4.5_0000006g0480.1	Nitab4.5_0000006g0480	Broad	/	0.58
Nitab4.5_0000006g0520.1	Nitab4.5_0000006g0520	Broad	/	0.4
Nitab4.5_0000006g0530.1	Nitab4.5_0000006g0530	Broad	/	0.79
Nitab4.5_0000006g0580.1	Nitab4.5_0000006g0580	Broad	/	0.42
Nitab4.5_0000006g0620.1	Nitab4.5_0000006g0620	Broad	/	0.2
Nitab4.5_0000006g0630.1	Nitab4.5_0000006g0630	Broad	/	0.32
Nitab4.5_0000006g0650.1	Nitab4.5_0000006g0650	Broad	/	0.21
Nitab4.5_0000006g0670.1	Nitab4.5_0000006g0670	Broad	/	0.41
Nitab4.5_0000007g0010.1	Nitab4.5_0000007g0010	Broad	/	0.39
Nitab4.5_0000007g0030.1	Nitab4.5_0000007g0030	Broad	/	0.38
Nitab4.5_0000007g0040.1	Nitab4.5_0000007g0040	Broad	/	0.35
Nitab4.5_0000007g0060.1	Nitab4.5_0000007g0060	Broad	/	0.24
Nitab4.5_0000007g0130.1	Nitab4.5_0000007g0130	Broad	/	0.55
Nitab4.5_0000007g0150.1	Nitab4.5_0000007g0150	Broad	/	0.37
Nitab4.5_0000007g0170.1	Nitab4.5_0000007g0170	Broad	/	0.47
Nitab4.5_0000007g0190.1	Nitab4.5_0000007g0190	Broad	/	0.4
Nitab4.5_0000007g0210.1	Nitab4.5_0000007g0210	Broad	/	0.49
Nitab4.5_0000007g0270.1	Nitab4.5_0000007g0270	Broad	/	0.61
Nitab4.5_0000007g0300.1	Nitab4.5_0000007g0300	Broad	/	0.37
Nitab4.5_0000007g0320.1	Nitab4.5_0000007g0320	Broad	/	0.42
Nitab4.5_0000007g0330.1	Nitab4.5_0000007g0330	Broad	/	0.75
Nitab4.5_0000007g0340.1	Nitab4.5_0000007g0340	Broad	/	0.31
Nitab4.5_0000007g0360.1	Nitab4.5_0000007g0360	Broad	/	0.42
Nitab4.5_0000007g0420.1	Nitab4.5_0000007g0420	Broad	/	0.16
Nitab4.5_0000008g0010.1	Nitab4.5_0000008g0010	Broad	/	0.66
Nitab4.5_0000008g0080.1	Nitab4.5_0000008g0080	Broad	/	0.48
Nitab4.5_0000008g0150.1	Nitab4.5_0000008g0150	Broad	/	0.35
Nitab4.5_0000008g0170.1	Nitab4.5_0000008g0170	Broad	/	0.3
Nitab4.5_0000008g0180.1	Nitab4.5_0000008g0180	Broad	/	0.46
Nitab4.5_0000008g0190.1	Nitab4.5_0000008g0190	Broad	/	0.31
Nitab4.5_0000008g0200.1	Nitab4.5_0000008g0200	Broad	/	0.52
Nitab4.5_0000008g0230.1	Nitab4.5_0000008g0230	Broad	/	0.59
Nitab4.5_0000008g0240.1	Nitab4.5_0000008g0240	Broad	/	0.83
Nitab4.5_0000008g0270.1	Nitab4.5_0000008g0270	Broad	/	0.75
Nitab4.5_0000008g0320.1	Nitab4.5_0000008g0320	Broad	/	0.21
Nitab4.5_0000008g0370.1	Nitab4.5_0000008g0370	Broad	/	0.74
Nitab4.5_0000008g0390.1	Nitab4.5_0000008g0390	Broad	/	0.79
Nitab4.5_0000008g0410.1	Nitab4.5_0000008g0410	Broad	/	0.22
Nitab4.5_0000008g0420.1	Nitab4.5_0000008g0420	Broad	/	0.77
Nitab4.5_0000008g0450.1	Nitab4.5_0000008g0450	Broad	/	0.26
Nitab4.5_0000008g0460.1	Nitab4.5_0000008g0460	Broad	/	0.73
Nitab4.5_0000008g0510.1	Nitab4.5_0000008g0510	Broad	/	0.2
Nitab4.5_0000008g0570.1	Nitab4.5_0000008g0570	Broad	/	0.35
Nitab4.5_0000008g0580.1	Nitab4.5_0000008g0580	Broad	/	0.33
Nitab4.5_0000008g0590.1	Nitab4.5_0000008g0590	Broad	/	0.24
Nitab4.5_0000008g0600.1	Nitab4.5_0000008g0600	Broad	/	0.69
Nitab4.5_0000008g0640.1	Nitab4.5_0000008g0640	Broad	/	0.31
Nitab4.5_0000008g0700.1	Nitab4.5_0000008g0700	Broad	/	0.78
Nitab4.5_0000008g0720.1	Nitab4.5_0000008g0720	Broad	/	0.44
Nitab4.5_0000008g0790.1	Nitab4.5_0000008g0790	Broad	/	0.22
Nitab4.5_0000008g0810.1	Nitab4.5_0000008g0810	Broad	/	0.56
Nitab4.5_0000008g0850.1	Nitab4.5_0000008g0850	Broad	/	0.43
Nitab4.5_0000008g0860.1	Nitab4.5_0000008g0860	Broad	/	0.18
Nitab4.5_0000008g0870.1	Nitab4.5_0000008g0870	Broad	/	0.27
Nitab4.5_0000008g0880.1	Nitab4.5_0000008g0880	Broad	/	0.18
Nitab4.5_0000008g0890.1	Nitab4.5_0000008g0890	Broad	/	0.25
Nitab4.5_0000008g0920.1	Nitab4.5_0000008g0920	Broad	/	0.5
Nitab4.5_0000009g0100.1	Nitab4.5_0000009g0100	Broad	/	0.13
Nitab4.5_0000009g0130.1	Nitab4.5_0000009g0130	Broad	/	0.83
Nitab4.5_0000009g0140.1	Nitab4.5_0000009g0140	Broad	/	0.28
Nitab4.5_0000009g0200.1	Nitab4.5_0000009g0200	Broad	/	0.32
Nitab4.5_0000009g0230.1	Nitab4.5_0000009g0230	Broad	/	0.09
Nitab4.5_0000009g0250.1	Nitab4.5_0000009g0250	Broad	/	0.24
Nitab4.5_0000009g0270.1	Nitab4.5_0000009g0270	Broad	/	0.59
Nitab4.5_0000009g0300.1	Nitab4.5_0000009g0300	Broad	/	0.58
Nitab4.5_0000009g0310.1	Nitab4.5_0000009g0310	Broad	/	0.77
Nitab4.5_0000009g0360.1	Nitab4.5_0000009g0360	Broad	/	0.84
Nitab4.5_0000009g0370.1	Nitab4.5_0000009g0370	Broad	/	0.59
Nitab4.5_0000009g0380.1	Nitab4.5_0000009g0380	Broad	/	0.64
Nitab4.5_0000009g0400.1	Nitab4.5_0000009g0400	Broad	/	0.26
Nitab4.5_0000009g0420.1	Nitab4.5_0000009g0420	Broad	/	0.21
Nitab4.5_0000009g0440.1	Nitab4.5_0000009g0440	Broad	/	0.38
Nitab4.5_0000009g0480.1	Nitab4.5_0000009g0480	Broad	/	0.54
Nitab4.5_0000009g0510.1	Nitab4.5_0000009g0510	Broad	/	0.72
Nitab4.5_0000010g0020.1	Nitab4.5_0000010g0020	Broad	/	0.2
Nitab4.5_0000010g0080.1	Nitab4.5_0000010g0080	Broad	/	0.36
Nitab4.5_0000010g0090.1	Nitab4.5_0000010g0090	Broad	/	0.36
Nitab4.5_0000010g0100.1	Nitab4.5_0000010g0100	Broad	/	0.6
Nitab4.5_0000010g0120.1	Nitab4.5_0000010g0120	Broad	/	0.47
Nitab4.5_0000010g0170.1	Nitab4.5_0000010g0170	Broad	/	0.74
Nitab4.5_0000010g0190.1	Nitab4.5_0000010g0190	Broad	/	0.38
Nitab4.5_0000010g0210.1	Nitab4.5_0000010g0210	Broad	/	0.66
Nitab4.5_0000010g0250.1	Nitab4.5_0000010g0250	Broad	/	0.82
Nitab4.5_0000010g0260.1	Nitab4.5_0000010g0260	Broad	/	0.14
Nitab4.5_0000010g0290.1	Nitab4.5_0000010g0290	Broad	/	0.41
Nitab4.5_0000010g0300.1	Nitab4.5_0000010g0300	Broad	/	0.08
Nitab4.5_0000011g0040.1	Nitab4.5_0000011g0040	Broad	/	0.23
Nitab4.5_0000011g0110.1	Nitab4.5_0000011g0110	Broad	/	0.12
Nitab4.5_0000011g0120.1	Nitab4.5_0000011g0120	Broad	/	0.32
Nitab4.5_0000011g0260.1	Nitab4.5_0000011g0260	Broad	/	0.65
Nitab4.5_0000011g0310.1	Nitab4.5_0000011g0310	Broad	/	0.38
Nitab4.5_0000011g0330.1	Nitab4.5_0000011g0330	Broad	/	0.32
Nitab4.5_0000012g0020.1	Nitab4.5_0000012g0020	Broad	/	0.39
Nitab4.5_0000012g0030.1	Nitab4.5_0000012g0030	Broad	/	0.22
Nitab4.5_0000012g0080.1	Nitab4.5_0000012g0080	Broad	/	0.52
Nitab4.5_0000012g0130.1	Nitab4.5_0000012g0130	Broad	/	0.74
Nitab4.5_0000012g0160.1	Nitab4.5_0000012g0160	Broad	/	0.12
Nitab4.5_0000012g0180.1	Nitab4.5_0000012g0180	Broad	/	0.55
Nitab4.5_0000012g0230.1	Nitab4.5_0000012g0230	Broad	/	0.3
Nitab4.5_0000012g0280.1	Nitab4.5_0000012g0280	Broad	/	0.79
Nitab4.5_0000012g0320.1	Nitab4.5_0000012g0320	Broad	/	0.34
Nitab4.5_0000013g0020.1	Nitab4.5_0000013g0020	Broad	/	0.52
Nitab4.5_0000013g0040.1	Nitab4.5_0000013g0040	Broad	/	0.39
Nitab4.5_0000013g0100.1	Nitab4.5_0000013g0100	Broad	/	0.39
Nitab4.5_0000013g0110.1	Nitab4.5_0000013g0110	Broad	/	0.27
Nitab4.5_0000013g0320.1	Nitab4.5_0000013g0320	Broad	/	0.22
Nitab4.5_0000013g0360.1	Nitab4.5_0000013g0360	Broad	/	0.29
Nitab4.5_0000013g0440.1	Nitab4.5_0000013g0440	Broad	/	0.64
Nitab4.5_0000013g0510.1	Nitab4.5_0000013g0510	Broad	/	0.4
Nitab4.5_0000014g0020.1	Nitab4.5_0000014g0020	Broad	/	0.67
Nitab4.5_0000014g0030.1	Nitab4.5_0000014g0030	Broad	/	0.45
Nitab4.5_0000014g0130.1	Nitab4.5_0000014g0130	Broad	/	0.56
Nitab4.5_0000014g0140.1	Nitab4.5_0000014g0140	Broad	/	0.43
Nitab4.5_0000014g0170.1	Nitab4.5_0000014g0170	Broad	/	0.41
Nitab4.5_0000014g0220.1	Nitab4.5_0000014g0220	Broad	/	0.76
Nitab4.5_0000014g0230.1	Nitab4.5_0000014g0230	Broad	/	0.58
Nitab4.5_0000014g0290.1	Nitab4.5_0000014g0290	Broad	/	0.23
Nitab4.5_0000014g0300.1	Nitab4.5_0000014g0300	Broad	/	0.2
Nitab4.5_0000014g0320.1	Nitab4.5_0000014g0320	Broad	/	0.63
Nitab4.5_0000014g0330.1	Nitab4.5_0000014g0330	Broad	/	0.53
Nitab4.5_0000014g0380.1	Nitab4.5_0000014g0380	Broad	/	0.29
Nitab4.5_0000014g0430.1	Nitab4.5_0000014g0430	Broad	/	0.32
Nitab4.5_0000014g0440.1	Nitab4.5_0000014g0440	Broad	/	0.45
Nitab4.5_0000014g0480.1	Nitab4.5_0000014g0480	Broad	/	0.47
Nitab4.5_0000016g0010.1	Nitab4.5_0000016g0010	Broad	/	0.4
Nitab4.5_0000016g0030.1	Nitab4.5_0000016g0030	Broad	/	0.78
Nitab4.5_0000016g0120.1	Nitab4.5_0000016g0120	Broad	/	0.53
Nitab4.5_0000016g0160.1	Nitab4.5_0000016g0160	Broad	/	0.52
Nitab4.5_0000016g0170.1	Nitab4.5_0000016g0170	Broad	/	0.61
Nitab4.5_0000016g0250.1	Nitab4.5_0000016g0250	Broad	/	0.7
Nitab4.5_0000016g0260.1	Nitab4.5_0000016g0260	Broad	/	0.41
Nitab4.5_0000016g0320.1	Nitab4.5_0000016g0320	Broad	/	0.28
Nitab4.5_0000016g0350.1	Nitab4.5_0000016g0350	Broad	/	0.54
Nitab4.5_0000016g0390.1	Nitab4.5_0000016g0390	Broad	/	0.58
Nitab4.5_0000016g0420.1	Nitab4.5_0000016g0420	Broad	/	0.79
Nitab4.5_0000016g0470.1	Nitab4.5_0000016g0470	Broad	/	0.13
Nitab4.5_0000016g0500.1	Nitab4.5_0000016g0500	Broad	/	0.29
Nitab4.5_0000017g0090.1	Nitab4.5_0000017g0090	Broad	/	0.22
Nitab4.5_0000017g0130.1	Nitab4.5_0000017g0130	Broad	/	0.39
Nitab4.5_0000017g0150.1	Nitab4.5_0000017g0150	Broad	/	0.16
Nitab4.5_0000017g0160.1	Nitab4.5_0000017g0160	Broad	/	0.49
Nitab4.5_0000017g0230.1	Nitab4.5_0000017g0230	Broad	/	0.52
Nitab4.5_0000017g0240.1	Nitab4.5_0000017g0240	Broad	/	0.62
Nitab4.5_0000017g0250.1	Nitab4.5_0000017g0250	Broad	/	0.56
Nitab4.5_0000018g0100.1	Nitab4.5_0000018g0100	Broad	/	0.15
Nitab4.5_0000018g0130.1	Nitab4.5_0000018g0130	Broad	/	0.76
Nitab4.5_0000018g0150.1	Nitab4.5_0000018g0150	Broad	/	0.52
Nitab4.5_0000019g0010.1	Nitab4.5_0000019g0010	Broad	/	0.18
Nitab4.5_0000019g0020.1	Nitab4.5_0000019g0020	Broad	/	0.54
Nitab4.5_0000019g0030.1	Nitab4.5_0000019g0030	Broad	/	0.12
Nitab4.5_0000019g0060.1	Nitab4.5_0000019g0060	Broad	/	0.31
Nitab4.5_0000019g0070.1	Nitab4.5_0000019g0070	Broad	/	0.13
Nitab4.5_0000019g0100.1	Nitab4.5_0000019g0100	Broad	/	0.3
Nitab4.5_0000019g0120.1	Nitab4.5_0000019g0120	Broad	/	0.45
Nitab4.5_0000019g0150.1	Nitab4.5_0000019g0150	Broad	/	0.23
Nitab4.5_0000019g0160.1	Nitab4.5_0000019g0160	Broad	/	0.62
Nitab4.5_0000019g0170.1	Nitab4.5_0000019g0170	Broad	/	0.43
Nitab4.5_0000019g0200.1	Nitab4.5_0000019g0200	Broad	/	0.3
Nitab4.5_0000019g0230.1	Nitab4.5_0000019g0230	Broad	/	0.57
Nitab4.5_0000019g0260.1	Nitab4.5_0000019g0260	Broad	/	0.34
Nitab4.5_0000019g0280.1	Nitab4.5_0000019g0280	Broad	/	0.52
Nitab4.5_0000019g0370.1	Nitab4.5_0000019g0370	Broad	/	0.8
Nitab4.5_0000019g0400.1	Nitab4.5_0000019g0400	Broad	/	0.3
Nitab4.5_0000019g0410.1	Nitab4.5_0000019g0410	Broad	/	0.46
Nitab4.5_0000019g0420.1	Nitab4.5_0000019g0420	Broad	/	0.79
Nitab4.5_0000020g0050.1	Nitab4.5_0000020g0050	Broad	/	0.28
Nitab4.5_0000020g0080.1	Nitab4.5_0000020g0080	Broad	/	0.68
Nitab4.5_0000020g0090.1	Nitab4.5_0000020g0090	Broad	/	0.31
Nitab4.5_0000020g0130.1	Nitab4.5_0000020g0130	Broad	/	0.19
Nitab4.5_0000020g0210.1	Nitab4.5_0000020g0210	Broad	/	0.3
Nitab4.5_0000020g0270.1	Nitab4.5_0000020g0270	Broad	/	0.52
Nitab4.5_0000020g0330.1	Nitab4.5_0000020g0330	Broad	/	0.18
Nitab4.5_0000020g0340.1	Nitab4.5_0000020g0340	Broad	/	0.41
Nitab4.5_0000020g0350.1	Nitab4.5_0000020g0350	Broad	/	0.68
Nitab4.5_0000020g0380.1	Nitab4.5_0000020g0380	Broad	/	0.68
Nitab4.5_0000020g0390.1	Nitab4.5_0000020g0390	Broad	/	0.62
Nitab4.5_0000020g0400.1	Nitab4.5_0000020g0400	Broad	/	0.81
Nitab4.5_0000020g0410.1	Nitab4.5_0000020g0410	Broad	/	0.32
Nitab4.5_0000021g0010.1	Nitab4.5_0000021g0010	Broad	/	0.49
Nitab4.5_0000021g0020.1	Nitab4.5_0000021g0020	Broad	/	0.36
Nitab4.5_0000021g0030.1	Nitab4.5_0000021g0030	Broad	/	0.21
Nitab4.5_0000021g0040.1	Nitab4.5_0000021g0040	Broad	/	0.33
Nitab4.5_0000021g0060.1	Nitab4.5_0000021g0060	Broad	/	0.62
Nitab4.5_0000021g0070.1	Nitab4.5_0000021g0070	Broad	/	0.76
Nitab4.5_0000021g0080.1	Nitab4.5_0000021g0080	Broad	/	0.66
Nitab4.5_0000021g0100.1	Nitab4.5_0000021g0100	Broad	/	0.75
Nitab4.5_0000021g0110.1	Nitab4.5_0000021g0110	Broad	/	0.74
Nitab4.5_0000021g0120.1	Nitab4.5_0000021g0120	Broad	/	0.32
Nitab4.5_0000021g0130.1	Nitab4.5_0000021g0130	Broad	/	0.14
Nitab4.5_0000021g0160.1	Nitab4.5_0000021g0160	Broad	/	0.13
Nitab4.5_0000021g0190.1	Nitab4.5_0000021g0190	Broad	/	0.42
Nitab4.5_0000021g0200.1	Nitab4.5_0000021g0200	Broad	/	0.66
Nitab4.5_0000021g0220.1	Nitab4.5_0000021g0220	Broad	/	0.3
Nitab4.5_0000021g0250.1	Nitab4.5_0000021g0250	Broad	/	0.24
Nitab4.5_0000021g0280.1	Nitab4.5_0000021g0280	Broad	/	0.26
Nitab4.5_0000021g0290.1	Nitab4.5_0000021g0290	Broad	/	0.11
Nitab4.5_0000021g0300.1	Nitab4.5_0000021g0300	Broad	/	0.18
Nitab4.5_0000021g0310.1	Nitab4.5_0000021g0310	Broad	/	0.84
Nitab4.5_0000021g0430.1	Nitab4.5_0000021g0430	Broad	/	0.21
Nitab4.5_0000021g0440.1	Nitab4.5_0000021g0440	Broad	/	0.83
Nitab4.5_0000021g0450.1	Nitab4.5_0000021g0450	Broad	/	0.42
Nitab4.5_0000021g0470.1	Nitab4.5_0000021g0470	Broad	/	0.71
Nitab4.5_0000021g0490.1	Nitab4.5_0000021g0490	Broad	/	0.44
Nitab4.5_0000021g0500.1	Nitab4.5_0000021g0500	Broad	/	0.08
Nitab4.5_0000021g0510.1	Nitab4.5_0000021g0510	Broad	/	0.58
Nitab4.5_0000021g0520.1	Nitab4.5_0000021g0520	Broad	/	0.61
Nitab4.5_0000021g0560.1	Nitab4.5_0000021g0560	Broad	/	0.68
Nitab4.5_0000021g0570.1	Nitab4.5_0000021g0570	Broad	/	0.45
Nitab4.5_0000021g0610.1	Nitab4.5_0000021g0610	Broad	/	0.33
Nitab4.5_0000021g0620.1	Nitab4.5_0000021g0620	Broad	/	0.29
Nitab4.5_0000021g0630.1	Nitab4.5_0000021g0630	Broad	/	0.32
Nitab4.5_0000021g0650.1	Nitab4.5_0000021g0650	Broad	/	0.22
Nitab4.5_0000021g0660.1	Nitab4.5_0000021g0660	Broad	/	0.41
Nitab4.5_0000021g0670.1	Nitab4.5_0000021g0670	Broad	/	0.24
Nitab4.5_0000021g0700.1	Nitab4.5_0000021g0700	Broad	/	0.18
Nitab4.5_0000021g0720.1	Nitab4.5_0000021g0720	Broad	/	0.63
Nitab4.5_0000021g0740.1	Nitab4.5_0000021g0740	Broad	/	0.35
Nitab4.5_0000021g0770.1	Nitab4.5_0000021g0770	Broad	/	0.43
Nitab4.5_0000021g0780.1	Nitab4.5_0000021g0780	Broad	/	0.37
Nitab4.5_0000021g0790.1	Nitab4.5_0000021g0790	Broad	/	0.26
Nitab4.5_0000021g0800.1	Nitab4.5_0000021g0800	Broad	/	0.59
Nitab4.5_0000021g0820.1	Nitab4.5_0000021g0820	Broad	/	0.26
Nitab4.5_0000021g0830.1	Nitab4.5_0000021g0830	Broad	/	0.21
Nitab4.5_0000021g0850.1	Nitab4.5_0000021g0850	Broad	/	0.21
Nitab4.5_0000021g0870.1	Nitab4.5_0000021g0870	Broad	/	0.12
Nitab4.5_0000021g0880.1	Nitab4.5_0000021g0880	Broad	/	0.48
Nitab4.5_0000021g0890.1	Nitab4.5_0000021g0890	Broad	/	0.39
Nitab4.5_0000021g0900.1	Nitab4.5_0000021g0900	Broad	/	0.18
Nitab4.5_0000021g0910.1	Nitab4.5_0000021g0910	Broad	/	0.57
Nitab4.5_0000021g1000.1	Nitab4.5_0000021g1000	Broad	/	0.84
Nitab4.5_0000021g1020.1	Nitab4.5_0000021g1020	Broad	/	0.4
Nitab4.5_0000021g1050.1	Nitab4.5_0000021g1050	Broad	/	0.47
Nitab4.5_0000021g1070.1	Nitab4.5_0000021g1070	Broad	/	0.47
Nitab4.5_0000022g0010.1	Nitab4.5_0000022g0010	Broad	/	0.25
Nitab4.5_0000022g0030.1	Nitab4.5_0000022g0030	Broad	/	0.17
Nitab4.5_0000022g0050.1	Nitab4.5_0000022g0050	Broad	/	0.09
Nitab4.5_0000022g0070.1	Nitab4.5_0000022g0070	Broad	/	0.16
Nitab4.5_0000022g0100.1	Nitab4.5_0000022g0100	Broad	/	0.12
Nitab4.5_0000022g0140.1	Nitab4.5_0000022g0140	Broad	/	0.33
Nitab4.5_0000022g0160.1	Nitab4.5_0000022g0160	Broad	/	0.19
Nitab4.5_0000022g0230.1	Nitab4.5_0000022g0230	Broad	/	0.51
Nitab4.5_0000022g0240.1	Nitab4.5_0000022g0240	Broad	/	0.18
Nitab4.5_0000022g0280.1	Nitab4.5_0000022g0280	Broad	/	0.14
Nitab4.5_0000022g0300.1	Nitab4.5_0000022g0300	Broad	/	0.44
Nitab4.5_0000022g0310.1	Nitab4.5_0000022g0310	Broad	/	0.14
Nitab4.5_0000022g0390.1	Nitab4.5_0000022g0390	Broad	/	0.26
Nitab4.5_0000023g0060.1	Nitab4.5_0000023g0060	Broad	/	0.27
Nitab4.5_0000023g0070.1	Nitab4.5_0000023g0070	Broad	/	0.63
Nitab4.5_0000023g0080.1	Nitab4.5_0000023g0080	Broad	/	0.32
Nitab4.5_0000023g0100.1	Nitab4.5_0000023g0100	Broad	/	0.28
Nitab4.5_0000023g0110.1	Nitab4.5_0000023g0110	Broad	/	0.2
Nitab4.5_0000023g0310.1	Nitab4.5_0000023g0310	Broad	/	0.85
Nitab4.5_0000023g0490.1	Nitab4.5_0000023g0490	Broad	/	0.71
Nitab4.5_0000023g0700.1	Nitab4.5_0000023g0700	Broad	/	0.27
Nitab4.5_0000023g0710.1	Nitab4.5_0000023g0710	Broad	/	0.25
Nitab4.5_0000024g0020.1	Nitab4.5_0000024g0020	Broad	/	0.44
Nitab4.5_0000024g0050.1	Nitab4.5_0000024g0050	Broad	/	0.21
Nitab4.5_0000024g0100.1	Nitab4.5_0000024g0100	Broad	/	0.28
Nitab4.5_0000024g0110.1	Nitab4.5_0000024g0110	Broad	/	0.24
Nitab4.5_0000024g0130.1	Nitab4.5_0000024g0130	Broad	/	0.45
Nitab4.5_0000024g0140.1	Nitab4.5_0000024g0140	Broad	/	0.2
Nitab4.5_0000024g0150.1	Nitab4.5_0000024g0150	Broad	/	0.74
Nitab4.5_0000024g0170.1	Nitab4.5_0000024g0170	Broad	/	0.83
Nitab4.5_0000024g0200.1	Nitab4.5_0000024g0200	Broad	/	0.2
Nitab4.5_0000024g0220.1	Nitab4.5_0000024g0220	Broad	/	0.11
Nitab4.5_0000024g0250.1	Nitab4.5_0000024g0250	Broad	/	0.31
Nitab4.5_0000024g0280.1	Nitab4.5_0000024g0280	Broad	/	0.57
Nitab4.5_0000026g0020.1	Nitab4.5_0000026g0020	Broad	/	0.47
Nitab4.5_0000026g0030.1	Nitab4.5_0000026g0030	Broad	/	0.79
Nitab4.5_0000026g0060.1	Nitab4.5_0000026g0060	Broad	/	0.29
Nitab4.5_0000026g0120.1	Nitab4.5_0000026g0120	Broad	/	0.39
Nitab4.5_0000026g0280.1	Nitab4.5_0000026g0280	Broad	/	0.47
Nitab4.5_0000026g0320.1	Nitab4.5_0000026g0320	Broad	/	0.53
Nitab4.5_0000026g0330.1	Nitab4.5_0000026g0330	Broad	/	0.23
Nitab4.5_0000026g0340.1	Nitab4.5_0000026g0340	Broad	/	0.54
Nitab4.5_0000026g0410.1	Nitab4.5_0000026g0410	Broad	/	0.6
Nitab4.5_0000026g0430.1	Nitab4.5_0000026g0430	Broad	/	0.35
Nitab4.5_0000027g0060.1	Nitab4.5_0000027g0060	Broad	/	0.31
Nitab4.5_0000027g0100.1	Nitab4.5_0000027g0100	Broad	/	0.61
Nitab4.5_0000027g0140.1	Nitab4.5_0000027g0140	Broad	/	0.46
Nitab4.5_0000027g0150.1	Nitab4.5_0000027g0150	Broad	/	0.26
Nitab4.5_0000027g0160.1	Nitab4.5_0000027g0160	Broad	/	0.38
Nitab4.5_0000027g0210.1	Nitab4.5_0000027g0210	Broad	/	0.6
Nitab4.5_0000027g0300.1	Nitab4.5_0000027g0300	Broad	/	0.39
Nitab4.5_0000027g0430.1	Nitab4.5_0000027g0430	Broad	/	0.47
Nitab4.5_0000027g0450.1	Nitab4.5_0000027g0450	Broad	/	0.4
Nitab4.5_0000027g0460.1	Nitab4.5_0000027g0460	Broad	/	0.15
Nitab4.5_0000027g0470.1	Nitab4.5_0000027g0470	Broad	/	0.39
Nitab4.5_0000027g0490.1	Nitab4.5_0000027g0490	Broad	/	0.3
Nitab4.5_0000027g0500.1	Nitab4.5_0000027g0500	Broad	/	0.66
Nitab4.5_0000027g0520.1	Nitab4.5_0000027g0520	Broad	/	0.19
Nitab4.5_0000027g0550.1	Nitab4.5_0000027g0550	Broad	/	0.78
Nitab4.5_0000027g0570.1	Nitab4.5_0000027g0570	Broad	/	0.84
Nitab4.5_0000028g0040.1	Nitab4.5_0000028g0040	Broad	/	0.25
Nitab4.5_0000028g0050.1	Nitab4.5_0000028g0050	Broad	/	0.69
Nitab4.5_0000028g0090.1	Nitab4.5_0000028g0090	Broad	/	0.27
Nitab4.5_0000028g0180.1	Nitab4.5_0000028g0180	Broad	/	0.51
Nitab4.5_0000028g0210.1	Nitab4.5_0000028g0210	Broad	/	0.54
Nitab4.5_0000028g0220.1	Nitab4.5_0000028g0220	Broad	/	0.42
Nitab4.5_0000028g0350.1	Nitab4.5_0000028g0350	Broad	/	0.35
Nitab4.5_0000028g0360.1	Nitab4.5_0000028g0360	Broad	/	0.61
Nitab4.5_0000028g0370.1	Nitab4.5_0000028g0370	Broad	/	0.13
Nitab4.5_0000028g0390.1	Nitab4.5_0000028g0390	Broad	/	0.21
Nitab4.5_0000028g0400.1	Nitab4.5_0000028g0400	Broad	/	0.29
Nitab4.5_0000028g0410.1	Nitab4.5_0000028g0410	Broad	/	0.38
Nitab4.5_0000030g0040.1	Nitab4.5_0000030g0040	Broad	/	0.29
Nitab4.5_0000030g0080.1	Nitab4.5_0000030g0080	Broad	/	0.15
Nitab4.5_0000030g0100.1	Nitab4.5_0000030g0100	Broad	/	0.29
Nitab4.5_0000030g0200.1	Nitab4.5_0000030g0200	Broad	/	0.23
Nitab4.5_0000030g0210.1	Nitab4.5_0000030g0210	Broad	/	0.34
Nitab4.5_0000030g0220.1	Nitab4.5_0000030g0220	Broad	/	0.13
Nitab4.5_0000030g0230.1	Nitab4.5_0000030g0230	Broad	/	0.71
Nitab4.5_0000030g0350.1	Nitab4.5_0000030g0350	Broad	/	0.34
Nitab4.5_0000030g0360.1	Nitab4.5_0000030g0360	Broad	/	0.71
Nitab4.5_0000030g0420.1	Nitab4.5_0000030g0420	Broad	/	0.38
Nitab4.5_0000030g0430.1	Nitab4.5_0000030g0430	Broad	/	0.49
Nitab4.5_0000030g0470.1	Nitab4.5_0000030g0470	Broad	/	0.28
Nitab4.5_0000030g0480.1	Nitab4.5_0000030g0480	Broad	/	0.36
Nitab4.5_0000030g0540.1	Nitab4.5_0000030g0540	Broad	/	0.22
Nitab4.5_0000030g0620.1	Nitab4.5_0000030g0620	Broad	/	0.32
Nitab4.5_0000031g0400.1	Nitab4.5_0000031g0400	Broad	/	0.6
Nitab4.5_0000031g0420.1	Nitab4.5_0000031g0420	Broad	/	0.75
Nitab4.5_0000031g0470.1	Nitab4.5_0000031g0470	Broad	/	0.51
Nitab4.5_0000033g0010.1	Nitab4.5_0000033g0010	Broad	/	0.56
Nitab4.5_0000033g0120.1	Nitab4.5_0000033g0120	Broad	/	0.12
Nitab4.5_0000033g0130.1	Nitab4.5_0000033g0130	Broad	/	0.09
Nitab4.5_0000033g0220.1	Nitab4.5_0000033g0220	Broad	/	0.23
Nitab4.5_0000033g0230.1	Nitab4.5_0000033g0230	Broad	/	0.47
Nitab4.5_0000033g0270.1	Nitab4.5_0000033g0270	Broad	/	0.57
Nitab4.5_0000033g0330.1	Nitab4.5_0000033g0330	Broad	/	0.48
Nitab4.5_0000033g0350.1	Nitab4.5_0000033g0350	Broad	/	0.7
Nitab4.5_0000033g0360.1	Nitab4.5_0000033g0360	Broad	/	0.54
Nitab4.5_0000033g0420.1	Nitab4.5_0000033g0420	Broad	/	0.42
Nitab4.5_0000033g0440.1	Nitab4.5_0000033g0440	Broad	/	0.27
Nitab4.5_0000034g0110.1	Nitab4.5_0000034g0110	Broad	/	0.24
Nitab4.5_0000034g0130.1	Nitab4.5_0000034g0130	Broad	/	0.49
Nitab4.5_0000034g0150.1	Nitab4.5_0000034g0150	Broad	/	0.29
Nitab4.5_0000034g0210.1	Nitab4.5_0000034g0210	Broad	/	0.19
Nitab4.5_0000034g0230.1	Nitab4.5_0000034g0230	Broad	/	0.3
Nitab4.5_0000034g0260.1	Nitab4.5_0000034g0260	Broad	/	0.74
Nitab4.5_0000034g0280.1	Nitab4.5_0000034g0280	Broad	/	0.65
Nitab4.5_0000035g0050.1	Nitab4.5_0000035g0050	Broad	/	0.46
Nitab4.5_0000035g0070.1	Nitab4.5_0000035g0070	Broad	/	0.32
Nitab4.5_0000035g0090.1	Nitab4.5_0000035g0090	Broad	/	0.34
Nitab4.5_0000035g0100.1	Nitab4.5_0000035g0100	Broad	/	0.79
Nitab4.5_0000035g0110.1	Nitab4.5_0000035g0110	Broad	/	0.6
Nitab4.5_0000035g0130.1	Nitab4.5_0000035g0130	Broad	/	0.53
Nitab4.5_0000035g0170.1	Nitab4.5_0000035g0170	Broad	/	0.4
Nitab4.5_0000035g0180.1	Nitab4.5_0000035g0180	Broad	/	0.37
Nitab4.5_0000035g0200.1	Nitab4.5_0000035g0200	Broad	/	0.09
Nitab4.5_0000035g0230.1	Nitab4.5_0000035g0230	Broad	/	0.57
Nitab4.5_0000036g0010.1	Nitab4.5_0000036g0010	Broad	/	0.79
Nitab4.5_0000036g0020.1	Nitab4.5_0000036g0020	Broad	/	0.14
Nitab4.5_0000036g0030.1	Nitab4.5_0000036g0030	Broad	/	0.73
Nitab4.5_0000036g0040.1	Nitab4.5_0000036g0040	Broad	/	0.84
Nitab4.5_0000036g0050.1	Nitab4.5_0000036g0050	Broad	/	0.35
Nitab4.5_0000036g0060.1	Nitab4.5_0000036g0060	Broad	/	0.15
Nitab4.5_0000036g0150.1	Nitab4.5_0000036g0150	Broad	/	0.38
Nitab4.5_0000036g0160.1	Nitab4.5_0000036g0160	Broad	/	0.4
Nitab4.5_0000036g0170.1	Nitab4.5_0000036g0170	Broad	/	0.55
Nitab4.5_0000036g0190.1	Nitab4.5_0000036g0190	Broad	/	0.65
Nitab4.5_0000036g0240.1	Nitab4.5_0000036g0240	Broad	/	0.32
Nitab4.5_0000036g0270.1	Nitab4.5_0000036g0270	Broad	/	0.68
Nitab4.5_0000036g0360.1	Nitab4.5_0000036g0360	Broad	/	0.54
Nitab4.5_0000036g0410.1	Nitab4.5_0000036g0410	Broad	/	0.54
Nitab4.5_0000036g0430.1	Nitab4.5_0000036g0430	Broad	/	0.27
Nitab4.5_0000036g0440.1	Nitab4.5_0000036g0440	Broad	/	0.31
Nitab4.5_0000036g0470.1	Nitab4.5_0000036g0470	Broad	/	0.34
Nitab4.5_0000036g0500.1	Nitab4.5_0000036g0500	Broad	/	0.69
Nitab4.5_0000036g0580.1	Nitab4.5_0000036g0580	Broad	/	0.51
Nitab4.5_0000037g0020.1	Nitab4.5_0000037g0020	Broad	/	0.54
Nitab4.5_0000037g0030.1	Nitab4.5_0000037g0030	Broad	/	0.69
Nitab4.5_0000037g0040.1	Nitab4.5_0000037g0040	Broad	/	0.23
Nitab4.5_0000037g0180.1	Nitab4.5_0000037g0180	Broad	/	0.39
Nitab4.5_0000037g0190.1	Nitab4.5_0000037g0190	Broad	/	0.36
Nitab4.5_0000037g0220.1	Nitab4.5_0000037g0220	Broad	/	0.72
Nitab4.5_0000037g0240.1	Nitab4.5_0000037g0240	Broad	/	0.66
Nitab4.5_0000037g0280.1	Nitab4.5_0000037g0280	Broad	/	0.82
Nitab4.5_0000037g0290.1	Nitab4.5_0000037g0290	Broad	/	0.61
Nitab4.5_0000037g0320.1	Nitab4.5_0000037g0320	Broad	/	0.5
Nitab4.5_0000037g0330.1	Nitab4.5_0000037g0330	Broad	/	0.58
Nitab4.5_0000037g0340.1	Nitab4.5_0000037g0340	Broad	/	0.64
Nitab4.5_0000037g0350.1	Nitab4.5_0000037g0350	Broad	/	0.3
Nitab4.5_0000037g0360.1	Nitab4.5_0000037g0360	Broad	/	0.82
Nitab4.5_0000038g0010.1	Nitab4.5_0000038g0010	Broad	/	0.33
Nitab4.5_0000038g0020.1	Nitab4.5_0000038g0020	Broad	/	0.18
Nitab4.5_0000038g0030.1	Nitab4.5_0000038g0030	Broad	/	0.69
Nitab4.5_0000038g0040.1	Nitab4.5_0000038g0040	Broad	/	0.58
Nitab4.5_0000038g0080.1	Nitab4.5_0000038g0080	Broad	/	0.2
Nitab4.5_0000038g0110.1	Nitab4.5_0000038g0110	Broad	/	0.73
Nitab4.5_0000038g0130.1	Nitab4.5_0000038g0130	Broad	/	0.5
Nitab4.5_0000038g0140.1	Nitab4.5_0000038g0140	Broad	/	0.78
Nitab4.5_0000038g0150.1	Nitab4.5_0000038g0150	Broad	/	0.22
Nitab4.5_0000038g0160.1	Nitab4.5_0000038g0160	Broad	/	0.54
Nitab4.5_0000038g0170.1	Nitab4.5_0000038g0170	Broad	/	0.29
Nitab4.5_0000038g0190.1	Nitab4.5_0000038g0190	Broad	/	0.5
Nitab4.5_0000038g0200.1	Nitab4.5_0000038g0200	Broad	/	0.17
Nitab4.5_0000038g0210.1	Nitab4.5_0000038g0210	Broad	/	0.51
Nitab4.5_0000038g0230.1	Nitab4.5_0000038g0230	Broad	/	0.13
Nitab4.5_0000038g0280.1	Nitab4.5_0000038g0280	Broad	/	0.53
Nitab4.5_0000038g0330.1	Nitab4.5_0000038g0330	Broad	/	0.5
Nitab4.5_0000038g0350.1	Nitab4.5_0000038g0350	Broad	/	0.22
Nitab4.5_0000038g0360.1	Nitab4.5_0000038g0360	Broad	/	0.21
Nitab4.5_0000038g0370.1	Nitab4.5_0000038g0370	Broad	/	0.47
Nitab4.5_0000038g0390.1	Nitab4.5_0000038g0390	Broad	/	0.42
Nitab4.5_0000039g0010.1	Nitab4.5_0000039g0010	Broad	/	0.29
Nitab4.5_0000039g0110.1	Nitab4.5_0000039g0110	Broad	/	0.54
Nitab4.5_0000039g0180.1	Nitab4.5_0000039g0180	Broad	/	0.37
Nitab4.5_0000039g0190.1	Nitab4.5_0000039g0190	Broad	/	0.79
Nitab4.5_0000040g0010.1	Nitab4.5_0000040g0010	Broad	/	0.76
Nitab4.5_0000040g0050.1	Nitab4.5_0000040g0050	Broad	/	0.27
Nitab4.5_0000040g0070.1	Nitab4.5_0000040g0070	Broad	/	0.62
Nitab4.5_0000040g0080.1	Nitab4.5_0000040g0080	Broad	/	0.52
Nitab4.5_0000040g0100.1	Nitab4.5_0000040g0100	Broad	/	0.46
Nitab4.5_0000040g0110.1	Nitab4.5_0000040g0110	Broad	/	0.73
Nitab4.5_0000040g0120.1	Nitab4.5_0000040g0120	Broad	/	0.61
Nitab4.5_0000040g0140.1	Nitab4.5_0000040g0140	Broad	/	0.22
Nitab4.5_0000040g0150.1	Nitab4.5_0000040g0150	Broad	/	0.25
Nitab4.5_0000040g0160.1	Nitab4.5_0000040g0160	Broad	/	0.34
Nitab4.5_0000040g0250.1	Nitab4.5_0000040g0250	Broad	/	0.59
Nitab4.5_0000040g0270.1	Nitab4.5_0000040g0270	Broad	/	0.44
Nitab4.5_0000040g0330.1	Nitab4.5_0000040g0330	Broad	/	0.31
Nitab4.5_0000040g0360.1	Nitab4.5_0000040g0360	Broad	/	0.19
Nitab4.5_0000040g0370.1	Nitab4.5_0000040g0370	Broad	/	0.6
Nitab4.5_0000040g0380.1	Nitab4.5_0000040g0380	Broad	/	0.21
Nitab4.5_0000040g0390.1	Nitab4.5_0000040g0390	Broad	/	0.43
Nitab4.5_0000040g0400.1	Nitab4.5_0000040g0400	Broad	/	0.25
Nitab4.5_0000040g0410.1	Nitab4.5_0000040g0410	Broad	/	0.27
Nitab4.5_0000040g0420.1	Nitab4.5_0000040g0420	Broad	/	0.45
Nitab4.5_0000040g0440.1	Nitab4.5_0000040g0440	Broad	/	0.75
Nitab4.5_0000040g0460.1	Nitab4.5_0000040g0460	Broad	/	0.15
Nitab4.5_0000040g0470.1	Nitab4.5_0000040g0470	Broad	/	0.47
Nitab4.5_0000040g0480.1	Nitab4.5_0000040g0480	Broad	/	0.1
Nitab4.5_0000040g0550.1	Nitab4.5_0000040g0550	Broad	/	0.21
Nitab4.5_0000040g0590.1	Nitab4.5_0000040g0590	Broad	/	0.82
Nitab4.5_0000040g0610.1	Nitab4.5_0000040g0610	Broad	/	0.48
Nitab4.5_0000040g0620.1	Nitab4.5_0000040g0620	Broad	/	0.55
Nitab4.5_0000040g0630.1	Nitab4.5_0000040g0630	Broad	/	0.37
Nitab4.5_0000040g0640.1	Nitab4.5_0000040g0640	Broad	/	0.57
Nitab4.5_0000040g0650.1	Nitab4.5_0000040g0650	Broad	/	0.62
Nitab4.5_0000041g0010.1	Nitab4.5_0000041g0010	Broad	/	0.19
Nitab4.5_0000041g0020.1	Nitab4.5_0000041g0020	Broad	/	0.57
Nitab4.5_0000041g0060.1	Nitab4.5_0000041g0060	Broad	/	0.14
Nitab4.5_0000041g0110.1	Nitab4.5_0000041g0110	Broad	/	0.13
Nitab4.5_0000041g0130.1	Nitab4.5_0000041g0130	Broad	/	0.18
Nitab4.5_0000041g0140.1	Nitab4.5_0000041g0140	Broad	/	0.53
Nitab4.5_0000041g0150.1	Nitab4.5_0000041g0150	Broad	/	0.47
Nitab4.5_0000041g0180.1	Nitab4.5_0000041g0180	Broad	/	0.32
Nitab4.5_0000041g0300.1	Nitab4.5_0000041g0300	Broad	/	0.39
Nitab4.5_0000041g0320.1	Nitab4.5_0000041g0320	Broad	/	0.51
Nitab4.5_0000041g0370.1	Nitab4.5_0000041g0370	Broad	/	0.68
Nitab4.5_0000041g0390.1	Nitab4.5_0000041g0390	Broad	/	0.3
Nitab4.5_0000042g0010.1	Nitab4.5_0000042g0010	Broad	/	0.23
Nitab4.5_0000042g0030.1	Nitab4.5_0000042g0030	Broad	/	0.43
Nitab4.5_0000042g0040.1	Nitab4.5_0000042g0040	Broad	/	0.55
Nitab4.5_0000042g0070.1	Nitab4.5_0000042g0070	Broad	/	0.2
Nitab4.5_0000043g0010.1	Nitab4.5_0000043g0010	Broad	/	0.84
Nitab4.5_0000043g0040.1	Nitab4.5_0000043g0040	Broad	/	0.41
Nitab4.5_0000043g0080.1	Nitab4.5_0000043g0080	Broad	/	0.34
Nitab4.5_0000043g0090.1	Nitab4.5_0000043g0090	Broad	/	0.13
Nitab4.5_0000043g0100.1	Nitab4.5_0000043g0100	Broad	/	0.14
Nitab4.5_0000043g0180.1	Nitab4.5_0000043g0180	Broad	/	0.49
Nitab4.5_0000043g0240.1	Nitab4.5_0000043g0240	Broad	/	0.61
Nitab4.5_0000043g0300.1	Nitab4.5_0000043g0300	Broad	/	0.37
Nitab4.5_0000043g0310.1	Nitab4.5_0000043g0310	Broad	/	0.35
Nitab4.5_0000043g0320.1	Nitab4.5_0000043g0320	Broad	/	0.4
Nitab4.5_0000044g0100.1	Nitab4.5_0000044g0100	Broad	/	0.54
Nitab4.5_0000044g0130.1	Nitab4.5_0000044g0130	Broad	/	0.42
Nitab4.5_0000044g0210.1	Nitab4.5_0000044g0210	Broad	/	0.56
Nitab4.5_0000044g0220.1	Nitab4.5_0000044g0220	Broad	/	0.35
Nitab4.5_0000044g0240.1	Nitab4.5_0000044g0240	Broad	/	0.47
Nitab4.5_0000044g0270.1	Nitab4.5_0000044g0270	Broad	/	0.11
Nitab4.5_0000044g0310.1	Nitab4.5_0000044g0310	Broad	/	0.81
Nitab4.5_0000044g0330.1	Nitab4.5_0000044g0330	Broad	/	0.12
Nitab4.5_0000044g0340.1	Nitab4.5_0000044g0340	Broad	/	0.29
Nitab4.5_0000044g0380.1	Nitab4.5_0000044g0380	Broad	/	0.72
Nitab4.5_0000044g0390.1	Nitab4.5_0000044g0390	Broad	/	0.17
Nitab4.5_0000044g0430.1	Nitab4.5_0000044g0430	Broad	/	0.23
Nitab4.5_0000044g0470.1	Nitab4.5_0000044g0470	Broad	/	0.56
Nitab4.5_0000044g0490.1	Nitab4.5_0000044g0490	Broad	/	0.67
Nitab4.5_0000044g0630.1	Nitab4.5_0000044g0630	Broad	/	0.2
Nitab4.5_0000045g0090.1	Nitab4.5_0000045g0090	Broad	/	0.26
Nitab4.5_0000045g0110.1	Nitab4.5_0000045g0110	Broad	/	0.16
Nitab4.5_0000045g0150.1	Nitab4.5_0000045g0150	Broad	/	0.45
Nitab4.5_0000045g0160.1	Nitab4.5_0000045g0160	Broad	/	0.29
Nitab4.5_0000045g0200.1	Nitab4.5_0000045g0200	Broad	/	0.18
Nitab4.5_0000045g0280.1	Nitab4.5_0000045g0280	Broad	/	0.46
Nitab4.5_0000045g0290.1	Nitab4.5_0000045g0290	Broad	/	0.37
Nitab4.5_0000045g0350.1	Nitab4.5_0000045g0350	Broad	/	0.2
Nitab4.5_0000045g0360.1	Nitab4.5_0000045g0360	Broad	/	0.28
Nitab4.5_0000045g0390.1	Nitab4.5_0000045g0390	Broad	/	0.45
Nitab4.5_0000045g0400.1	Nitab4.5_0000045g0400	Broad	/	0.57
Nitab4.5_0000045g0440.1	Nitab4.5_0000045g0440	Broad	/	0.78
Nitab4.5_0000045g0460.1	Nitab4.5_0000045g0460	Broad	/	0.15
Nitab4.5_0000045g0470.1	Nitab4.5_0000045g0470	Broad	/	0.54
Nitab4.5_0000045g0540.1	Nitab4.5_0000045g0540	Broad	/	0.21
Nitab4.5_0000045g0550.1	Nitab4.5_0000045g0550	Broad	/	0.35
Nitab4.5_0000046g0020.1	Nitab4.5_0000046g0020	Broad	/	0.76
Nitab4.5_0000046g0050.1	Nitab4.5_0000046g0050	Broad	/	0.24
Nitab4.5_0000046g0060.1	Nitab4.5_0000046g0060	Broad	/	0.22
Nitab4.5_0000046g0160.1	Nitab4.5_0000046g0160	Broad	/	0.71
Nitab4.5_0000046g0170.1	Nitab4.5_0000046g0170	Broad	/	0.77
Nitab4.5_0000046g0180.1	Nitab4.5_0000046g0180	Broad	/	0.56
Nitab4.5_0000046g0200.1	Nitab4.5_0000046g0200	Broad	/	0.27
Nitab4.5_0000047g0020.1	Nitab4.5_0000047g0020	Broad	/	0.75
Nitab4.5_0000047g0080.1	Nitab4.5_0000047g0080	Broad	/	0.64
Nitab4.5_0000047g0130.1	Nitab4.5_0000047g0130	Broad	/	0.23
Nitab4.5_0000047g0140.1	Nitab4.5_0000047g0140	Broad	/	0.51
Nitab4.5_0000047g0160.1	Nitab4.5_0000047g0160	Broad	/	0.35
Nitab4.5_0000047g0180.1	Nitab4.5_0000047g0180	Broad	/	0.58
Nitab4.5_0000048g0040.1	Nitab4.5_0000048g0040	Broad	/	0.54
Nitab4.5_0000048g0060.1	Nitab4.5_0000048g0060	Broad	/	0.16
Nitab4.5_0000048g0070.1	Nitab4.5_0000048g0070	Broad	/	0.29
Nitab4.5_0000048g0080.1	Nitab4.5_0000048g0080	Broad	/	0.38
Nitab4.5_0000048g0100.1	Nitab4.5_0000048g0100	Broad	/	0.22
Nitab4.5_0000048g0130.1	Nitab4.5_0000048g0130	Broad	/	0.32
Nitab4.5_0000048g0140.1	Nitab4.5_0000048g0140	Broad	/	0.16
Nitab4.5_0000048g0180.1	Nitab4.5_0000048g0180	Broad	/	0.5
Nitab4.5_0000048g0210.1	Nitab4.5_0000048g0210	Broad	/	0.54
Nitab4.5_0000048g0270.1	Nitab4.5_0000048g0270	Broad	/	0.26
Nitab4.5_0000049g0070.1	Nitab4.5_0000049g0070	Broad	/	0.25
Nitab4.5_0000049g0080.1	Nitab4.5_0000049g0080	Broad	/	0.51
Nitab4.5_0000049g0090.1	Nitab4.5_0000049g0090	Broad	/	0.27
Nitab4.5_0000049g0100.1	Nitab4.5_0000049g0100	Broad	/	0.5
Nitab4.5_0000049g0180.1	Nitab4.5_0000049g0180	Broad	/	0.6
Nitab4.5_0000049g0200.1	Nitab4.5_0000049g0200	Broad	/	0.57
Nitab4.5_0000050g0020.1	Nitab4.5_0000050g0020	Broad	/	0.29
Nitab4.5_0000050g0030.1	Nitab4.5_0000050g0030	Broad	/	0.29
Nitab4.5_0000050g0110.1	Nitab4.5_0000050g0110	Broad	/	0.18
Nitab4.5_0000050g0140.1	Nitab4.5_0000050g0140	Broad	/	0.07
Nitab4.5_0000050g0180.1	Nitab4.5_0000050g0180	Broad	/	0.17
Nitab4.5_0000050g0190.1	Nitab4.5_0000050g0190	Broad	/	0.26
Nitab4.5_0000050g0260.1	Nitab4.5_0000050g0260	Broad	/	0.24
Nitab4.5_0000050g0280.1	Nitab4.5_0000050g0280	Broad	/	0.25
Nitab4.5_0000051g0040.1	Nitab4.5_0000051g0040	Broad	/	0.24
Nitab4.5_0000051g0070.1	Nitab4.5_0000051g0070	Broad	/	0.46
Nitab4.5_0000051g0110.1	Nitab4.5_0000051g0110	Broad	/	0.37
Nitab4.5_0000051g0120.1	Nitab4.5_0000051g0120	Broad	/	0.19
Nitab4.5_0000051g0130.1	Nitab4.5_0000051g0130	Broad	/	0.55
Nitab4.5_0000051g0190.1	Nitab4.5_0000051g0190	Broad	/	0.8
Nitab4.5_0000051g0220.1	Nitab4.5_0000051g0220	Broad	/	0.44
Nitab4.5_0000051g0230.1	Nitab4.5_0000051g0230	Broad	/	0.21
Nitab4.5_0000051g0250.1	Nitab4.5_0000051g0250	Broad	/	0.13
Nitab4.5_0000051g0310.1	Nitab4.5_0000051g0310	Broad	/	0.61
Nitab4.5_0000051g0340.1	Nitab4.5_0000051g0340	Broad	/	0.69
Nitab4.5_0000052g0040.1	Nitab4.5_0000052g0040	Broad	/	0.27
Nitab4.5_0000052g0060.1	Nitab4.5_0000052g0060	Broad	/	0.19
Nitab4.5_0000052g0100.1	Nitab4.5_0000052g0100	Broad	/	0.64
Nitab4.5_0000052g0180.1	Nitab4.5_0000052g0180	Broad	/	0.18
Nitab4.5_0000052g0190.1	Nitab4.5_0000052g0190	Broad	/	0.41
Nitab4.5_0000052g0200.1	Nitab4.5_0000052g0200	Broad	/	0.45
Nitab4.5_0000052g0210.1	Nitab4.5_0000052g0210	Broad	/	0.15
Nitab4.5_0000052g0220.1	Nitab4.5_0000052g0220	Broad	/	0.52
Nitab4.5_0000052g0230.1	Nitab4.5_0000052g0230	Broad	/	0.28
Nitab4.5_0000052g0280.1	Nitab4.5_0000052g0280	Broad	/	0.63
Nitab4.5_0000052g0290.1	Nitab4.5_0000052g0290	Broad	/	0.44
Nitab4.5_0000053g0130.1	Nitab4.5_0000053g0130	Broad	/	0.08
Nitab4.5_0000053g0160.1	Nitab4.5_0000053g0160	Broad	/	0.54
Nitab4.5_0000053g0180.1	Nitab4.5_0000053g0180	Broad	/	0.4
Nitab4.5_0000054g0010.1	Nitab4.5_0000054g0010	Broad	/	0.17
Nitab4.5_0000054g0220.1	Nitab4.5_0000054g0220	Broad	/	0.37
Nitab4.5_0000055g0010.1	Nitab4.5_0000055g0010	Broad	/	0.37
Nitab4.5_0000055g0020.1	Nitab4.5_0000055g0020	Broad	/	0.65
Nitab4.5_0000055g0060.1	Nitab4.5_0000055g0060	Broad	/	0.43
Nitab4.5_0000055g0120.1	Nitab4.5_0000055g0120	Broad	/	0.28
Nitab4.5_0000055g0200.1	Nitab4.5_0000055g0200	Broad	/	0.25
Nitab4.5_0000055g0210.1	Nitab4.5_0000055g0210	Broad	/	0.25
Nitab4.5_0000055g0230.1	Nitab4.5_0000055g0230	Broad	/	0.36
Nitab4.5_0000055g0260.1	Nitab4.5_0000055g0260	Broad	/	0.3
Nitab4.5_0000055g0310.1	Nitab4.5_0000055g0310	Broad	/	0.25
Nitab4.5_0000056g0010.1	Nitab4.5_0000056g0010	Broad	/	0.71
Nitab4.5_0000056g0090.1	Nitab4.5_0000056g0090	Broad	/	0.81
Nitab4.5_0000056g0120.1	Nitab4.5_0000056g0120	Broad	/	0.52
Nitab4.5_0000056g0170.1	Nitab4.5_0000056g0170	Broad	/	0.54
Nitab4.5_0000057g0020.1	Nitab4.5_0000057g0020	Broad	/	0.78
Nitab4.5_0000057g0080.1	Nitab4.5_0000057g0080	Broad	/	0.51
Nitab4.5_0000057g0140.1	Nitab4.5_0000057g0140	Broad	/	0.4
Nitab4.5_0000057g0180.1	Nitab4.5_0000057g0180	Broad	/	0.7
Nitab4.5_0000057g0200.1	Nitab4.5_0000057g0200	Broad	/	0.55
Nitab4.5_0000057g0240.1	Nitab4.5_0000057g0240	Broad	/	0.78
Nitab4.5_0000057g0260.1	Nitab4.5_0000057g0260	Broad	/	0.51
Nitab4.5_0000057g0270.1	Nitab4.5_0000057g0270	Broad	/	0.27
Nitab4.5_0000057g0290.1	Nitab4.5_0000057g0290	Broad	/	0.41
Nitab4.5_0000057g0320.1	Nitab4.5_0000057g0320	Broad	/	0.65
Nitab4.5_0000057g0330.1	Nitab4.5_0000057g0330	Broad	/	0.44
Nitab4.5_0000058g0020.1	Nitab4.5_0000058g0020	Broad	/	0.54
Nitab4.5_0000058g0030.1	Nitab4.5_0000058g0030	Broad	/	0.15
Nitab4.5_0000058g0060.1	Nitab4.5_0000058g0060	Broad	/	0.33
Nitab4.5_0000058g0090.1	Nitab4.5_0000058g0090	Broad	/	0.21
Nitab4.5_0000058g0120.1	Nitab4.5_0000058g0120	Broad	/	0.12
Nitab4.5_0000058g0160.1	Nitab4.5_0000058g0160	Broad	/	0.39
Nitab4.5_0000058g0170.1	Nitab4.5_0000058g0170	Broad	/	0.28
Nitab4.5_0000058g0200.1	Nitab4.5_0000058g0200	Broad	/	0.25
Nitab4.5_0000058g0210.1	Nitab4.5_0000058g0210	Broad	/	0.79
Nitab4.5_0000058g0250.1	Nitab4.5_0000058g0250	Broad	/	0.44
Nitab4.5_0000058g0290.1	Nitab4.5_0000058g0290	Broad	/	0.41
Nitab4.5_0000059g0010.1	Nitab4.5_0000059g0010	Broad	/	0.37
Nitab4.5_0000059g0020.1	Nitab4.5_0000059g0020	Broad	/	0.44
Nitab4.5_0000059g0050.1	Nitab4.5_0000059g0050	Broad	/	0.69
Nitab4.5_0000059g0070.1	Nitab4.5_0000059g0070	Broad	/	0.12
Nitab4.5_0000059g0080.1	Nitab4.5_0000059g0080	Broad	/	0.28
Nitab4.5_0000059g0170.1	Nitab4.5_0000059g0170	Broad	/	0.61
Nitab4.5_0000059g0180.1	Nitab4.5_0000059g0180	Broad	/	0.36
Nitab4.5_0000059g0190.1	Nitab4.5_0000059g0190	Broad	/	0.64
Nitab4.5_0000059g0200.1	Nitab4.5_0000059g0200	Broad	/	0.73
Nitab4.5_0000059g0220.1	Nitab4.5_0000059g0220	Broad	/	0.37
Nitab4.5_0000059g0230.1	Nitab4.5_0000059g0230	Broad	/	0.6
Nitab4.5_0000059g0250.1	Nitab4.5_0000059g0250	Broad	/	0.69
Nitab4.5_0000059g0260.1	Nitab4.5_0000059g0260	Broad	/	0.15
Nitab4.5_0000059g0300.1	Nitab4.5_0000059g0300	Broad	/	0.2
Nitab4.5_0000059g0430.1	Nitab4.5_0000059g0430	Broad	/	0.29
Nitab4.5_0000059g0440.1	Nitab4.5_0000059g0440	Broad	/	0.3
Nitab4.5_0000059g0530.1	Nitab4.5_0000059g0530	Broad	/	0.43
Nitab4.5_0000059g0580.1	Nitab4.5_0000059g0580	Broad	/	0.25
Nitab4.5_0000060g0010.1	Nitab4.5_0000060g0010	Broad	/	0.25
Nitab4.5_0000060g0040.1	Nitab4.5_0000060g0040	Broad	/	0.55
Nitab4.5_0000060g0050.1	Nitab4.5_0000060g0050	Broad	/	0.23
Nitab4.5_0000060g0090.1	Nitab4.5_0000060g0090	Broad	/	0.39
Nitab4.5_0000062g0010.1	Nitab4.5_0000062g0010	Broad	/	0.52
Nitab4.5_0000062g0030.1	Nitab4.5_0000062g0030	Broad	/	0.4
Nitab4.5_0000062g0070.1	Nitab4.5_0000062g0070	Broad	/	0.73
Nitab4.5_0000062g0120.1	Nitab4.5_0000062g0120	Broad	/	0.27
Nitab4.5_0000062g0150.1	Nitab4.5_0000062g0150	Broad	/	0.73
Nitab4.5_0000062g0180.1	Nitab4.5_0000062g0180	Broad	/	0.59
Nitab4.5_0000062g0200.1	Nitab4.5_0000062g0200	Broad	/	0.29
Nitab4.5_0000062g0250.1	Nitab4.5_0000062g0250	Broad	/	0.24
Nitab4.5_0000062g0280.1	Nitab4.5_0000062g0280	Broad	/	0.26
Nitab4.5_0000062g0290.1	Nitab4.5_0000062g0290	Broad	/	0.28
Nitab4.5_0000062g0300.1	Nitab4.5_0000062g0300	Broad	/	0.31
Nitab4.5_0000062g0330.1	Nitab4.5_0000062g0330	Broad	/	0.5
Nitab4.5_0000062g0370.1	Nitab4.5_0000062g0370	Broad	/	0.21
Nitab4.5_0000062g0390.1	Nitab4.5_0000062g0390	Broad	/	0.1
Nitab4.5_0000062g0410.1	Nitab4.5_0000062g0410	Broad	/	0.12
Nitab4.5_0000062g0450.1	Nitab4.5_0000062g0450	Broad	/	0.21
Nitab4.5_0000062g0460.1	Nitab4.5_0000062g0460	Broad	/	0.57
Nitab4.5_0000062g0510.1	Nitab4.5_0000062g0510	Broad	/	0.44
Nitab4.5_0000062g0520.1	Nitab4.5_0000062g0520	Broad	/	0.35
Nitab4.5_0000062g0550.1	Nitab4.5_0000062g0550	Broad	/	0.62
Nitab4.5_0000062g0580.1	Nitab4.5_0000062g0580	Broad	/	0.44
Nitab4.5_0000063g0030.1	Nitab4.5_0000063g0030	Broad	/	0.36
Nitab4.5_0000063g0050.1	Nitab4.5_0000063g0050	Broad	/	0.46
Nitab4.5_0000063g0110.1	Nitab4.5_0000063g0110	Broad	/	0.41
Nitab4.5_0000063g0120.1	Nitab4.5_0000063g0120	Broad	/	0.31
Nitab4.5_0000063g0130.1	Nitab4.5_0000063g0130	Broad	/	0.32
Nitab4.5_0000063g0140.1	Nitab4.5_0000063g0140	Broad	/	0.49
Nitab4.5_0000063g0180.1	Nitab4.5_0000063g0180	Broad	/	0.32
Nitab4.5_0000063g0190.1	Nitab4.5_0000063g0190	Broad	/	0.61
Nitab4.5_0000063g0200.1	Nitab4.5_0000063g0200	Broad	/	0.19
Nitab4.5_0000063g0210.1	Nitab4.5_0000063g0210	Broad	/	0.8
Nitab4.5_0000063g0390.1	Nitab4.5_0000063g0390	Broad	/	0.32
Nitab4.5_0000064g0090.1	Nitab4.5_0000064g0090	Broad	/	0.46
Nitab4.5_0000064g0110.1	Nitab4.5_0000064g0110	Broad	/	0.21
Nitab4.5_0000065g0060.1	Nitab4.5_0000065g0060	Broad	/	0.31
Nitab4.5_0000065g0070.1	Nitab4.5_0000065g0070	Broad	/	0.37
Nitab4.5_0000065g0260.1	Nitab4.5_0000065g0260	Broad	/	0.38
Nitab4.5_0000066g0030.1	Nitab4.5_0000066g0030	Broad	/	0.23
Nitab4.5_0000066g0110.1	Nitab4.5_0000066g0110	Broad	/	0.43
Nitab4.5_0000066g0130.1	Nitab4.5_0000066g0130	Broad	/	0.31
Nitab4.5_0000066g0140.1	Nitab4.5_0000066g0140	Broad	/	0.42
Nitab4.5_0000066g0190.1	Nitab4.5_0000066g0190	Broad	/	0.5
Nitab4.5_0000066g0240.1	Nitab4.5_0000066g0240	Broad	/	0.66
Nitab4.5_0000067g0040.1	Nitab4.5_0000067g0040	Broad	/	0.22
Nitab4.5_0000067g0120.1	Nitab4.5_0000067g0120	Broad	/	0.43
Nitab4.5_0000068g0020.1	Nitab4.5_0000068g0020	Broad	/	0.5
Nitab4.5_0000068g0040.1	Nitab4.5_0000068g0040	Broad	/	0.63
Nitab4.5_0000068g0120.1	Nitab4.5_0000068g0120	Broad	/	0.61
Nitab4.5_0000068g0160.1	Nitab4.5_0000068g0160	Broad	/	0.3
Nitab4.5_0000068g0170.1	Nitab4.5_0000068g0170	Broad	/	0.12
Nitab4.5_0000068g0260.1	Nitab4.5_0000068g0260	Broad	/	0.76
Nitab4.5_0000068g0270.1	Nitab4.5_0000068g0270	Broad	/	0.2
Nitab4.5_0000068g0400.1	Nitab4.5_0000068g0400	Broad	/	0.3
Nitab4.5_0000068g0430.1	Nitab4.5_0000068g0430	Broad	/	0.52
Nitab4.5_0000068g0440.1	Nitab4.5_0000068g0440	Broad	/	0.44
Nitab4.5_0000068g0450.1	Nitab4.5_0000068g0450	Broad	/	0.4
Nitab4.5_0000068g0460.1	Nitab4.5_0000068g0460	Broad	/	0.67
Nitab4.5_0000068g0480.1	Nitab4.5_0000068g0480	Broad	/	0.23
Nitab4.5_0000068g0540.1	Nitab4.5_0000068g0540	Broad	/	0.29
Nitab4.5_0000069g0010.1	Nitab4.5_0000069g0010	Broad	/	0.65
Nitab4.5_0000069g0030.1	Nitab4.5_0000069g0030	Broad	/	0.1
Nitab4.5_0000069g0050.1	Nitab4.5_0000069g0050	Broad	/	0.57
Nitab4.5_0000069g0080.1	Nitab4.5_0000069g0080	Broad	/	0.32
Nitab4.5_0000069g0100.1	Nitab4.5_0000069g0100	Broad	/	0.3
Nitab4.5_0000069g0120.1	Nitab4.5_0000069g0120	Broad	/	0.78
Nitab4.5_0000069g0150.1	Nitab4.5_0000069g0150	Broad	/	0.3
Nitab4.5_0000069g0160.1	Nitab4.5_0000069g0160	Broad	/	0.31
Nitab4.5_0000069g0170.1	Nitab4.5_0000069g0170	Broad	/	0.44
Nitab4.5_0000069g0180.1	Nitab4.5_0000069g0180	Broad	/	0.76
Nitab4.5_0000069g0190.1	Nitab4.5_0000069g0190	Broad	/	0.81
Nitab4.5_0000069g0220.1	Nitab4.5_0000069g0220	Broad	/	0.3
Nitab4.5_0000069g0230.1	Nitab4.5_0000069g0230	Broad	/	0.33
Nitab4.5_0000069g0250.1	Nitab4.5_0000069g0250	Broad	/	0.38
Nitab4.5_0000069g0260.1	Nitab4.5_0000069g0260	Broad	/	0.42
Nitab4.5_0000069g0300.1	Nitab4.5_0000069g0300	Broad	/	0.85
Nitab4.5_0000069g0320.1	Nitab4.5_0000069g0320	Broad	/	0.27
Nitab4.5_0000069g0350.1	Nitab4.5_0000069g0350	Broad	/	0.32
Nitab4.5_0000069g0360.1	Nitab4.5_0000069g0360	Broad	/	0.2
Nitab4.5_0000069g0370.1	Nitab4.5_0000069g0370	Broad	/	0.59
Nitab4.5_0000069g0380.1	Nitab4.5_0000069g0380	Broad	/	0.73
Nitab4.5_0000069g0420.1	Nitab4.5_0000069g0420	Broad	/	0.32
Nitab4.5_0000069g0470.1	Nitab4.5_0000069g0470	Broad	/	0.34
Nitab4.5_0000069g0490.1	Nitab4.5_0000069g0490	Broad	/	0.53
Nitab4.5_0000069g0500.1	Nitab4.5_0000069g0500	Broad	/	0.29
Nitab4.5_0000069g0530.1	Nitab4.5_0000069g0530	Broad	/	0.17
Nitab4.5_0000070g0140.1	Nitab4.5_0000070g0140	Broad	/	0.35
Nitab4.5_0000070g0160.1	Nitab4.5_0000070g0160	Broad	/	0.34
Nitab4.5_0000070g0170.1	Nitab4.5_0000070g0170	Broad	/	0.42
Nitab4.5_0000070g0190.1	Nitab4.5_0000070g0190	Broad	/	0.47
Nitab4.5_0000070g0210.1	Nitab4.5_0000070g0210	Broad	/	0.39
Nitab4.5_0000071g0090.1	Nitab4.5_0000071g0090	Broad	/	0.18
Nitab4.5_0000071g0150.1	Nitab4.5_0000071g0150	Broad	/	0.31
Nitab4.5_0000071g0200.1	Nitab4.5_0000071g0200	Broad	/	0.29
Nitab4.5_0000071g0210.1	Nitab4.5_0000071g0210	Broad	/	0.68
Nitab4.5_0000071g0310.1	Nitab4.5_0000071g0310	Broad	/	0.11
Nitab4.5_0000071g0350.1	Nitab4.5_0000071g0350	Broad	/	0.24
Nitab4.5_0000072g0030.1	Nitab4.5_0000072g0030	Broad	/	0.37
Nitab4.5_0000072g0130.1	Nitab4.5_0000072g0130	Broad	/	0.48
Nitab4.5_0000072g0150.1	Nitab4.5_0000072g0150	Broad	/	0.26
Nitab4.5_0000072g0230.1	Nitab4.5_0000072g0230	Broad	/	0.5
Nitab4.5_0000072g0300.1	Nitab4.5_0000072g0300	Broad	/	0.72
Nitab4.5_0000072g0330.1	Nitab4.5_0000072g0330	Broad	/	0.46
Nitab4.5_0000072g0350.1	Nitab4.5_0000072g0350	Broad	/	0.26
Nitab4.5_0000072g0440.1	Nitab4.5_0000072g0440	Broad	/	0.58
Nitab4.5_0000072g0450.1	Nitab4.5_0000072g0450	Broad	/	0.37
Nitab4.5_0000072g0460.1	Nitab4.5_0000072g0460	Broad	/	0.31
Nitab4.5_0000072g0470.1	Nitab4.5_0000072g0470	Broad	/	0.2
Nitab4.5_0000072g0480.1	Nitab4.5_0000072g0480	Broad	/	0.68
Nitab4.5_0000072g0510.1	Nitab4.5_0000072g0510	Broad	/	0.5
Nitab4.5_0000072g0530.1	Nitab4.5_0000072g0530	Broad	/	0.54
Nitab4.5_0000072g0560.1	Nitab4.5_0000072g0560	Broad	/	0.32
Nitab4.5_0000072g0590.1	Nitab4.5_0000072g0590	Broad	/	0.53
Nitab4.5_0000072g0600.1	Nitab4.5_0000072g0600	Broad	/	0.25
Nitab4.5_0000072g0610.1	Nitab4.5_0000072g0610	Broad	/	0.76
Nitab4.5_0000073g0020.1	Nitab4.5_0000073g0020	Broad	/	0.29
Nitab4.5_0000073g0030.1	Nitab4.5_0000073g0030	Broad	/	0.38
Nitab4.5_0000073g0050.1	Nitab4.5_0000073g0050	Broad	/	0.43
Nitab4.5_0000073g0060.1	Nitab4.5_0000073g0060	Broad	/	0.42
Nitab4.5_0000073g0080.1	Nitab4.5_0000073g0080	Broad	/	0.13
Nitab4.5_0000073g0160.1	Nitab4.5_0000073g0160	Broad	/	0.15
Nitab4.5_0000073g0270.1	Nitab4.5_0000073g0270	Broad	/	0.39
Nitab4.5_0000073g0280.1	Nitab4.5_0000073g0280	Broad	/	0.26
Nitab4.5_0000073g0300.1	Nitab4.5_0000073g0300	Broad	/	0.16
Nitab4.5_0000073g0330.1	Nitab4.5_0000073g0330	Broad	/	0.72
Nitab4.5_0000073g0340.1	Nitab4.5_0000073g0340	Broad	/	0.31
Nitab4.5_0000073g0350.1	Nitab4.5_0000073g0350	Broad	/	0.42
Nitab4.5_0000073g0440.1	Nitab4.5_0000073g0440	Broad	/	0.19
Nitab4.5_0000073g0460.1	Nitab4.5_0000073g0460	Broad	/	0.1
Nitab4.5_0000073g0590.1	Nitab4.5_0000073g0590	Broad	/	0.76
Nitab4.5_0000074g0010.1	Nitab4.5_0000074g0010	Broad	/	0.15
Nitab4.5_0000074g0030.1	Nitab4.5_0000074g0030	Broad	/	0.4
Nitab4.5_0000074g0040.1	Nitab4.5_0000074g0040	Broad	/	0.28
Nitab4.5_0000074g0050.1	Nitab4.5_0000074g0050	Broad	/	0.32
Nitab4.5_0000074g0100.1	Nitab4.5_0000074g0100	Broad	/	0.85
Nitab4.5_0000074g0180.1	Nitab4.5_0000074g0180	Broad	/	0.25
Nitab4.5_0000075g0010.1	Nitab4.5_0000075g0010	Broad	/	0.31
Nitab4.5_0000075g0020.1	Nitab4.5_0000075g0020	Broad	/	0.33
Nitab4.5_0000075g0030.1	Nitab4.5_0000075g0030	Broad	/	0.33
Nitab4.5_0000075g0040.1	Nitab4.5_0000075g0040	Broad	/	0.83
Nitab4.5_0000075g0150.1	Nitab4.5_0000075g0150	Broad	/	0.18
Nitab4.5_0000075g0190.1	Nitab4.5_0000075g0190	Broad	/	0.26
Nitab4.5_0000075g0200.1	Nitab4.5_0000075g0200	Broad	/	0.14
Nitab4.5_0000075g0240.1	Nitab4.5_0000075g0240	Broad	/	0.16
Nitab4.5_0000075g0280.1	Nitab4.5_0000075g0280	Broad	/	0.44
Nitab4.5_0000076g0030.1	Nitab4.5_0000076g0030	Broad	/	0.4
Nitab4.5_0000076g0060.1	Nitab4.5_0000076g0060	Broad	/	0.3
Nitab4.5_0000076g0140.1	Nitab4.5_0000076g0140	Broad	/	0.51
Nitab4.5_0000076g0200.1	Nitab4.5_0000076g0200	Broad	/	0.36
Nitab4.5_0000076g0230.1	Nitab4.5_0000076g0230	Broad	/	0.48
Nitab4.5_0000076g0240.1	Nitab4.5_0000076g0240	Broad	/	0.41
Nitab4.5_0000076g0250.1	Nitab4.5_0000076g0250	Broad	/	0.25
Nitab4.5_0000078g0010.1	Nitab4.5_0000078g0010	Broad	/	0.5
Nitab4.5_0000078g0060.1	Nitab4.5_0000078g0060	Broad	/	0.2
Nitab4.5_0000078g0070.1	Nitab4.5_0000078g0070	Broad	/	0.42
Nitab4.5_0000078g0080.1	Nitab4.5_0000078g0080	Broad	/	0.46
Nitab4.5_0000078g0100.1	Nitab4.5_0000078g0100	Broad	/	0.17
Nitab4.5_0000078g0120.1	Nitab4.5_0000078g0120	Broad	/	0.34
Nitab4.5_0000078g0200.1	Nitab4.5_0000078g0200	Broad	/	0.3
Nitab4.5_0000078g0210.1	Nitab4.5_0000078g0210	Broad	/	0.6
Nitab4.5_0000078g0240.1	Nitab4.5_0000078g0240	Broad	/	0.32
Nitab4.5_0000078g0290.1	Nitab4.5_0000078g0290	Broad	/	0.83
Nitab4.5_0000078g0370.1	Nitab4.5_0000078g0370	Broad	/	0.41
Nitab4.5_0000078g0380.1	Nitab4.5_0000078g0380	Broad	/	0.28
Nitab4.5_0000078g0400.1	Nitab4.5_0000078g0400	Broad	/	0.26
Nitab4.5_0000078g0430.1	Nitab4.5_0000078g0430	Broad	/	0.57
Nitab4.5_0000078g0440.1	Nitab4.5_0000078g0440	Broad	/	0.29
Nitab4.5_0000078g0460.1	Nitab4.5_0000078g0460	Broad	/	0.49
Nitab4.5_0000079g0020.1	Nitab4.5_0000079g0020	Broad	/	0.85
Nitab4.5_0000079g0090.1	Nitab4.5_0000079g0090	Broad	/	0.77
Nitab4.5_0000079g0110.1	Nitab4.5_0000079g0110	Broad	/	0.28
Nitab4.5_0000079g0150.1	Nitab4.5_0000079g0150	Broad	/	0.81
Nitab4.5_0000079g0190.1	Nitab4.5_0000079g0190	Broad	/	0.25
Nitab4.5_0000079g0280.1	Nitab4.5_0000079g0280	Broad	/	0.71
Nitab4.5_0000079g0290.1	Nitab4.5_0000079g0290	Broad	/	0.28
Nitab4.5_0000080g0030.1	Nitab4.5_0000080g0030	Broad	/	0.48
Nitab4.5_0000080g0040.1	Nitab4.5_0000080g0040	Broad	/	0.06
Nitab4.5_0000080g0050.1	Nitab4.5_0000080g0050	Broad	/	0.06
Nitab4.5_0000080g0060.1	Nitab4.5_0000080g0060	Broad	/	0.37
Nitab4.5_0000080g0080.1	Nitab4.5_0000080g0080	Broad	/	0.73
Nitab4.5_0000080g0120.1	Nitab4.5_0000080g0120	Broad	/	0.19
Nitab4.5_0000080g0150.1	Nitab4.5_0000080g0150	Broad	/	0.27
Nitab4.5_0000080g0160.1	Nitab4.5_0000080g0160	Broad	/	0.29
Nitab4.5_0000080g0190.1	Nitab4.5_0000080g0190	Broad	/	0.17
Nitab4.5_0000080g0210.1	Nitab4.5_0000080g0210	Broad	/	0.28
Nitab4.5_0000080g0250.1	Nitab4.5_0000080g0250	Broad	/	0.53
Nitab4.5_0000080g0260.1	Nitab4.5_0000080g0260	Broad	/	0.35
Nitab4.5_0000080g0310.1	Nitab4.5_0000080g0310	Broad	/	0.19
Nitab4.5_0000080g0320.1	Nitab4.5_0000080g0320	Broad	/	0.32
Nitab4.5_0000080g0340.1	Nitab4.5_0000080g0340	Broad	/	0.17
Nitab4.5_0000081g0020.1	Nitab4.5_0000081g0020	Broad	/	0.49
Nitab4.5_0000081g0040.1	Nitab4.5_0000081g0040	Broad	/	0.29
Nitab4.5_0000081g0120.1	Nitab4.5_0000081g0120	Broad	/	0.46
Nitab4.5_0000081g0170.1	Nitab4.5_0000081g0170	Broad	/	0.38
Nitab4.5_0000081g0180.1	Nitab4.5_0000081g0180	Broad	/	0.38
Nitab4.5_0000081g0200.1	Nitab4.5_0000081g0200	Broad	/	0.39
Nitab4.5_0000081g0220.1	Nitab4.5_0000081g0220	Broad	/	0.36
Nitab4.5_0000082g0130.1	Nitab4.5_0000082g0130	Broad	/	0.5
Nitab4.5_0000082g0150.1	Nitab4.5_0000082g0150	Broad	/	0.45
Nitab4.5_0000082g0220.1	Nitab4.5_0000082g0220	Broad	/	0.54
Nitab4.5_0000082g0270.1	Nitab4.5_0000082g0270	Broad	/	0.44
Nitab4.5_0000082g0290.1	Nitab4.5_0000082g0290	Broad	/	0.08
Nitab4.5_0000082g0350.1	Nitab4.5_0000082g0350	Broad	/	0.25
Nitab4.5_0000082g0370.1	Nitab4.5_0000082g0370	Broad	/	0.17
Nitab4.5_0000082g0410.1	Nitab4.5_0000082g0410	Broad	/	0.6
Nitab4.5_0000082g0420.1	Nitab4.5_0000082g0420	Broad	/	0.33
Nitab4.5_0000082g0460.1	Nitab4.5_0000082g0460	Broad	/	0.24
Nitab4.5_0000083g0020.1	Nitab4.5_0000083g0020	Broad	/	0.28
Nitab4.5_0000083g0030.1	Nitab4.5_0000083g0030	Broad	/	0.61
Nitab4.5_0000083g0050.1	Nitab4.5_0000083g0050	Broad	/	0.26
Nitab4.5_0000083g0060.1	Nitab4.5_0000083g0060	Broad	/	0.51
Nitab4.5_0000083g0070.1	Nitab4.5_0000083g0070	Broad	/	0.17
Nitab4.5_0000083g0080.1	Nitab4.5_0000083g0080	Broad	/	0.46
Nitab4.5_0000083g0110.1	Nitab4.5_0000083g0110	Broad	/	0.16
Nitab4.5_0000083g0160.1	Nitab4.5_0000083g0160	Broad	/	0.15
Nitab4.5_0000083g0170.1	Nitab4.5_0000083g0170	Broad	/	0.26
Nitab4.5_0000083g0180.1	Nitab4.5_0000083g0180	Broad	/	0.36
Nitab4.5_0000083g0190.1	Nitab4.5_0000083g0190	Broad	/	0.35
Nitab4.5_0000083g0210.1	Nitab4.5_0000083g0210	Broad	/	0.23
Nitab4.5_0000083g0250.1	Nitab4.5_0000083g0250	Broad	/	0.45
Nitab4.5_0000084g0010.1	Nitab4.5_0000084g0010	Broad	/	0.29
Nitab4.5_0000084g0020.1	Nitab4.5_0000084g0020	Broad	/	0.23
Nitab4.5_0000084g0030.1	Nitab4.5_0000084g0030	Broad	/	0.69
Nitab4.5_0000084g0060.1	Nitab4.5_0000084g0060	Broad	/	0.15
Nitab4.5_0000084g0140.1	Nitab4.5_0000084g0140	Broad	/	0.52
Nitab4.5_0000084g0180.1	Nitab4.5_0000084g0180	Broad	/	0.58
Nitab4.5_0000084g0220.1	Nitab4.5_0000084g0220	Broad	/	0.73
Nitab4.5_0000084g0230.1	Nitab4.5_0000084g0230	Broad	/	0.16
Nitab4.5_0000084g0260.1	Nitab4.5_0000084g0260	Broad	/	0.44
Nitab4.5_0000084g0270.1	Nitab4.5_0000084g0270	Broad	/	0.39
Nitab4.5_0000084g0280.1	Nitab4.5_0000084g0280	Broad	/	0.4
Nitab4.5_0000084g0310.1	Nitab4.5_0000084g0310	Broad	/	0.82
Nitab4.5_0000084g0320.1	Nitab4.5_0000084g0320	Broad	/	0.47
Nitab4.5_0000084g0400.1	Nitab4.5_0000084g0400	Broad	/	0.24
Nitab4.5_0000084g0430.1	Nitab4.5_0000084g0430	Broad	/	0.26
Nitab4.5_0000084g0450.1	Nitab4.5_0000084g0450	Broad	/	0.24
Nitab4.5_0000084g0460.1	Nitab4.5_0000084g0460	Broad	/	0.18
Nitab4.5_0000085g0010.1	Nitab4.5_0000085g0010	Broad	/	0.42
Nitab4.5_0000085g0050.1	Nitab4.5_0000085g0050	Broad	/	0.45
Nitab4.5_0000085g0290.1	Nitab4.5_0000085g0290	Broad	/	0.56
Nitab4.5_0000085g0310.1	Nitab4.5_0000085g0310	Broad	/	0.33
Nitab4.5_0000085g0320.1	Nitab4.5_0000085g0320	Broad	/	0.53
Nitab4.5_0000086g0120.1	Nitab4.5_0000086g0120	Broad	/	0.47
Nitab4.5_0000086g0130.1	Nitab4.5_0000086g0130	Broad	/	0.36
Nitab4.5_0000086g0200.1	Nitab4.5_0000086g0200	Broad	/	0.17
Nitab4.5_0000087g0100.1	Nitab4.5_0000087g0100	Broad	/	0.31
Nitab4.5_0000087g0120.1	Nitab4.5_0000087g0120	Broad	/	0.17
Nitab4.5_0000087g0130.1	Nitab4.5_0000087g0130	Broad	/	0.52
Nitab4.5_0000087g0160.1	Nitab4.5_0000087g0160	Broad	/	0.5
Nitab4.5_0000087g0170.1	Nitab4.5_0000087g0170	Broad	/	0.82
Nitab4.5_0000087g0210.1	Nitab4.5_0000087g0210	Broad	/	0.16
Nitab4.5_0000088g0020.1	Nitab4.5_0000088g0020	Broad	/	0.38
Nitab4.5_0000088g0040.1	Nitab4.5_0000088g0040	Broad	/	0.41
Nitab4.5_0000088g0050.1	Nitab4.5_0000088g0050	Broad	/	0.44
Nitab4.5_0000088g0060.1	Nitab4.5_0000088g0060	Broad	/	0.24
Nitab4.5_0000088g0120.1	Nitab4.5_0000088g0120	Broad	/	0.51
Nitab4.5_0000089g0030.1	Nitab4.5_0000089g0030	Broad	/	0.8
Nitab4.5_0000091g0300.1	Nitab4.5_0000091g0300	Broad	/	0.46
Nitab4.5_0000091g0360.1	Nitab4.5_0000091g0360	Broad	/	0.45
Nitab4.5_0000091g0380.1	Nitab4.5_0000091g0380	Broad	/	0.2
Nitab4.5_0000091g0420.1	Nitab4.5_0000091g0420	Broad	/	0.54
Nitab4.5_0000091g0500.1	Nitab4.5_0000091g0500	Broad	/	0.24
Nitab4.5_0000091g0510.1	Nitab4.5_0000091g0510	Broad	/	0.35
Nitab4.5_0000092g0020.1	Nitab4.5_0000092g0020	Broad	/	0.78
Nitab4.5_0000092g0060.1	Nitab4.5_0000092g0060	Broad	/	0.46
Nitab4.5_0000092g0070.1	Nitab4.5_0000092g0070	Broad	/	0.17
Nitab4.5_0000092g0090.1	Nitab4.5_0000092g0090	Broad	/	0.4
Nitab4.5_0000092g0120.1	Nitab4.5_0000092g0120	Broad	/	0.45
Nitab4.5_0000092g0130.1	Nitab4.5_0000092g0130	Broad	/	0.2
Nitab4.5_0000092g0170.1	Nitab4.5_0000092g0170	Broad	/	0.18
Nitab4.5_0000092g0210.1	Nitab4.5_0000092g0210	Broad	/	0.12
Nitab4.5_0000092g0300.1	Nitab4.5_0000092g0300	Broad	/	0.29
Nitab4.5_0000092g0320.1	Nitab4.5_0000092g0320	Broad	/	0.37
Nitab4.5_0000092g0390.1	Nitab4.5_0000092g0390	Broad	/	0.26
Nitab4.5_0000093g0030.1	Nitab4.5_0000093g0030	Broad	/	0.37
Nitab4.5_0000094g0020.1	Nitab4.5_0000094g0020	Broad	/	0.34
Nitab4.5_0000094g0030.1	Nitab4.5_0000094g0030	Broad	/	0.2
Nitab4.5_0000094g0120.1	Nitab4.5_0000094g0120	Broad	/	0.28
Nitab4.5_0000094g0160.1	Nitab4.5_0000094g0160	Broad	/	0.8
Nitab4.5_0000095g0060.1	Nitab4.5_0000095g0060	Broad	/	0.33
Nitab4.5_0000095g0080.1	Nitab4.5_0000095g0080	Broad	/	0.59
Nitab4.5_0000095g0170.1	Nitab4.5_0000095g0170	Broad	/	0.16
Nitab4.5_0000096g0010.1	Nitab4.5_0000096g0010	Broad	/	0.44
Nitab4.5_0000096g0040.1	Nitab4.5_0000096g0040	Broad	/	0.51
Nitab4.5_0000096g0120.1	Nitab4.5_0000096g0120	Broad	/	0.73
Nitab4.5_0000096g0140.1	Nitab4.5_0000096g0140	Broad	/	0.38
Nitab4.5_0000096g0150.1	Nitab4.5_0000096g0150	Broad	/	0.47
Nitab4.5_0000096g0190.1	Nitab4.5_0000096g0190	Broad	/	0.33
Nitab4.5_0000096g0210.1	Nitab4.5_0000096g0210	Broad	/	0.68
Nitab4.5_0000096g0270.1	Nitab4.5_0000096g0270	Broad	/	0.38
Nitab4.5_0000096g0280.1	Nitab4.5_0000096g0280	Broad	/	0.27
Nitab4.5_0000097g0010.1	Nitab4.5_0000097g0010	Broad	/	0.36
Nitab4.5_0000097g0060.1	Nitab4.5_0000097g0060	Broad	/	0.55
Nitab4.5_0000097g0090.1	Nitab4.5_0000097g0090	Broad	/	0.17
Nitab4.5_0000097g0120.1	Nitab4.5_0000097g0120	Broad	/	0.39
Nitab4.5_0000097g0180.1	Nitab4.5_0000097g0180	Broad	/	0.4
Nitab4.5_0000098g0050.1	Nitab4.5_0000098g0050	Broad	/	0.29
Nitab4.5_0000098g0070.1	Nitab4.5_0000098g0070	Broad	/	0.19
Nitab4.5_0000098g0100.1	Nitab4.5_0000098g0100	Broad	/	0.53
Nitab4.5_0000098g0110.1	Nitab4.5_0000098g0110	Broad	/	0.09
Nitab4.5_0000098g0140.1	Nitab4.5_0000098g0140	Broad	/	0.76
Nitab4.5_0000098g0150.1	Nitab4.5_0000098g0150	Broad	/	0.67
Nitab4.5_0000098g0220.1	Nitab4.5_0000098g0220	Broad	/	0.76
Nitab4.5_0000098g0260.1	Nitab4.5_0000098g0260	Broad	/	0.34
Nitab4.5_0000098g0270.1	Nitab4.5_0000098g0270	Broad	/	0.3
Nitab4.5_0000100g0150.1	Nitab4.5_0000100g0150	Broad	/	0.16
Nitab4.5_0000100g0160.1	Nitab4.5_0000100g0160	Broad	/	0.19
Nitab4.5_0000100g0270.1	Nitab4.5_0000100g0270	Broad	/	0.25
Nitab4.5_0000100g0280.1	Nitab4.5_0000100g0280	Broad	/	0.44
Nitab4.5_0000101g0010.1	Nitab4.5_0000101g0010	Broad	/	0.37
Nitab4.5_0000101g0050.1	Nitab4.5_0000101g0050	Broad	/	0.59
Nitab4.5_0000101g0090.1	Nitab4.5_0000101g0090	Broad	/	0.31
Nitab4.5_0000101g0110.1	Nitab4.5_0000101g0110	Broad	/	0.68
Nitab4.5_0000101g0120.1	Nitab4.5_0000101g0120	Broad	/	0.26
Nitab4.5_0000101g0130.1	Nitab4.5_0000101g0130	Broad	/	0.32
Nitab4.5_0000101g0190.1	Nitab4.5_0000101g0190	Broad	/	0.17
Nitab4.5_0000101g0220.1	Nitab4.5_0000101g0220	Broad	/	0.41
Nitab4.5_0000101g0260.1	Nitab4.5_0000101g0260	Broad	/	0.43
Nitab4.5_0000101g0270.1	Nitab4.5_0000101g0270	Broad	/	0.59
Nitab4.5_0000101g0290.1	Nitab4.5_0000101g0290	Broad	/	0.21
Nitab4.5_0000101g0350.1	Nitab4.5_0000101g0350	Broad	/	0.47
Nitab4.5_0000101g0360.1	Nitab4.5_0000101g0360	Broad	/	0.55
Nitab4.5_0000101g0370.1	Nitab4.5_0000101g0370	Broad	/	0.38
Nitab4.5_0000101g0380.1	Nitab4.5_0000101g0380	Broad	/	0.48
Nitab4.5_0000101g0390.1	Nitab4.5_0000101g0390	Broad	/	0.6
Nitab4.5_0000102g0030.1	Nitab4.5_0000102g0030	Broad	/	0.67
Nitab4.5_0000102g0060.1	Nitab4.5_0000102g0060	Broad	/	0.22
Nitab4.5_0000102g0070.1	Nitab4.5_0000102g0070	Broad	/	0.4
Nitab4.5_0000102g0140.1	Nitab4.5_0000102g0140	Broad	/	0.42
Nitab4.5_0000102g0150.1	Nitab4.5_0000102g0150	Broad	/	0.68
Nitab4.5_0000102g0170.1	Nitab4.5_0000102g0170	Broad	/	0.31
Nitab4.5_0000102g0210.1	Nitab4.5_0000102g0210	Broad	/	0.61
Nitab4.5_0000102g0300.1	Nitab4.5_0000102g0300	Broad	/	0.76
Nitab4.5_0000102g0360.1	Nitab4.5_0000102g0360	Broad	/	0.34
Nitab4.5_0000102g0450.1	Nitab4.5_0000102g0450	Broad	/	0.73
Nitab4.5_0000102g0460.1	Nitab4.5_0000102g0460	Broad	/	0.28
Nitab4.5_0000103g0010.1	Nitab4.5_0000103g0010	Broad	/	0.61
Nitab4.5_0000103g0020.1	Nitab4.5_0000103g0020	Broad	/	0.6
Nitab4.5_0000103g0040.1	Nitab4.5_0000103g0040	Broad	/	0.17
Nitab4.5_0000103g0060.1	Nitab4.5_0000103g0060	Broad	/	0.31
Nitab4.5_0000103g0080.1	Nitab4.5_0000103g0080	Broad	/	0.14
Nitab4.5_0000103g0120.1	Nitab4.5_0000103g0120	Broad	/	0.33
Nitab4.5_0000103g0200.1	Nitab4.5_0000103g0200	Broad	/	0.58
Nitab4.5_0000103g0220.1	Nitab4.5_0000103g0220	Broad	/	0.5
Nitab4.5_0000103g0390.1	Nitab4.5_0000103g0390	Broad	/	0.31
Nitab4.5_0000103g0440.1	Nitab4.5_0000103g0440	Broad	/	0.5
Nitab4.5_0000104g0050.1	Nitab4.5_0000104g0050	Broad	/	0.39
Nitab4.5_0000104g0080.1	Nitab4.5_0000104g0080	Broad	/	0.5
Nitab4.5_0000104g0130.1	Nitab4.5_0000104g0130	Broad	/	0.29
Nitab4.5_0000104g0210.1	Nitab4.5_0000104g0210	Broad	/	0.3
Nitab4.5_0000104g0230.1	Nitab4.5_0000104g0230	Broad	/	0.23
Nitab4.5_0000104g0240.1	Nitab4.5_0000104g0240	Broad	/	0.46
Nitab4.5_0000104g0310.1	Nitab4.5_0000104g0310	Broad	/	0.69
Nitab4.5_0000104g0320.1	Nitab4.5_0000104g0320	Broad	/	0.81
Nitab4.5_0000106g0010.1	Nitab4.5_0000106g0010	Broad	/	0.23
Nitab4.5_0000106g0030.1	Nitab4.5_0000106g0030	Broad	/	0.3
Nitab4.5_0000106g0040.1	Nitab4.5_0000106g0040	Broad	/	0.78
Nitab4.5_0000106g0160.1	Nitab4.5_0000106g0160	Broad	/	0.22
Nitab4.5_0000106g0170.1	Nitab4.5_0000106g0170	Broad	/	0.65
Nitab4.5_0000106g0180.1	Nitab4.5_0000106g0180	Broad	/	0.64
Nitab4.5_0000106g0190.1	Nitab4.5_0000106g0190	Broad	/	0.25
Nitab4.5_0000106g0200.1	Nitab4.5_0000106g0200	Broad	/	0.46
Nitab4.5_0000106g0230.1	Nitab4.5_0000106g0230	Broad	/	0.57
Nitab4.5_0000106g0310.1	Nitab4.5_0000106g0310	Broad	/	0.47
Nitab4.5_0000106g0390.1	Nitab4.5_0000106g0390	Broad	/	0.71
Nitab4.5_0000106g0420.1	Nitab4.5_0000106g0420	Broad	/	0.85
Nitab4.5_0000106g0430.1	Nitab4.5_0000106g0430	Broad	/	0.66
Nitab4.5_0000107g0010.1	Nitab4.5_0000107g0010	Broad	/	0.52
Nitab4.5_0000107g0040.1	Nitab4.5_0000107g0040	Broad	/	0.35
Nitab4.5_0000107g0120.1	Nitab4.5_0000107g0120	Broad	/	0.5
Nitab4.5_0000107g0140.1	Nitab4.5_0000107g0140	Broad	/	0.85
Nitab4.5_0000107g0200.1	Nitab4.5_0000107g0200	Broad	/	0.28
Nitab4.5_0000107g0210.1	Nitab4.5_0000107g0210	Broad	/	0.52
Nitab4.5_0000107g0230.1	Nitab4.5_0000107g0230	Broad	/	0.62
Nitab4.5_0000107g0240.1	Nitab4.5_0000107g0240	Broad	/	0.24
Nitab4.5_0000108g0020.1	Nitab4.5_0000108g0020	Broad	/	0.57
Nitab4.5_0000108g0080.1	Nitab4.5_0000108g0080	Broad	/	0.51
Nitab4.5_0000108g0140.1	Nitab4.5_0000108g0140	Broad	/	0.22
Nitab4.5_0000108g0150.1	Nitab4.5_0000108g0150	Broad	/	0.6
Nitab4.5_0000108g0170.1	Nitab4.5_0000108g0170	Broad	/	0.48
Nitab4.5_0000108g0240.1	Nitab4.5_0000108g0240	Broad	/	0.26
Nitab4.5_0000108g0270.1	Nitab4.5_0000108g0270	Broad	/	0.63
Nitab4.5_0000108g0290.1	Nitab4.5_0000108g0290	Broad	/	0.57
Nitab4.5_0000108g0330.1	Nitab4.5_0000108g0330	Broad	/	0.76
Nitab4.5_0000108g0380.1	Nitab4.5_0000108g0380	Broad	/	0.14
Nitab4.5_0000108g0390.1	Nitab4.5_0000108g0390	Broad	/	0.64
Nitab4.5_0000108g0400.1	Nitab4.5_0000108g0400	Broad	/	0.17
Nitab4.5_0000108g0440.1	Nitab4.5_0000108g0440	Broad	/	0.21
Nitab4.5_0000108g0460.1	Nitab4.5_0000108g0460	Broad	/	0.59
Nitab4.5_0000109g0020.1	Nitab4.5_0000109g0020	Broad	/	0.36
Nitab4.5_0000109g0160.1	Nitab4.5_0000109g0160	Broad	/	0.72
Nitab4.5_0000109g0170.1	Nitab4.5_0000109g0170	Broad	/	0.85
Nitab4.5_0000109g0180.1	Nitab4.5_0000109g0180	Broad	/	0.27
Nitab4.5_0000109g0230.1	Nitab4.5_0000109g0230	Broad	/	0.49
Nitab4.5_0000109g0300.1	Nitab4.5_0000109g0300	Broad	/	0.42
Nitab4.5_0000109g0310.1	Nitab4.5_0000109g0310	Broad	/	0.21
Nitab4.5_0000109g0330.1	Nitab4.5_0000109g0330	Broad	/	0.62
Nitab4.5_0000109g0340.1	Nitab4.5_0000109g0340	Broad	/	0.78
Nitab4.5_0000109g0350.1	Nitab4.5_0000109g0350	Broad	/	0.42
Nitab4.5_0000109g0380.1	Nitab4.5_0000109g0380	Broad	/	0.43
Nitab4.5_0000109g0410.1	Nitab4.5_0000109g0410	Broad	/	0.27
Nitab4.5_0000109g0460.1	Nitab4.5_0000109g0460	Broad	/	0.38
Nitab4.5_0000109g0480.1	Nitab4.5_0000109g0480	Broad	/	0.2
Nitab4.5_0000109g0500.1	Nitab4.5_0000109g0500	Broad	/	0.55
Nitab4.5_0000109g0510.1	Nitab4.5_0000109g0510	Broad	/	0.25
Nitab4.5_0000109g0530.1	Nitab4.5_0000109g0530	Broad	/	0.67
Nitab4.5_0000109g0540.1	Nitab4.5_0000109g0540	Broad	/	0.34
Nitab4.5_0000109g0570.1	Nitab4.5_0000109g0570	Broad	/	0.73
Nitab4.5_0000110g0010.1	Nitab4.5_0000110g0010	Broad	/	0.42
Nitab4.5_0000110g0020.1	Nitab4.5_0000110g0020	Broad	/	0.53
Nitab4.5_0000110g0030.1	Nitab4.5_0000110g0030	Broad	/	0.59
Nitab4.5_0000110g0040.1	Nitab4.5_0000110g0040	Broad	/	0.76
Nitab4.5_0000110g0060.1	Nitab4.5_0000110g0060	Broad	/	0.25
Nitab4.5_0000110g0070.1	Nitab4.5_0000110g0070	Broad	/	0.23
Nitab4.5_0000110g0090.1	Nitab4.5_0000110g0090	Broad	/	0.21
Nitab4.5_0000110g0120.1	Nitab4.5_0000110g0120	Broad	/	0.42
Nitab4.5_0000110g0130.1	Nitab4.5_0000110g0130	Broad	/	0.35
Nitab4.5_0000110g0190.1	Nitab4.5_0000110g0190	Broad	/	0.63
Nitab4.5_0000110g0230.1	Nitab4.5_0000110g0230	Broad	/	0.48
Nitab4.5_0000110g0240.1	Nitab4.5_0000110g0240	Broad	/	0.32
Nitab4.5_0000110g0250.1	Nitab4.5_0000110g0250	Broad	/	0.55
Nitab4.5_0000110g0260.1	Nitab4.5_0000110g0260	Broad	/	0.53
Nitab4.5_0000110g0270.1	Nitab4.5_0000110g0270	Broad	/	0.32
Nitab4.5_0000110g0280.1	Nitab4.5_0000110g0280	Broad	/	0.36
Nitab4.5_0000110g0310.1	Nitab4.5_0000110g0310	Broad	/	0.52
Nitab4.5_0000110g0320.1	Nitab4.5_0000110g0320	Broad	/	0.56
Nitab4.5_0000110g0330.1	Nitab4.5_0000110g0330	Broad	/	0.13
Nitab4.5_0000110g0360.1	Nitab4.5_0000110g0360	Broad	/	0.33
Nitab4.5_0000110g0370.1	Nitab4.5_0000110g0370	Broad	/	0.45
Nitab4.5_0000110g0380.1	Nitab4.5_0000110g0380	Broad	/	0.18
Nitab4.5_0000110g0390.1	Nitab4.5_0000110g0390	Broad	/	0.5
Nitab4.5_0000110g0430.1	Nitab4.5_0000110g0430	Broad	/	0.11
Nitab4.5_0000110g0440.1	Nitab4.5_0000110g0440	Broad	/	0.42
Nitab4.5_0000110g0460.1	Nitab4.5_0000110g0460	Broad	/	0.17
Nitab4.5_0000110g0490.1	Nitab4.5_0000110g0490	Broad	/	0.31
Nitab4.5_0000110g0520.1	Nitab4.5_0000110g0520	Broad	/	0.56
Nitab4.5_0000110g0550.1	Nitab4.5_0000110g0550	Broad	/	0.12
Nitab4.5_0000110g0600.1	Nitab4.5_0000110g0600	Broad	/	0.21
Nitab4.5_0000111g0050.1	Nitab4.5_0000111g0050	Broad	/	0.47
Nitab4.5_0000111g0080.1	Nitab4.5_0000111g0080	Broad	/	0.57
Nitab4.5_0000111g0100.1	Nitab4.5_0000111g0100	Broad	/	0.43
Nitab4.5_0000111g0110.1	Nitab4.5_0000111g0110	Broad	/	0.23
Nitab4.5_0000111g0140.1	Nitab4.5_0000111g0140	Broad	/	0.44
Nitab4.5_0000111g0160.1	Nitab4.5_0000111g0160	Broad	/	0.4
Nitab4.5_0000111g0230.1	Nitab4.5_0000111g0230	Broad	/	0.71
Nitab4.5_0000112g0020.1	Nitab4.5_0000112g0020	Broad	/	0.68
Nitab4.5_0000112g0060.1	Nitab4.5_0000112g0060	Broad	/	0.68
Nitab4.5_0000112g0080.1	Nitab4.5_0000112g0080	Broad	/	0.22
Nitab4.5_0000113g0030.1	Nitab4.5_0000113g0030	Broad	/	0.33
Nitab4.5_0000113g0070.1	Nitab4.5_0000113g0070	Broad	/	0.17
Nitab4.5_0000113g0080.1	Nitab4.5_0000113g0080	Broad	/	0.38
Nitab4.5_0000113g0090.1	Nitab4.5_0000113g0090	Broad	/	0.26
Nitab4.5_0000113g0160.1	Nitab4.5_0000113g0160	Broad	/	0.65
Nitab4.5_0000113g0190.1	Nitab4.5_0000113g0190	Broad	/	0.22
Nitab4.5_0000113g0310.1	Nitab4.5_0000113g0310	Broad	/	0.36
Nitab4.5_0000114g0080.1	Nitab4.5_0000114g0080	Broad	/	0.71
Nitab4.5_0000114g0090.1	Nitab4.5_0000114g0090	Broad	/	0.31
Nitab4.5_0000114g0150.1	Nitab4.5_0000114g0150	Broad	/	0.44
Nitab4.5_0000116g0020.1	Nitab4.5_0000116g0020	Broad	/	0.57
Nitab4.5_0000116g0030.1	Nitab4.5_0000116g0030	Broad	/	0.16
Nitab4.5_0000116g0070.1	Nitab4.5_0000116g0070	Broad	/	0.7
Nitab4.5_0000116g0090.1	Nitab4.5_0000116g0090	Broad	/	0.32
Nitab4.5_0000116g0110.1	Nitab4.5_0000116g0110	Broad	/	0.69
Nitab4.5_0000116g0150.1	Nitab4.5_0000116g0150	Broad	/	0.66
Nitab4.5_0000116g0160.1	Nitab4.5_0000116g0160	Broad	/	0.19
Nitab4.5_0000116g0180.1	Nitab4.5_0000116g0180	Broad	/	0.27
Nitab4.5_0000116g0210.1	Nitab4.5_0000116g0210	Broad	/	0.74
Nitab4.5_0000116g0230.1	Nitab4.5_0000116g0230	Broad	/	0.49
Nitab4.5_0000116g0260.1	Nitab4.5_0000116g0260	Broad	/	0.18
Nitab4.5_0000116g0290.1	Nitab4.5_0000116g0290	Broad	/	0.21
Nitab4.5_0000116g0300.1	Nitab4.5_0000116g0300	Broad	/	0.13
Nitab4.5_0000116g0310.1	Nitab4.5_0000116g0310	Broad	/	0.27
Nitab4.5_0000116g0320.1	Nitab4.5_0000116g0320	Broad	/	0.76
Nitab4.5_0000116g0330.1	Nitab4.5_0000116g0330	Broad	/	0.33
Nitab4.5_0000116g0340.1	Nitab4.5_0000116g0340	Broad	/	0.73
Nitab4.5_0000116g0360.1	Nitab4.5_0000116g0360	Broad	/	0.23
Nitab4.5_0000116g0370.1	Nitab4.5_0000116g0370	Broad	/	0.62
Nitab4.5_0000116g0380.1	Nitab4.5_0000116g0380	Broad	/	0.27
Nitab4.5_0000116g0390.1	Nitab4.5_0000116g0390	Broad	/	0.71
Nitab4.5_0000116g0410.1	Nitab4.5_0000116g0410	Broad	/	0.65
Nitab4.5_0000116g0420.1	Nitab4.5_0000116g0420	Broad	/	0.25
Nitab4.5_0000116g0430.1	Nitab4.5_0000116g0430	Broad	/	0.64
Nitab4.5_0000116g0440.1	Nitab4.5_0000116g0440	Broad	/	0.29
Nitab4.5_0000116g0500.1	Nitab4.5_0000116g0500	Broad	/	0.19
Nitab4.5_0000117g0010.1	Nitab4.5_0000117g0010	Broad	/	0.23
Nitab4.5_0000117g0050.1	Nitab4.5_0000117g0050	Broad	/	0.35
Nitab4.5_0000117g0060.1	Nitab4.5_0000117g0060	Broad	/	0.34
Nitab4.5_0000117g0130.1	Nitab4.5_0000117g0130	Broad	/	0.27
Nitab4.5_0000117g0150.1	Nitab4.5_0000117g0150	Broad	/	0.26
Nitab4.5_0000117g0160.1	Nitab4.5_0000117g0160	Broad	/	0.58
Nitab4.5_0000118g0060.1	Nitab4.5_0000118g0060	Broad	/	0.77
Nitab4.5_0000118g0080.1	Nitab4.5_0000118g0080	Broad	/	0.56
Nitab4.5_0000118g0200.1	Nitab4.5_0000118g0200	Broad	/	0.4
Nitab4.5_0000118g0210.1	Nitab4.5_0000118g0210	Broad	/	0.76
Nitab4.5_0000118g0220.1	Nitab4.5_0000118g0220	Broad	/	0.32
Nitab4.5_0000119g0040.1	Nitab4.5_0000119g0040	Broad	/	0.2
Nitab4.5_0000119g0070.1	Nitab4.5_0000119g0070	Broad	/	0.57
Nitab4.5_0000119g0100.1	Nitab4.5_0000119g0100	Broad	/	0.31
Nitab4.5_0000119g0120.1	Nitab4.5_0000119g0120	Broad	/	0.73
Nitab4.5_0000119g0130.1	Nitab4.5_0000119g0130	Broad	/	0.6
Nitab4.5_0000119g0150.1	Nitab4.5_0000119g0150	Broad	/	0.63
Nitab4.5_0000119g0160.1	Nitab4.5_0000119g0160	Broad	/	0.64
Nitab4.5_0000119g0170.1	Nitab4.5_0000119g0170	Broad	/	0.65
Nitab4.5_0000119g0180.1	Nitab4.5_0000119g0180	Broad	/	0.54
Nitab4.5_0000119g0200.1	Nitab4.5_0000119g0200	Broad	/	0.51
Nitab4.5_0000119g0240.1	Nitab4.5_0000119g0240	Broad	/	0.18
Nitab4.5_0000119g0260.1	Nitab4.5_0000119g0260	Broad	/	0.31
Nitab4.5_0000119g0290.1	Nitab4.5_0000119g0290	Broad	/	0.65
Nitab4.5_0000119g0310.1	Nitab4.5_0000119g0310	Broad	/	0.47
Nitab4.5_0000119g0330.1	Nitab4.5_0000119g0330	Broad	/	0.51
Nitab4.5_0000119g0380.1	Nitab4.5_0000119g0380	Broad	/	0.33
Nitab4.5_0000119g0410.1	Nitab4.5_0000119g0410	Broad	/	0.18
Nitab4.5_0000119g0420.1	Nitab4.5_0000119g0420	Broad	/	0.32
Nitab4.5_0000119g0430.1	Nitab4.5_0000119g0430	Broad	/	0.33
Nitab4.5_0000119g0440.1	Nitab4.5_0000119g0440	Broad	/	0.45
Nitab4.5_0000120g0080.1	Nitab4.5_0000120g0080	Broad	/	0.25
Nitab4.5_0000120g0180.1	Nitab4.5_0000120g0180	Broad	/	0.42
Nitab4.5_0000121g0030.1	Nitab4.5_0000121g0030	Broad	/	0.49
Nitab4.5_0000121g0080.1	Nitab4.5_0000121g0080	Broad	/	0.27
Nitab4.5_0000121g0090.1	Nitab4.5_0000121g0090	Broad	/	0.42
Nitab4.5_0000121g0120.1	Nitab4.5_0000121g0120	Broad	/	0.31
Nitab4.5_0000121g0140.1	Nitab4.5_0000121g0140	Broad	/	0.45
Nitab4.5_0000121g0170.1	Nitab4.5_0000121g0170	Broad	/	0.29
Nitab4.5_0000121g0200.1	Nitab4.5_0000121g0200	Broad	/	0.23
Nitab4.5_0000122g0010.1	Nitab4.5_0000122g0010	Broad	/	0.48
Nitab4.5_0000123g0090.1	Nitab4.5_0000123g0090	Broad	/	0.15
Nitab4.5_0000123g0120.1	Nitab4.5_0000123g0120	Broad	/	0.59
Nitab4.5_0000123g0170.1	Nitab4.5_0000123g0170	Broad	/	0.36
Nitab4.5_0000123g0220.1	Nitab4.5_0000123g0220	Broad	/	0.34
Nitab4.5_0000123g0250.1	Nitab4.5_0000123g0250	Broad	/	0.25
Nitab4.5_0000123g0350.1	Nitab4.5_0000123g0350	Broad	/	0.6
Nitab4.5_0000123g0370.1	Nitab4.5_0000123g0370	Broad	/	0.27
Nitab4.5_0000123g0440.1	Nitab4.5_0000123g0440	Broad	/	0.35
Nitab4.5_0000123g0510.1	Nitab4.5_0000123g0510	Broad	/	0.04
Nitab4.5_0000123g0580.1	Nitab4.5_0000123g0580	Broad	/	0.21
Nitab4.5_0000125g0010.1	Nitab4.5_0000125g0010	Broad	/	0.77
Nitab4.5_0000125g0030.1	Nitab4.5_0000125g0030	Broad	/	0.42
Nitab4.5_0000125g0090.1	Nitab4.5_0000125g0090	Broad	/	0.43
Nitab4.5_0000125g0100.1	Nitab4.5_0000125g0100	Broad	/	0.23
Nitab4.5_0000125g0110.1	Nitab4.5_0000125g0110	Broad	/	0.19
Nitab4.5_0000125g0130.1	Nitab4.5_0000125g0130	Broad	/	0.28
Nitab4.5_0000125g0260.1	Nitab4.5_0000125g0260	Broad	/	0.15
Nitab4.5_0000125g0270.1	Nitab4.5_0000125g0270	Broad	/	0.29
Nitab4.5_0000125g0300.1	Nitab4.5_0000125g0300	Broad	/	0.49
Nitab4.5_0000125g0320.1	Nitab4.5_0000125g0320	Broad	/	0.22
Nitab4.5_0000125g0360.1	Nitab4.5_0000125g0360	Broad	/	0.7
Nitab4.5_0000126g0050.1	Nitab4.5_0000126g0050	Broad	/	0.48
Nitab4.5_0000126g0060.1	Nitab4.5_0000126g0060	Broad	/	0.55
Nitab4.5_0000127g0020.1	Nitab4.5_0000127g0020	Broad	/	0.59
Nitab4.5_0000127g0100.1	Nitab4.5_0000127g0100	Broad	/	0.79
Nitab4.5_0000127g0140.1	Nitab4.5_0000127g0140	Broad	/	0.47
Nitab4.5_0000129g0010.1	Nitab4.5_0000129g0010	Broad	/	0.13
Nitab4.5_0000129g0020.1	Nitab4.5_0000129g0020	Broad	/	0.41
Nitab4.5_0000129g0030.1	Nitab4.5_0000129g0030	Broad	/	0.21
Nitab4.5_0000129g0180.1	Nitab4.5_0000129g0180	Broad	/	0.46
Nitab4.5_0000129g0220.1	Nitab4.5_0000129g0220	Broad	/	0.18
Nitab4.5_0000129g0240.1	Nitab4.5_0000129g0240	Broad	/	0.66
Nitab4.5_0000129g0260.1	Nitab4.5_0000129g0260	Broad	/	0.49
Nitab4.5_0000129g0300.1	Nitab4.5_0000129g0300	Broad	/	0.19
Nitab4.5_0000129g0350.1	Nitab4.5_0000129g0350	Broad	/	0.52
Nitab4.5_0000129g0380.1	Nitab4.5_0000129g0380	Broad	/	0.64
Nitab4.5_0000129g0400.1	Nitab4.5_0000129g0400	Broad	/	0.09
Nitab4.5_0000129g0410.1	Nitab4.5_0000129g0410	Broad	/	0.4
Nitab4.5_0000129g0430.1	Nitab4.5_0000129g0430	Broad	/	0.42
Nitab4.5_0000129g0450.1	Nitab4.5_0000129g0450	Broad	/	0.36
Nitab4.5_0000129g0460.1	Nitab4.5_0000129g0460	Broad	/	0.25
Nitab4.5_0000129g0470.1	Nitab4.5_0000129g0470	Broad	/	0.21
Nitab4.5_0000129g0490.1	Nitab4.5_0000129g0490	Broad	/	0.15
Nitab4.5_0000130g0020.1	Nitab4.5_0000130g0020	Broad	/	0.23
Nitab4.5_0000130g0030.1	Nitab4.5_0000130g0030	Broad	/	0.64
Nitab4.5_0000130g0040.1	Nitab4.5_0000130g0040	Broad	/	0.57
Nitab4.5_0000130g0080.1	Nitab4.5_0000130g0080	Broad	/	0.53
Nitab4.5_0000130g0090.1	Nitab4.5_0000130g0090	Broad	/	0.32
Nitab4.5_0000130g0110.1	Nitab4.5_0000130g0110	Broad	/	0.31
Nitab4.5_0000130g0120.1	Nitab4.5_0000130g0120	Broad	/	0.54
Nitab4.5_0000130g0130.1	Nitab4.5_0000130g0130	Broad	/	0.36
Nitab4.5_0000130g0140.1	Nitab4.5_0000130g0140	Broad	/	0.49
Nitab4.5_0000130g0150.1	Nitab4.5_0000130g0150	Broad	/	0.42
Nitab4.5_0000130g0170.1	Nitab4.5_0000130g0170	Broad	/	0.37
Nitab4.5_0000130g0190.1	Nitab4.5_0000130g0190	Broad	/	0.29
Nitab4.5_0000130g0230.1	Nitab4.5_0000130g0230	Broad	/	0.41
Nitab4.5_0000130g0240.1	Nitab4.5_0000130g0240	Broad	/	0.6
Nitab4.5_0000130g0250.1	Nitab4.5_0000130g0250	Broad	/	0.33
Nitab4.5_0000130g0260.1	Nitab4.5_0000130g0260	Broad	/	0.1
Nitab4.5_0000130g0290.1	Nitab4.5_0000130g0290	Broad	/	0.21
Nitab4.5_0000130g0320.1	Nitab4.5_0000130g0320	Broad	/	0.39
Nitab4.5_0000130g0340.1	Nitab4.5_0000130g0340	Broad	/	0.26
Nitab4.5_0000130g0350.1	Nitab4.5_0000130g0350	Broad	/	0.19
Nitab4.5_0000130g0360.1	Nitab4.5_0000130g0360	Broad	/	0.79
Nitab4.5_0000130g0380.1	Nitab4.5_0000130g0380	Broad	/	0.83
Nitab4.5_0000131g0020.1	Nitab4.5_0000131g0020	Broad	/	0.25
Nitab4.5_0000131g0030.1	Nitab4.5_0000131g0030	Broad	/	0.55
Nitab4.5_0000131g0040.1	Nitab4.5_0000131g0040	Broad	/	0.48
Nitab4.5_0000131g0070.1	Nitab4.5_0000131g0070	Broad	/	0.49
Nitab4.5_0000131g0110.1	Nitab4.5_0000131g0110	Broad	/	0.23
Nitab4.5_0000131g0130.1	Nitab4.5_0000131g0130	Broad	/	0.81
Nitab4.5_0000131g0140.1	Nitab4.5_0000131g0140	Broad	/	0.32
Nitab4.5_0000131g0180.1	Nitab4.5_0000131g0180	Broad	/	0.34
Nitab4.5_0000131g0210.1	Nitab4.5_0000131g0210	Broad	/	0.18
Nitab4.5_0000131g0220.1	Nitab4.5_0000131g0220	Broad	/	0.19
Nitab4.5_0000131g0360.1	Nitab4.5_0000131g0360	Broad	/	0.33
Nitab4.5_0000131g0370.1	Nitab4.5_0000131g0370	Broad	/	0.53
Nitab4.5_0000131g0380.1	Nitab4.5_0000131g0380	Broad	/	0.19
Nitab4.5_0000131g0390.1	Nitab4.5_0000131g0390	Broad	/	0.25
Nitab4.5_0000131g0400.1	Nitab4.5_0000131g0400	Broad	/	0.36
Nitab4.5_0000131g0420.1	Nitab4.5_0000131g0420	Broad	/	0.32
Nitab4.5_0000132g0010.1	Nitab4.5_0000132g0010	Broad	/	0.41
Nitab4.5_0000132g0090.1	Nitab4.5_0000132g0090	Broad	/	0.16
Nitab4.5_0000132g0160.1	Nitab4.5_0000132g0160	Broad	/	0.28
Nitab4.5_0000132g0180.1	Nitab4.5_0000132g0180	Broad	/	0.46
Nitab4.5_0000132g0220.1	Nitab4.5_0000132g0220	Broad	/	0.26
Nitab4.5_0000132g0260.1	Nitab4.5_0000132g0260	Broad	/	0.6
Nitab4.5_0000132g0290.1	Nitab4.5_0000132g0290	Broad	/	0.36
Nitab4.5_0000132g0300.1	Nitab4.5_0000132g0300	Broad	/	0.18
Nitab4.5_0000132g0310.1	Nitab4.5_0000132g0310	Broad	/	0.39
Nitab4.5_0000132g0410.1	Nitab4.5_0000132g0410	Broad	/	0.85
Nitab4.5_0000132g0420.1	Nitab4.5_0000132g0420	Broad	/	0.24
Nitab4.5_0000132g0500.1	Nitab4.5_0000132g0500	Broad	/	0.71
Nitab4.5_0000132g0510.1	Nitab4.5_0000132g0510	Broad	/	0.34
Nitab4.5_0000132g0530.1	Nitab4.5_0000132g0530	Broad	/	0.69
Nitab4.5_0000133g0010.1	Nitab4.5_0000133g0010	Broad	/	0.79
Nitab4.5_0000134g0010.1	Nitab4.5_0000134g0010	Broad	/	0.48
Nitab4.5_0000134g0020.1	Nitab4.5_0000134g0020	Broad	/	0.37
Nitab4.5_0000134g0030.1	Nitab4.5_0000134g0030	Broad	/	0.47
Nitab4.5_0000134g0040.1	Nitab4.5_0000134g0040	Broad	/	0.23
Nitab4.5_0000134g0070.1	Nitab4.5_0000134g0070	Broad	/	0.18
Nitab4.5_0000134g0200.1	Nitab4.5_0000134g0200	Broad	/	0.22
Nitab4.5_0000135g0010.1	Nitab4.5_0000135g0010	Broad	/	0.09
Nitab4.5_0000135g0020.1	Nitab4.5_0000135g0020	Broad	/	0.5
Nitab4.5_0000135g0050.1	Nitab4.5_0000135g0050	Broad	/	0.72
Nitab4.5_0000136g0010.1	Nitab4.5_0000136g0010	Broad	/	0.26
Nitab4.5_0000136g0050.1	Nitab4.5_0000136g0050	Broad	/	0.16
Nitab4.5_0000136g0090.1	Nitab4.5_0000136g0090	Broad	/	0.21
Nitab4.5_0000136g0100.1	Nitab4.5_0000136g0100	Broad	/	0.36
Nitab4.5_0000136g0140.1	Nitab4.5_0000136g0140	Broad	/	0.26
Nitab4.5_0000136g0150.1	Nitab4.5_0000136g0150	Broad	/	0.7
Nitab4.5_0000136g0160.1	Nitab4.5_0000136g0160	Broad	/	0.23
Nitab4.5_0000136g0180.1	Nitab4.5_0000136g0180	Broad	/	0.18
Nitab4.5_0000136g0190.1	Nitab4.5_0000136g0190	Broad	/	0.81
Nitab4.5_0000136g0220.1	Nitab4.5_0000136g0220	Broad	/	0.28
Nitab4.5_0000136g0260.1	Nitab4.5_0000136g0260	Broad	/	0.25
Nitab4.5_0000136g0270.1	Nitab4.5_0000136g0270	Broad	/	0.61
Nitab4.5_0000136g0280.1	Nitab4.5_0000136g0280	Broad	/	0.14
Nitab4.5_0000136g0310.1	Nitab4.5_0000136g0310	Broad	/	0.6
Nitab4.5_0000136g0340.1	Nitab4.5_0000136g0340	Broad	/	0.42
Nitab4.5_0000136g0370.1	Nitab4.5_0000136g0370	Broad	/	0.78
Nitab4.5_0000136g0380.1	Nitab4.5_0000136g0380	Broad	/	0.33
Nitab4.5_0000136g0390.1	Nitab4.5_0000136g0390	Broad	/	0.35
Nitab4.5_0000137g0040.1	Nitab4.5_0000137g0040	Broad	/	0.24
Nitab4.5_0000137g0060.1	Nitab4.5_0000137g0060	Broad	/	0.52
Nitab4.5_0000137g0130.1	Nitab4.5_0000137g0130	Broad	/	0.4
Nitab4.5_0000137g0140.1	Nitab4.5_0000137g0140	Broad	/	0.16
Nitab4.5_0000137g0180.1	Nitab4.5_0000137g0180	Broad	/	0.31
Nitab4.5_0000137g0250.1	Nitab4.5_0000137g0250	Broad	/	0.42
Nitab4.5_0000137g0320.1	Nitab4.5_0000137g0320	Broad	/	0.34
Nitab4.5_0000137g0330.1	Nitab4.5_0000137g0330	Broad	/	0.48
Nitab4.5_0000137g0340.1	Nitab4.5_0000137g0340	Broad	/	0.72
Nitab4.5_0000138g0010.1	Nitab4.5_0000138g0010	Broad	/	0.53
Nitab4.5_0000138g0020.1	Nitab4.5_0000138g0020	Broad	/	0.32
Nitab4.5_0000138g0050.1	Nitab4.5_0000138g0050	Broad	/	0.48
Nitab4.5_0000138g0060.1	Nitab4.5_0000138g0060	Broad	/	0.19
Nitab4.5_0000138g0070.1	Nitab4.5_0000138g0070	Broad	/	0.29
Nitab4.5_0000138g0090.1	Nitab4.5_0000138g0090	Broad	/	0.24
Nitab4.5_0000138g0130.1	Nitab4.5_0000138g0130	Broad	/	0.49
Nitab4.5_0000138g0140.1	Nitab4.5_0000138g0140	Broad	/	0.82
Nitab4.5_0000138g0180.1	Nitab4.5_0000138g0180	Broad	/	0.61
Nitab4.5_0000140g0030.1	Nitab4.5_0000140g0030	Broad	/	0.49
Nitab4.5_0000140g0040.1	Nitab4.5_0000140g0040	Broad	/	0.28
Nitab4.5_0000140g0060.1	Nitab4.5_0000140g0060	Broad	/	0.72
Nitab4.5_0000140g0070.1	Nitab4.5_0000140g0070	Broad	/	0.25
Nitab4.5_0000140g0110.1	Nitab4.5_0000140g0110	Broad	/	0.81
Nitab4.5_0000140g0140.1	Nitab4.5_0000140g0140	Broad	/	0.35
Nitab4.5_0000140g0160.1	Nitab4.5_0000140g0160	Broad	/	0.34
Nitab4.5_0000140g0190.1	Nitab4.5_0000140g0190	Broad	/	0.36
Nitab4.5_0000140g0200.1	Nitab4.5_0000140g0200	Broad	/	0.8
Nitab4.5_0000141g0010.1	Nitab4.5_0000141g0010	Broad	/	0.16
Nitab4.5_0000141g0030.1	Nitab4.5_0000141g0030	Broad	/	0.43
Nitab4.5_0000141g0050.1	Nitab4.5_0000141g0050	Broad	/	0.2
Nitab4.5_0000141g0090.1	Nitab4.5_0000141g0090	Broad	/	0.72
Nitab4.5_0000141g0140.1	Nitab4.5_0000141g0140	Broad	/	0.34
Nitab4.5_0000141g0190.1	Nitab4.5_0000141g0190	Broad	/	0.42
Nitab4.5_0000141g0240.1	Nitab4.5_0000141g0240	Broad	/	0.11
Nitab4.5_0000141g0270.1	Nitab4.5_0000141g0270	Broad	/	0.13
Nitab4.5_0000141g0280.1	Nitab4.5_0000141g0280	Broad	/	0.18
Nitab4.5_0000141g0290.1	Nitab4.5_0000141g0290	Broad	/	0.29
Nitab4.5_0000141g0300.1	Nitab4.5_0000141g0300	Broad	/	0.49
Nitab4.5_0000141g0310.1	Nitab4.5_0000141g0310	Broad	/	0.23
Nitab4.5_0000141g0320.1	Nitab4.5_0000141g0320	Broad	/	0.39
Nitab4.5_0000141g0330.1	Nitab4.5_0000141g0330	Broad	/	0.63
Nitab4.5_0000141g0340.1	Nitab4.5_0000141g0340	Broad	/	0.14
Nitab4.5_0000141g0350.1	Nitab4.5_0000141g0350	Broad	/	0.3
Nitab4.5_0000141g0360.1	Nitab4.5_0000141g0360	Broad	/	0.25
Nitab4.5_0000141g0380.1	Nitab4.5_0000141g0380	Broad	/	0.64
Nitab4.5_0000142g0020.1	Nitab4.5_0000142g0020	Broad	/	0.18
Nitab4.5_0000142g0030.1	Nitab4.5_0000142g0030	Broad	/	0.41
Nitab4.5_0000142g0040.1	Nitab4.5_0000142g0040	Broad	/	0.17
Nitab4.5_0000142g0060.1	Nitab4.5_0000142g0060	Broad	/	0.36
Nitab4.5_0000142g0070.1	Nitab4.5_0000142g0070	Broad	/	0.44
Nitab4.5_0000142g0090.1	Nitab4.5_0000142g0090	Broad	/	0.28
Nitab4.5_0000142g0100.1	Nitab4.5_0000142g0100	Broad	/	0.35
Nitab4.5_0000142g0110.1	Nitab4.5_0000142g0110	Broad	/	0.44
Nitab4.5_0000142g0120.1	Nitab4.5_0000142g0120	Broad	/	0.31
Nitab4.5_0000142g0170.1	Nitab4.5_0000142g0170	Broad	/	0.2
Nitab4.5_0000142g0310.1	Nitab4.5_0000142g0310	Broad	/	0.62
Nitab4.5_0000142g0320.1	Nitab4.5_0000142g0320	Broad	/	0.61
Nitab4.5_0000142g0350.1	Nitab4.5_0000142g0350	Broad	/	0.56
Nitab4.5_0000142g0370.1	Nitab4.5_0000142g0370	Broad	/	0.84
Nitab4.5_0000142g0380.1	Nitab4.5_0000142g0380	Broad	/	0.49
Nitab4.5_0000142g0400.1	Nitab4.5_0000142g0400	Broad	/	0.68
Nitab4.5_0000142g0410.1	Nitab4.5_0000142g0410	Broad	/	0.42
Nitab4.5_0000142g0440.1	Nitab4.5_0000142g0440	Broad	/	0.65
Nitab4.5_0000142g0470.1	Nitab4.5_0000142g0470	Broad	/	0.24
Nitab4.5_0000142g0490.1	Nitab4.5_0000142g0490	Broad	/	0.34
Nitab4.5_0000143g0040.1	Nitab4.5_0000143g0040	Broad	/	0.41
Nitab4.5_0000143g0050.1	Nitab4.5_0000143g0050	Broad	/	0.35
Nitab4.5_0000143g0070.1	Nitab4.5_0000143g0070	Broad	/	0.43
Nitab4.5_0000143g0100.1	Nitab4.5_0000143g0100	Broad	/	0.34
Nitab4.5_0000143g0130.1	Nitab4.5_0000143g0130	Broad	/	0.46
Nitab4.5_0000143g0170.1	Nitab4.5_0000143g0170	Broad	/	0.22
Nitab4.5_0000143g0180.1	Nitab4.5_0000143g0180	Broad	/	0.12
Nitab4.5_0000143g0190.1	Nitab4.5_0000143g0190	Broad	/	0.4
Nitab4.5_0000143g0290.1	Nitab4.5_0000143g0290	Broad	/	0.75
Nitab4.5_0000143g0360.1	Nitab4.5_0000143g0360	Broad	/	0.35
Nitab4.5_0000143g0380.1	Nitab4.5_0000143g0380	Broad	/	0.43
Nitab4.5_0000143g0390.1	Nitab4.5_0000143g0390	Broad	/	0.26
Nitab4.5_0000143g0400.1	Nitab4.5_0000143g0400	Broad	/	0.59
Nitab4.5_0000143g0410.1	Nitab4.5_0000143g0410	Broad	/	0.08
Nitab4.5_0000143g0420.1	Nitab4.5_0000143g0420	Broad	/	0.5
Nitab4.5_0000143g0440.1	Nitab4.5_0000143g0440	Broad	/	0.3
Nitab4.5_0000143g0450.1	Nitab4.5_0000143g0450	Broad	/	0.22
Nitab4.5_0000143g0510.1	Nitab4.5_0000143g0510	Broad	/	0.4
Nitab4.5_0000143g0530.1	Nitab4.5_0000143g0530	Broad	/	0.3
Nitab4.5_0000143g0540.1	Nitab4.5_0000143g0540	Broad	/	0.78
Nitab4.5_0000143g0590.1	Nitab4.5_0000143g0590	Broad	/	0.81
Nitab4.5_0000143g0610.1	Nitab4.5_0000143g0610	Broad	/	0.8
Nitab4.5_0000144g0090.1	Nitab4.5_0000144g0090	Broad	/	0.43
Nitab4.5_0000144g0120.1	Nitab4.5_0000144g0120	Broad	/	0.4
Nitab4.5_0000145g0010.1	Nitab4.5_0000145g0010	Broad	/	0.78
Nitab4.5_0000145g0030.1	Nitab4.5_0000145g0030	Broad	/	0.73
Nitab4.5_0000145g0060.1	Nitab4.5_0000145g0060	Broad	/	0.34
Nitab4.5_0000145g0180.1	Nitab4.5_0000145g0180	Broad	/	0.7
Nitab4.5_0000146g0100.1	Nitab4.5_0000146g0100	Broad	/	0.41
Nitab4.5_0000146g0130.1	Nitab4.5_0000146g0130	Broad	/	0.2
Nitab4.5_0000146g0140.1	Nitab4.5_0000146g0140	Broad	/	0.28
Nitab4.5_0000146g0170.1	Nitab4.5_0000146g0170	Broad	/	0.45
Nitab4.5_0000148g0020.1	Nitab4.5_0000148g0020	Broad	/	0.44
Nitab4.5_0000148g0070.1	Nitab4.5_0000148g0070	Broad	/	0.37
Nitab4.5_0000148g0080.1	Nitab4.5_0000148g0080	Broad	/	0.32
Nitab4.5_0000149g0070.1	Nitab4.5_0000149g0070	Broad	/	0.37
Nitab4.5_0000149g0120.1	Nitab4.5_0000149g0120	Broad	/	0.48
Nitab4.5_0000149g0150.1	Nitab4.5_0000149g0150	Broad	/	0.33
Nitab4.5_0000149g0170.1	Nitab4.5_0000149g0170	Broad	/	0.69
Nitab4.5_0000149g0240.1	Nitab4.5_0000149g0240	Broad	/	0.33
Nitab4.5_0000151g0100.1	Nitab4.5_0000151g0100	Broad	/	0.34
Nitab4.5_0000151g0140.1	Nitab4.5_0000151g0140	Broad	/	0.23
Nitab4.5_0000151g0150.1	Nitab4.5_0000151g0150	Broad	/	0.17
Nitab4.5_0000151g0180.1	Nitab4.5_0000151g0180	Broad	/	0.36
Nitab4.5_0000151g0210.1	Nitab4.5_0000151g0210	Broad	/	0.21
Nitab4.5_0000151g0230.1	Nitab4.5_0000151g0230	Broad	/	0.22
Nitab4.5_0000151g0240.1	Nitab4.5_0000151g0240	Broad	/	0.45
Nitab4.5_0000151g0270.1	Nitab4.5_0000151g0270	Broad	/	0.31
Nitab4.5_0000151g0290.1	Nitab4.5_0000151g0290	Broad	/	0.44
Nitab4.5_0000151g0300.1	Nitab4.5_0000151g0300	Broad	/	0.14
Nitab4.5_0000151g0310.1	Nitab4.5_0000151g0310	Broad	/	0.27
Nitab4.5_0000151g0340.1	Nitab4.5_0000151g0340	Broad	/	0.85
Nitab4.5_0000151g0350.1	Nitab4.5_0000151g0350	Broad	/	0.28
Nitab4.5_0000151g0360.1	Nitab4.5_0000151g0360	Broad	/	0.35
Nitab4.5_0000151g0370.1	Nitab4.5_0000151g0370	Broad	/	0.44
Nitab4.5_0000151g0390.1	Nitab4.5_0000151g0390	Broad	/	0.37
Nitab4.5_0000151g0400.1	Nitab4.5_0000151g0400	Broad	/	0.85
Nitab4.5_0000152g0030.1	Nitab4.5_0000152g0030	Broad	/	0.42
Nitab4.5_0000152g0080.1	Nitab4.5_0000152g0080	Broad	/	0.15
Nitab4.5_0000152g0110.1	Nitab4.5_0000152g0110	Broad	/	0.19
Nitab4.5_0000152g0120.1	Nitab4.5_0000152g0120	Broad	/	0.26
Nitab4.5_0000152g0140.1	Nitab4.5_0000152g0140	Broad	/	0.24
Nitab4.5_0000152g0150.1	Nitab4.5_0000152g0150	Broad	/	0.79
Nitab4.5_0000152g0170.1	Nitab4.5_0000152g0170	Broad	/	0.35
Nitab4.5_0000152g0200.1	Nitab4.5_0000152g0200	Broad	/	0.45
Nitab4.5_0000152g0220.1	Nitab4.5_0000152g0220	Broad	/	0.44
Nitab4.5_0000152g0250.1	Nitab4.5_0000152g0250	Broad	/	0.84
Nitab4.5_0000152g0280.1	Nitab4.5_0000152g0280	Broad	/	0.39
Nitab4.5_0000152g0330.1	Nitab4.5_0000152g0330	Broad	/	0.45
Nitab4.5_0000152g0340.1	Nitab4.5_0000152g0340	Broad	/	0.82
Nitab4.5_0000152g0370.1	Nitab4.5_0000152g0370	Broad	/	0.59
Nitab4.5_0000152g0390.1	Nitab4.5_0000152g0390	Broad	/	0.14
Nitab4.5_0000152g0400.1	Nitab4.5_0000152g0400	Broad	/	0.18
Nitab4.5_0000153g0030.1	Nitab4.5_0000153g0030	Broad	/	0.68
Nitab4.5_0000153g0080.1	Nitab4.5_0000153g0080	Broad	/	0.48
Nitab4.5_0000153g0190.1	Nitab4.5_0000153g0190	Broad	/	0.42
Nitab4.5_0000154g0080.1	Nitab4.5_0000154g0080	Broad	/	0.49
Nitab4.5_0000154g0090.1	Nitab4.5_0000154g0090	Broad	/	0.18
Nitab4.5_0000154g0170.1	Nitab4.5_0000154g0170	Broad	/	0.68
Nitab4.5_0000154g0300.1	Nitab4.5_0000154g0300	Broad	/	0.21
Nitab4.5_0000154g0320.1	Nitab4.5_0000154g0320	Broad	/	0.81
Nitab4.5_0000154g0330.1	Nitab4.5_0000154g0330	Broad	/	0.39
Nitab4.5_0000155g0010.1	Nitab4.5_0000155g0010	Broad	/	0.78
Nitab4.5_0000155g0020.1	Nitab4.5_0000155g0020	Broad	/	0.21
Nitab4.5_0000155g0030.1	Nitab4.5_0000155g0030	Broad	/	0.31
Nitab4.5_0000155g0040.1	Nitab4.5_0000155g0040	Broad	/	0.31
Nitab4.5_0000155g0060.1	Nitab4.5_0000155g0060	Broad	/	0.57
Nitab4.5_0000155g0110.1	Nitab4.5_0000155g0110	Broad	/	0.3
Nitab4.5_0000155g0120.1	Nitab4.5_0000155g0120	Broad	/	0.61
Nitab4.5_0000155g0150.1	Nitab4.5_0000155g0150	Broad	/	0.78
Nitab4.5_0000155g0190.1	Nitab4.5_0000155g0190	Broad	/	0.43
Nitab4.5_0000155g0200.1	Nitab4.5_0000155g0200	Broad	/	0.25
Nitab4.5_0000155g0220.1	Nitab4.5_0000155g0220	Broad	/	0.55
Nitab4.5_0000157g0090.1	Nitab4.5_0000157g0090	Broad	/	0.19
Nitab4.5_0000157g0130.1	Nitab4.5_0000157g0130	Broad	/	0.81
Nitab4.5_0000157g0200.1	Nitab4.5_0000157g0200	Broad	/	0.84
Nitab4.5_0000157g0250.1	Nitab4.5_0000157g0250	Broad	/	0.81
Nitab4.5_0000159g0030.1	Nitab4.5_0000159g0030	Broad	/	0.5
Nitab4.5_0000159g0040.1	Nitab4.5_0000159g0040	Broad	/	0.74
Nitab4.5_0000159g0050.1	Nitab4.5_0000159g0050	Broad	/	0.49
Nitab4.5_0000159g0090.1	Nitab4.5_0000159g0090	Broad	/	0.45
Nitab4.5_0000159g0100.1	Nitab4.5_0000159g0100	Broad	/	0.36
Nitab4.5_0000159g0120.1	Nitab4.5_0000159g0120	Broad	/	0.38
Nitab4.5_0000159g0130.1	Nitab4.5_0000159g0130	Broad	/	0.66
Nitab4.5_0000159g0180.1	Nitab4.5_0000159g0180	Broad	/	0.22
Nitab4.5_0000159g0220.1	Nitab4.5_0000159g0220	Broad	/	0.32
Nitab4.5_0000159g0230.1	Nitab4.5_0000159g0230	Broad	/	0.65
Nitab4.5_0000160g0050.1	Nitab4.5_0000160g0050	Broad	/	0.58
Nitab4.5_0000160g0130.1	Nitab4.5_0000160g0130	Broad	/	0.78
Nitab4.5_0000161g0100.1	Nitab4.5_0000161g0100	Broad	/	0.81
Nitab4.5_0000161g0150.1	Nitab4.5_0000161g0150	Broad	/	0.65
Nitab4.5_0000161g0250.1	Nitab4.5_0000161g0250	Broad	/	0.15
Nitab4.5_0000163g0130.1	Nitab4.5_0000163g0130	Broad	/	0.18
Nitab4.5_0000163g0190.1	Nitab4.5_0000163g0190	Broad	/	0.27
Nitab4.5_0000163g0200.1	Nitab4.5_0000163g0200	Broad	/	0.34
Nitab4.5_0000163g0260.1	Nitab4.5_0000163g0260	Broad	/	0.78
Nitab4.5_0000163g0320.1	Nitab4.5_0000163g0320	Broad	/	0.17
Nitab4.5_0000163g0330.1	Nitab4.5_0000163g0330	Broad	/	0.67
Nitab4.5_0000164g0040.1	Nitab4.5_0000164g0040	Broad	/	0.29
Nitab4.5_0000164g0080.1	Nitab4.5_0000164g0080	Broad	/	0.46
Nitab4.5_0000164g0130.1	Nitab4.5_0000164g0130	Broad	/	0.28
Nitab4.5_0000164g0180.1	Nitab4.5_0000164g0180	Broad	/	0.29
Nitab4.5_0000164g0190.1	Nitab4.5_0000164g0190	Broad	/	0.14
Nitab4.5_0000164g0210.1	Nitab4.5_0000164g0210	Broad	/	0.25
Nitab4.5_0000165g0020.1	Nitab4.5_0000165g0020	Broad	/	0.26
Nitab4.5_0000165g0030.1	Nitab4.5_0000165g0030	Broad	/	0.69
Nitab4.5_0000165g0100.1	Nitab4.5_0000165g0100	Broad	/	0.52
Nitab4.5_0000165g0130.1	Nitab4.5_0000165g0130	Broad	/	0.23
Nitab4.5_0000165g0150.1	Nitab4.5_0000165g0150	Broad	/	0.67
Nitab4.5_0000166g0070.1	Nitab4.5_0000166g0070	Broad	/	0.17
Nitab4.5_0000166g0090.1	Nitab4.5_0000166g0090	Broad	/	0.36
Nitab4.5_0000166g0100.1	Nitab4.5_0000166g0100	Broad	/	0.58
Nitab4.5_0000166g0110.1	Nitab4.5_0000166g0110	Broad	/	0.22
Nitab4.5_0000166g0120.1	Nitab4.5_0000166g0120	Broad	/	0.57
Nitab4.5_0000167g0020.1	Nitab4.5_0000167g0020	Broad	/	0.38
Nitab4.5_0000167g0050.1	Nitab4.5_0000167g0050	Broad	/	0.64
Nitab4.5_0000167g0130.1	Nitab4.5_0000167g0130	Broad	/	0.47
Nitab4.5_0000167g0160.1	Nitab4.5_0000167g0160	Broad	/	0.73
Nitab4.5_0000167g0240.1	Nitab4.5_0000167g0240	Broad	/	0.24
Nitab4.5_0000167g0260.1	Nitab4.5_0000167g0260	Broad	/	0.27
Nitab4.5_0000167g0290.1	Nitab4.5_0000167g0290	Broad	/	0.59
Nitab4.5_0000168g0050.1	Nitab4.5_0000168g0050	Broad	/	0.43
Nitab4.5_0000168g0090.1	Nitab4.5_0000168g0090	Broad	/	0.41
Nitab4.5_0000168g0120.1	Nitab4.5_0000168g0120	Broad	/	0.36
Nitab4.5_0000168g0140.1	Nitab4.5_0000168g0140	Broad	/	0.43
Nitab4.5_0000168g0150.1	Nitab4.5_0000168g0150	Broad	/	0.56
Nitab4.5_0000168g0200.1	Nitab4.5_0000168g0200	Broad	/	0.8
Nitab4.5_0000168g0230.1	Nitab4.5_0000168g0230	Broad	/	0.16
Nitab4.5_0000168g0240.1	Nitab4.5_0000168g0240	Broad	/	0.37
Nitab4.5_0000170g0020.1	Nitab4.5_0000170g0020	Broad	/	0.65
Nitab4.5_0000170g0050.1	Nitab4.5_0000170g0050	Broad	/	0.49
Nitab4.5_0000170g0090.1	Nitab4.5_0000170g0090	Broad	/	0.15
Nitab4.5_0000170g0100.1	Nitab4.5_0000170g0100	Broad	/	0.19
Nitab4.5_0000170g0150.1	Nitab4.5_0000170g0150	Broad	/	0.23
Nitab4.5_0000170g0200.1	Nitab4.5_0000170g0200	Broad	/	0.76
Nitab4.5_0000170g0220.1	Nitab4.5_0000170g0220	Broad	/	0.44
Nitab4.5_0000170g0230.1	Nitab4.5_0000170g0230	Broad	/	0.25
Nitab4.5_0000170g0250.1	Nitab4.5_0000170g0250	Broad	/	0.44
Nitab4.5_0000170g0260.1	Nitab4.5_0000170g0260	Broad	/	0.15
Nitab4.5_0000170g0290.1	Nitab4.5_0000170g0290	Broad	/	0.43
Nitab4.5_0000170g0350.1	Nitab4.5_0000170g0350	Broad	/	0.6
Nitab4.5_0000170g0360.1	Nitab4.5_0000170g0360	Broad	/	0.58
Nitab4.5_0000170g0370.1	Nitab4.5_0000170g0370	Broad	/	0.48
Nitab4.5_0000170g0430.1	Nitab4.5_0000170g0430	Broad	/	0.39
Nitab4.5_0000170g0440.1	Nitab4.5_0000170g0440	Broad	/	0.17
Nitab4.5_0000170g0450.1	Nitab4.5_0000170g0450	Broad	/	0.25
Nitab4.5_0000170g0460.1	Nitab4.5_0000170g0460	Broad	/	0.24
Nitab4.5_0000171g0010.1	Nitab4.5_0000171g0010	Broad	/	0.39
Nitab4.5_0000171g0020.1	Nitab4.5_0000171g0020	Broad	/	0.34
Nitab4.5_0000171g0070.1	Nitab4.5_0000171g0070	Broad	/	0.55
Nitab4.5_0000171g0200.1	Nitab4.5_0000171g0200	Broad	/	0.31
Nitab4.5_0000171g0210.1	Nitab4.5_0000171g0210	Broad	/	0.11
Nitab4.5_0000171g0230.1	Nitab4.5_0000171g0230	Broad	/	0.37
Nitab4.5_0000171g0260.1	Nitab4.5_0000171g0260	Broad	/	0.28
Nitab4.5_0000171g0270.1	Nitab4.5_0000171g0270	Broad	/	0.46
Nitab4.5_0000171g0290.1	Nitab4.5_0000171g0290	Broad	/	0.62
Nitab4.5_0000171g0300.1	Nitab4.5_0000171g0300	Broad	/	0.73
Nitab4.5_0000171g0330.1	Nitab4.5_0000171g0330	Broad	/	0.54
Nitab4.5_0000171g0340.1	Nitab4.5_0000171g0340	Broad	/	0.39
Nitab4.5_0000171g0350.1	Nitab4.5_0000171g0350	Broad	/	0.33
Nitab4.5_0000171g0360.1	Nitab4.5_0000171g0360	Broad	/	0.2
Nitab4.5_0000171g0380.1	Nitab4.5_0000171g0380	Broad	/	0.25
Nitab4.5_0000172g0370.1	Nitab4.5_0000172g0370	Broad	/	0.26
Nitab4.5_0000172g0480.1	Nitab4.5_0000172g0480	Broad	/	0.5
Nitab4.5_0000172g0500.1	Nitab4.5_0000172g0500	Broad	/	0.52
Nitab4.5_0000172g0510.1	Nitab4.5_0000172g0510	Broad	/	0.28
Nitab4.5_0000172g0520.1	Nitab4.5_0000172g0520	Broad	/	0.49
Nitab4.5_0000172g0530.1	Nitab4.5_0000172g0530	Broad	/	0.83
Nitab4.5_0000172g0580.1	Nitab4.5_0000172g0580	Broad	/	0.61
Nitab4.5_0000173g0120.1	Nitab4.5_0000173g0120	Broad	/	0.62
Nitab4.5_0000173g0130.1	Nitab4.5_0000173g0130	Broad	/	0.4
Nitab4.5_0000173g0140.1	Nitab4.5_0000173g0140	Broad	/	0.35
Nitab4.5_0000173g0160.1	Nitab4.5_0000173g0160	Broad	/	0.34
Nitab4.5_0000173g0170.1	Nitab4.5_0000173g0170	Broad	/	0.67
Nitab4.5_0000173g0180.1	Nitab4.5_0000173g0180	Broad	/	0.35
Nitab4.5_0000173g0200.1	Nitab4.5_0000173g0200	Broad	/	0.28
Nitab4.5_0000173g0230.1	Nitab4.5_0000173g0230	Broad	/	0.19
Nitab4.5_0000174g0020.1	Nitab4.5_0000174g0020	Broad	/	0.39
Nitab4.5_0000174g0040.1	Nitab4.5_0000174g0040	Broad	/	0.46
Nitab4.5_0000174g0050.1	Nitab4.5_0000174g0050	Broad	/	0.44
Nitab4.5_0000174g0080.1	Nitab4.5_0000174g0080	Broad	/	0.32
Nitab4.5_0000174g0090.1	Nitab4.5_0000174g0090	Broad	/	0.39
Nitab4.5_0000174g0140.1	Nitab4.5_0000174g0140	Broad	/	0.66
Nitab4.5_0000174g0160.1	Nitab4.5_0000174g0160	Broad	/	0.22
Nitab4.5_0000174g0170.1	Nitab4.5_0000174g0170	Broad	/	0.67
Nitab4.5_0000174g0240.1	Nitab4.5_0000174g0240	Broad	/	0.41
Nitab4.5_0000174g0290.1	Nitab4.5_0000174g0290	Broad	/	0.39
Nitab4.5_0000175g0020.1	Nitab4.5_0000175g0020	Broad	/	0.32
Nitab4.5_0000175g0030.1	Nitab4.5_0000175g0030	Broad	/	0.33
Nitab4.5_0000175g0070.1	Nitab4.5_0000175g0070	Broad	/	0.3
Nitab4.5_0000175g0110.1	Nitab4.5_0000175g0110	Broad	/	0.39
Nitab4.5_0000175g0120.1	Nitab4.5_0000175g0120	Broad	/	0.31
Nitab4.5_0000175g0140.1	Nitab4.5_0000175g0140	Broad	/	0.52
Nitab4.5_0000175g0360.1	Nitab4.5_0000175g0360	Broad	/	0.22
Nitab4.5_0000175g0400.1	Nitab4.5_0000175g0400	Broad	/	0.27
Nitab4.5_0000175g0410.1	Nitab4.5_0000175g0410	Broad	/	0.58
Nitab4.5_0000176g0010.1	Nitab4.5_0000176g0010	Broad	/	0.15
Nitab4.5_0000176g0050.1	Nitab4.5_0000176g0050	Broad	/	0.32
Nitab4.5_0000176g0110.1	Nitab4.5_0000176g0110	Broad	/	0.27
Nitab4.5_0000176g0120.1	Nitab4.5_0000176g0120	Broad	/	0.35
Nitab4.5_0000176g0130.1	Nitab4.5_0000176g0130	Broad	/	0.56
Nitab4.5_0000177g0080.1	Nitab4.5_0000177g0080	Broad	/	0.27
Nitab4.5_0000177g0110.1	Nitab4.5_0000177g0110	Broad	/	0.51
Nitab4.5_0000178g0040.1	Nitab4.5_0000178g0040	Broad	/	0.18
Nitab4.5_0000178g0070.1	Nitab4.5_0000178g0070	Broad	/	0.79
Nitab4.5_0000178g0100.1	Nitab4.5_0000178g0100	Broad	/	0.81
Nitab4.5_0000178g0150.1	Nitab4.5_0000178g0150	Broad	/	0.36
Nitab4.5_0000178g0190.1	Nitab4.5_0000178g0190	Broad	/	0.59
Nitab4.5_0000178g0260.1	Nitab4.5_0000178g0260	Broad	/	0.39
Nitab4.5_0000178g0270.1	Nitab4.5_0000178g0270	Broad	/	0.69
Nitab4.5_0000178g0280.1	Nitab4.5_0000178g0280	Broad	/	0.51
Nitab4.5_0000178g0300.1	Nitab4.5_0000178g0300	Broad	/	0.54
Nitab4.5_0000178g0310.1	Nitab4.5_0000178g0310	Broad	/	0.35
Nitab4.5_0000178g0320.1	Nitab4.5_0000178g0320	Broad	/	0.24
Nitab4.5_0000179g0010.1	Nitab4.5_0000179g0010	Broad	/	0.61
Nitab4.5_0000179g0070.1	Nitab4.5_0000179g0070	Broad	/	0.46
Nitab4.5_0000180g0010.1	Nitab4.5_0000180g0010	Broad	/	0.37
Nitab4.5_0000180g0030.1	Nitab4.5_0000180g0030	Broad	/	0.29
Nitab4.5_0000180g0060.1	Nitab4.5_0000180g0060	Broad	/	0.51
Nitab4.5_0000180g0140.1	Nitab4.5_0000180g0140	Broad	/	0.47
Nitab4.5_0000180g0150.1	Nitab4.5_0000180g0150	Broad	/	0.25
Nitab4.5_0000181g0010.1	Nitab4.5_0000181g0010	Broad	/	0.42
Nitab4.5_0000181g0050.1	Nitab4.5_0000181g0050	Broad	/	0.31
Nitab4.5_0000181g0060.1	Nitab4.5_0000181g0060	Broad	/	0.06
Nitab4.5_0000181g0070.1	Nitab4.5_0000181g0070	Broad	/	0.7
Nitab4.5_0000181g0100.1	Nitab4.5_0000181g0100	Broad	/	0.35
Nitab4.5_0000181g0110.1	Nitab4.5_0000181g0110	Broad	/	0.19
Nitab4.5_0000181g0120.1	Nitab4.5_0000181g0120	Broad	/	0.24
Nitab4.5_0000181g0130.1	Nitab4.5_0000181g0130	Broad	/	0.31
Nitab4.5_0000181g0160.1	Nitab4.5_0000181g0160	Broad	/	0.43
Nitab4.5_0000182g0070.1	Nitab4.5_0000182g0070	Broad	/	0.26
Nitab4.5_0000182g0080.1	Nitab4.5_0000182g0080	Broad	/	0.31
Nitab4.5_0000183g0020.1	Nitab4.5_0000183g0020	Broad	/	0.75
Nitab4.5_0000183g0040.1	Nitab4.5_0000183g0040	Broad	/	0.37
Nitab4.5_0000183g0090.1	Nitab4.5_0000183g0090	Broad	/	0.11
Nitab4.5_0000183g0150.1	Nitab4.5_0000183g0150	Broad	/	0.35
Nitab4.5_0000184g0020.1	Nitab4.5_0000184g0020	Broad	/	0.29
Nitab4.5_0000184g0030.1	Nitab4.5_0000184g0030	Broad	/	0.79
Nitab4.5_0000184g0050.1	Nitab4.5_0000184g0050	Broad	/	0.37
Nitab4.5_0000184g0080.1	Nitab4.5_0000184g0080	Broad	/	0.38
Nitab4.5_0000184g0090.1	Nitab4.5_0000184g0090	Broad	/	0.13
Nitab4.5_0000184g0220.1	Nitab4.5_0000184g0220	Broad	/	0.52
Nitab4.5_0000184g0250.1	Nitab4.5_0000184g0250	Broad	/	0.55
Nitab4.5_0000185g0130.1	Nitab4.5_0000185g0130	Broad	/	0.77
Nitab4.5_0000185g0140.1	Nitab4.5_0000185g0140	Broad	/	0.21
Nitab4.5_0000185g0150.1	Nitab4.5_0000185g0150	Broad	/	0.23
Nitab4.5_0000185g0160.1	Nitab4.5_0000185g0160	Broad	/	0.14
Nitab4.5_0000185g0190.1	Nitab4.5_0000185g0190	Broad	/	0.35
Nitab4.5_0000185g0250.1	Nitab4.5_0000185g0250	Broad	/	0.72
Nitab4.5_0000185g0260.1	Nitab4.5_0000185g0260	Broad	/	0.23
Nitab4.5_0000185g0300.1	Nitab4.5_0000185g0300	Broad	/	0.5
Nitab4.5_0000186g0010.1	Nitab4.5_0000186g0010	Broad	/	0.57
Nitab4.5_0000186g0060.1	Nitab4.5_0000186g0060	Broad	/	0.24
Nitab4.5_0000186g0120.1	Nitab4.5_0000186g0120	Broad	/	0.75
Nitab4.5_0000187g0020.1	Nitab4.5_0000187g0020	Broad	/	0.28
Nitab4.5_0000187g0040.1	Nitab4.5_0000187g0040	Broad	/	0.38
Nitab4.5_0000187g0050.1	Nitab4.5_0000187g0050	Broad	/	0.21
Nitab4.5_0000187g0090.1	Nitab4.5_0000187g0090	Broad	/	0.78
Nitab4.5_0000187g0100.1	Nitab4.5_0000187g0100	Broad	/	0.83
Nitab4.5_0000187g0150.1	Nitab4.5_0000187g0150	Broad	/	0.29
Nitab4.5_0000187g0160.1	Nitab4.5_0000187g0160	Broad	/	0.32
Nitab4.5_0000187g0170.1	Nitab4.5_0000187g0170	Broad	/	0.08
Nitab4.5_0000187g0180.1	Nitab4.5_0000187g0180	Broad	/	0.16
Nitab4.5_0000187g0200.1	Nitab4.5_0000187g0200	Broad	/	0.75
Nitab4.5_0000187g0240.1	Nitab4.5_0000187g0240	Broad	/	0.71
Nitab4.5_0000187g0260.1	Nitab4.5_0000187g0260	Broad	/	0.31
Nitab4.5_0000187g0310.1	Nitab4.5_0000187g0310	Broad	/	0.44
Nitab4.5_0000187g0320.1	Nitab4.5_0000187g0320	Broad	/	0.45
Nitab4.5_0000187g0330.1	Nitab4.5_0000187g0330	Broad	/	0.27
Nitab4.5_0000188g0090.1	Nitab4.5_0000188g0090	Broad	/	0.65
Nitab4.5_0000188g0110.1	Nitab4.5_0000188g0110	Broad	/	0.78
Nitab4.5_0000188g0170.1	Nitab4.5_0000188g0170	Broad	/	0.27
Nitab4.5_0000188g0180.1	Nitab4.5_0000188g0180	Broad	/	0.54
Nitab4.5_0000188g0190.1	Nitab4.5_0000188g0190	Broad	/	0.74
Nitab4.5_0000188g0200.1	Nitab4.5_0000188g0200	Broad	/	0.34
Nitab4.5_0000188g0220.1	Nitab4.5_0000188g0220	Broad	/	0.51
Nitab4.5_0000188g0230.1	Nitab4.5_0000188g0230	Broad	/	0.6
Nitab4.5_0000188g0240.1	Nitab4.5_0000188g0240	Broad	/	0.35
Nitab4.5_0000188g0250.1	Nitab4.5_0000188g0250	Broad	/	0.19
Nitab4.5_0000188g0260.1	Nitab4.5_0000188g0260	Broad	/	0.2
Nitab4.5_0000188g0270.1	Nitab4.5_0000188g0270	Broad	/	0.17
Nitab4.5_0000188g0310.1	Nitab4.5_0000188g0310	Broad	/	0.61
Nitab4.5_0000188g0320.1	Nitab4.5_0000188g0320	Broad	/	0.62
Nitab4.5_0000188g0340.1	Nitab4.5_0000188g0340	Broad	/	0.42
Nitab4.5_0000188g0350.1	Nitab4.5_0000188g0350	Broad	/	0.27
Nitab4.5_0000188g0360.1	Nitab4.5_0000188g0360	Broad	/	0.35
Nitab4.5_0000190g0030.1	Nitab4.5_0000190g0030	Broad	/	0.25
Nitab4.5_0000190g0040.1	Nitab4.5_0000190g0040	Broad	/	0.64
Nitab4.5_0000190g0060.1	Nitab4.5_0000190g0060	Broad	/	0.56
Nitab4.5_0000190g0120.1	Nitab4.5_0000190g0120	Broad	/	0.17
Nitab4.5_0000190g0130.1	Nitab4.5_0000190g0130	Broad	/	0.24
Nitab4.5_0000190g0170.1	Nitab4.5_0000190g0170	Broad	/	0.21
Nitab4.5_0000190g0190.1	Nitab4.5_0000190g0190	Broad	/	0.28
Nitab4.5_0000191g0010.1	Nitab4.5_0000191g0010	Broad	/	0.09
Nitab4.5_0000191g0040.1	Nitab4.5_0000191g0040	Broad	/	0.28
Nitab4.5_0000191g0060.1	Nitab4.5_0000191g0060	Broad	/	0.24
Nitab4.5_0000191g0100.1	Nitab4.5_0000191g0100	Broad	/	0.2
Nitab4.5_0000192g0010.1	Nitab4.5_0000192g0010	Broad	/	0.59
Nitab4.5_0000192g0020.1	Nitab4.5_0000192g0020	Broad	/	0.22
Nitab4.5_0000192g0030.1	Nitab4.5_0000192g0030	Broad	/	0.8
Nitab4.5_0000192g0070.1	Nitab4.5_0000192g0070	Broad	/	0.41
Nitab4.5_0000192g0080.1	Nitab4.5_0000192g0080	Broad	/	0.43
Nitab4.5_0000192g0090.1	Nitab4.5_0000192g0090	Broad	/	0.52
Nitab4.5_0000192g0120.1	Nitab4.5_0000192g0120	Broad	/	0.71
Nitab4.5_0000192g0130.1	Nitab4.5_0000192g0130	Broad	/	0.83
Nitab4.5_0000193g0010.1	Nitab4.5_0000193g0010	Broad	/	0.21
Nitab4.5_0000193g0080.1	Nitab4.5_0000193g0080	Broad	/	0.29
Nitab4.5_0000193g0110.1	Nitab4.5_0000193g0110	Broad	/	0.39
Nitab4.5_0000193g0120.1	Nitab4.5_0000193g0120	Broad	/	0.58
Nitab4.5_0000194g0060.1	Nitab4.5_0000194g0060	Broad	/	0.57
Nitab4.5_0000194g0070.1	Nitab4.5_0000194g0070	Broad	/	0.58
Nitab4.5_0000194g0120.1	Nitab4.5_0000194g0120	Broad	/	0.73
Nitab4.5_0000194g0140.1	Nitab4.5_0000194g0140	Broad	/	0.85
Nitab4.5_0000194g0150.1	Nitab4.5_0000194g0150	Broad	/	0.22
Nitab4.5_0000194g0170.1	Nitab4.5_0000194g0170	Broad	/	0.75
Nitab4.5_0000194g0190.1	Nitab4.5_0000194g0190	Broad	/	0.35
Nitab4.5_0000194g0200.1	Nitab4.5_0000194g0200	Broad	/	0.34
Nitab4.5_0000195g0030.1	Nitab4.5_0000195g0030	Broad	/	0.24
Nitab4.5_0000195g0090.1	Nitab4.5_0000195g0090	Broad	/	0.42
Nitab4.5_0000195g0170.1	Nitab4.5_0000195g0170	Broad	/	0.27
Nitab4.5_0000195g0210.1	Nitab4.5_0000195g0210	Broad	/	0.58
Nitab4.5_0000195g0240.1	Nitab4.5_0000195g0240	Broad	/	0.5
Nitab4.5_0000196g0040.1	Nitab4.5_0000196g0040	Broad	/	0.34
Nitab4.5_0000196g0130.1	Nitab4.5_0000196g0130	Broad	/	0.19
Nitab4.5_0000197g0010.1	Nitab4.5_0000197g0010	Broad	/	0.41
Nitab4.5_0000197g0130.1	Nitab4.5_0000197g0130	Broad	/	0.63
Nitab4.5_0000198g0010.1	Nitab4.5_0000198g0010	Broad	/	0.62
Nitab4.5_0000198g0050.1	Nitab4.5_0000198g0050	Broad	/	0.69
Nitab4.5_0000198g0070.1	Nitab4.5_0000198g0070	Broad	/	0.23
Nitab4.5_0000198g0080.1	Nitab4.5_0000198g0080	Broad	/	0.4
Nitab4.5_0000198g0090.1	Nitab4.5_0000198g0090	Broad	/	0.28
Nitab4.5_0000198g0100.1	Nitab4.5_0000198g0100	Broad	/	0.8
Nitab4.5_0000198g0150.1	Nitab4.5_0000198g0150	Broad	/	0.51
Nitab4.5_0000198g0230.1	Nitab4.5_0000198g0230	Broad	/	0.72
Nitab4.5_0000199g0010.1	Nitab4.5_0000199g0010	Broad	/	0.23
Nitab4.5_0000199g0040.1	Nitab4.5_0000199g0040	Broad	/	0.43
Nitab4.5_0000200g0020.1	Nitab4.5_0000200g0020	Broad	/	0.3
Nitab4.5_0000200g0060.1	Nitab4.5_0000200g0060	Broad	/	0.38
Nitab4.5_0000200g0080.1	Nitab4.5_0000200g0080	Broad	/	0.3
Nitab4.5_0000200g0130.1	Nitab4.5_0000200g0130	Broad	/	0.83
Nitab4.5_0000200g0150.1	Nitab4.5_0000200g0150	Broad	/	0.64
Nitab4.5_0000200g0190.1	Nitab4.5_0000200g0190	Broad	/	0.58
Nitab4.5_0000200g0200.1	Nitab4.5_0000200g0200	Broad	/	0.27
Nitab4.5_0000202g0020.1	Nitab4.5_0000202g0020	Broad	/	0.39
Nitab4.5_0000202g0040.1	Nitab4.5_0000202g0040	Broad	/	0.7
Nitab4.5_0000202g0070.1	Nitab4.5_0000202g0070	Broad	/	0.29
Nitab4.5_0000202g0090.1	Nitab4.5_0000202g0090	Broad	/	0.26
Nitab4.5_0000202g0180.1	Nitab4.5_0000202g0180	Broad	/	0.21
Nitab4.5_0000202g0200.1	Nitab4.5_0000202g0200	Broad	/	0.21
Nitab4.5_0000202g0310.1	Nitab4.5_0000202g0310	Broad	/	0.47
Nitab4.5_0000202g0320.1	Nitab4.5_0000202g0320	Broad	/	0.15
Nitab4.5_0000202g0450.1	Nitab4.5_0000202g0450	Broad	/	0.17
Nitab4.5_0000202g0460.1	Nitab4.5_0000202g0460	Broad	/	0.59
Nitab4.5_0000202g0470.1	Nitab4.5_0000202g0470	Broad	/	0.73
Nitab4.5_0000203g0040.1	Nitab4.5_0000203g0040	Broad	/	0.38
Nitab4.5_0000203g0080.1	Nitab4.5_0000203g0080	Broad	/	0.25
Nitab4.5_0000203g0110.1	Nitab4.5_0000203g0110	Broad	/	0.35
Nitab4.5_0000203g0150.1	Nitab4.5_0000203g0150	Broad	/	0.17
Nitab4.5_0000203g0180.1	Nitab4.5_0000203g0180	Broad	/	0.37
Nitab4.5_0000203g0250.1	Nitab4.5_0000203g0250	Broad	/	0.26
Nitab4.5_0000203g0280.1	Nitab4.5_0000203g0280	Broad	/	0.52
Nitab4.5_0000204g0020.1	Nitab4.5_0000204g0020	Broad	/	0.72
Nitab4.5_0000204g0040.1	Nitab4.5_0000204g0040	Broad	/	0.24
Nitab4.5_0000204g0050.1	Nitab4.5_0000204g0050	Broad	/	0.6
Nitab4.5_0000204g0070.1	Nitab4.5_0000204g0070	Broad	/	0.39
Nitab4.5_0000204g0120.1	Nitab4.5_0000204g0120	Broad	/	0.3
Nitab4.5_0000205g0070.1	Nitab4.5_0000205g0070	Broad	/	0.1
Nitab4.5_0000205g0080.1	Nitab4.5_0000205g0080	Broad	/	0.24
Nitab4.5_0000205g0090.1	Nitab4.5_0000205g0090	Broad	/	0.26
Nitab4.5_0000205g0100.1	Nitab4.5_0000205g0100	Broad	/	0.43
Nitab4.5_0000205g0140.1	Nitab4.5_0000205g0140	Broad	/	0.44
Nitab4.5_0000205g0180.1	Nitab4.5_0000205g0180	Broad	/	0.3
Nitab4.5_0000206g0010.1	Nitab4.5_0000206g0010	Broad	/	0.36
Nitab4.5_0000206g0070.1	Nitab4.5_0000206g0070	Broad	/	0.31
Nitab4.5_0000206g0160.1	Nitab4.5_0000206g0160	Broad	/	0.46
Nitab4.5_0000206g0170.1	Nitab4.5_0000206g0170	Broad	/	0.41
Nitab4.5_0000207g0010.1	Nitab4.5_0000207g0010	Broad	/	0.53
Nitab4.5_0000207g0020.1	Nitab4.5_0000207g0020	Broad	/	0.39
Nitab4.5_0000207g0070.1	Nitab4.5_0000207g0070	Broad	/	0.3
Nitab4.5_0000207g0130.1	Nitab4.5_0000207g0130	Broad	/	0.76
Nitab4.5_0000207g0140.1	Nitab4.5_0000207g0140	Broad	/	0.3
Nitab4.5_0000207g0150.1	Nitab4.5_0000207g0150	Broad	/	0.24
Nitab4.5_0000207g0160.1	Nitab4.5_0000207g0160	Broad	/	0.25
Nitab4.5_0000207g0190.1	Nitab4.5_0000207g0190	Broad	/	0.79
Nitab4.5_0000207g0200.1	Nitab4.5_0000207g0200	Broad	/	0.8
Nitab4.5_0000207g0220.1	Nitab4.5_0000207g0220	Broad	/	0.76
Nitab4.5_0000207g0230.1	Nitab4.5_0000207g0230	Broad	/	0.42
Nitab4.5_0000207g0250.1	Nitab4.5_0000207g0250	Broad	/	0.09
Nitab4.5_0000207g0360.1	Nitab4.5_0000207g0360	Broad	/	0.63
Nitab4.5_0000207g0370.1	Nitab4.5_0000207g0370	Broad	/	0.28
Nitab4.5_0000207g0410.1	Nitab4.5_0000207g0410	Broad	/	0.26
Nitab4.5_0000207g0420.1	Nitab4.5_0000207g0420	Broad	/	0.26
Nitab4.5_0000207g0450.1	Nitab4.5_0000207g0450	Broad	/	0.59
Nitab4.5_0000208g0010.1	Nitab4.5_0000208g0010	Broad	/	0.66
Nitab4.5_0000208g0040.1	Nitab4.5_0000208g0040	Broad	/	0.38
Nitab4.5_0000208g0050.1	Nitab4.5_0000208g0050	Broad	/	0.35
Nitab4.5_0000208g0100.1	Nitab4.5_0000208g0100	Broad	/	0.29
Nitab4.5_0000208g0120.1	Nitab4.5_0000208g0120	Broad	/	0.29
Nitab4.5_0000208g0140.1	Nitab4.5_0000208g0140	Broad	/	0.25
Nitab4.5_0000208g0190.1	Nitab4.5_0000208g0190	Broad	/	0.52
Nitab4.5_0000208g0200.1	Nitab4.5_0000208g0200	Broad	/	0.43
Nitab4.5_0000208g0210.1	Nitab4.5_0000208g0210	Broad	/	0.19
Nitab4.5_0000208g0240.1	Nitab4.5_0000208g0240	Broad	/	0.36
Nitab4.5_0000208g0250.1	Nitab4.5_0000208g0250	Broad	/	0.08
Nitab4.5_0000208g0260.1	Nitab4.5_0000208g0260	Broad	/	0.07
Nitab4.5_0000208g0320.1	Nitab4.5_0000208g0320	Broad	/	0.72
Nitab4.5_0000208g0330.1	Nitab4.5_0000208g0330	Broad	/	0.28
Nitab4.5_0000208g0340.1	Nitab4.5_0000208g0340	Broad	/	0.28
Nitab4.5_0000208g0380.1	Nitab4.5_0000208g0380	Broad	/	0.39
Nitab4.5_0000209g0010.1	Nitab4.5_0000209g0010	Broad	/	0.4
Nitab4.5_0000209g0040.1	Nitab4.5_0000209g0040	Broad	/	0.27
Nitab4.5_0000209g0090.1	Nitab4.5_0000209g0090	Broad	/	0.53
Nitab4.5_0000209g0110.1	Nitab4.5_0000209g0110	Broad	/	0.21
Nitab4.5_0000209g0170.1	Nitab4.5_0000209g0170	Broad	/	0.53
Nitab4.5_0000209g0190.1	Nitab4.5_0000209g0190	Broad	/	0.27
Nitab4.5_0000209g0200.1	Nitab4.5_0000209g0200	Broad	/	0.17
Nitab4.5_0000209g0210.1	Nitab4.5_0000209g0210	Broad	/	0.62
Nitab4.5_0000209g0220.1	Nitab4.5_0000209g0220	Broad	/	0.33
Nitab4.5_0000209g0240.1	Nitab4.5_0000209g0240	Broad	/	0.41
Nitab4.5_0000209g0250.1	Nitab4.5_0000209g0250	Broad	/	0.2
Nitab4.5_0000209g0290.1	Nitab4.5_0000209g0290	Broad	/	0.65
Nitab4.5_0000210g0010.1	Nitab4.5_0000210g0010	Broad	/	0.27
Nitab4.5_0000210g0030.1	Nitab4.5_0000210g0030	Broad	/	0.7
Nitab4.5_0000210g0040.1	Nitab4.5_0000210g0040	Broad	/	0.76
Nitab4.5_0000210g0050.1	Nitab4.5_0000210g0050	Broad	/	0.68
Nitab4.5_0000210g0120.1	Nitab4.5_0000210g0120	Broad	/	0.19
Nitab4.5_0000210g0140.1	Nitab4.5_0000210g0140	Broad	/	0.37
Nitab4.5_0000212g0010.1	Nitab4.5_0000212g0010	Broad	/	0.63
Nitab4.5_0000212g0150.1	Nitab4.5_0000212g0150	Broad	/	0.37
Nitab4.5_0000212g0160.1	Nitab4.5_0000212g0160	Broad	/	0.74
Nitab4.5_0000212g0170.1	Nitab4.5_0000212g0170	Broad	/	0.41
Nitab4.5_0000212g0180.1	Nitab4.5_0000212g0180	Broad	/	0.17
Nitab4.5_0000212g0240.1	Nitab4.5_0000212g0240	Broad	/	0.43
Nitab4.5_0000212g0250.1	Nitab4.5_0000212g0250	Broad	/	0.57
Nitab4.5_0000212g0270.1	Nitab4.5_0000212g0270	Broad	/	0.31
Nitab4.5_0000212g0290.1	Nitab4.5_0000212g0290	Broad	/	0.3
Nitab4.5_0000212g0310.1	Nitab4.5_0000212g0310	Broad	/	0.2
Nitab4.5_0000212g0320.1	Nitab4.5_0000212g0320	Broad	/	0.28
Nitab4.5_0000213g0020.1	Nitab4.5_0000213g0020	Broad	/	0.28
Nitab4.5_0000213g0030.1	Nitab4.5_0000213g0030	Broad	/	0.27
Nitab4.5_0000213g0070.1	Nitab4.5_0000213g0070	Broad	/	0.09
Nitab4.5_0000213g0080.1	Nitab4.5_0000213g0080	Broad	/	0.77
Nitab4.5_0000213g0140.1	Nitab4.5_0000213g0140	Broad	/	0.3
Nitab4.5_0000213g0160.1	Nitab4.5_0000213g0160	Broad	/	0.57
Nitab4.5_0000216g0020.1	Nitab4.5_0000216g0020	Broad	/	0.37
Nitab4.5_0000216g0060.1	Nitab4.5_0000216g0060	Broad	/	0.28
Nitab4.5_0000216g0100.1	Nitab4.5_0000216g0100	Broad	/	0.15
Nitab4.5_0000216g0320.1	Nitab4.5_0000216g0320	Broad	/	0.33
Nitab4.5_0000216g0340.1	Nitab4.5_0000216g0340	Broad	/	0.25
Nitab4.5_0000217g0020.1	Nitab4.5_0000217g0020	Broad	/	0.52
Nitab4.5_0000218g0060.1	Nitab4.5_0000218g0060	Broad	/	0.64
Nitab4.5_0000218g0070.1	Nitab4.5_0000218g0070	Broad	/	0.67
Nitab4.5_0000218g0100.1	Nitab4.5_0000218g0100	Broad	/	0.36
Nitab4.5_0000219g0020.1	Nitab4.5_0000219g0020	Broad	/	0.6
Nitab4.5_0000219g0030.1	Nitab4.5_0000219g0030	Broad	/	0.22
Nitab4.5_0000219g0120.1	Nitab4.5_0000219g0120	Broad	/	0.41
Nitab4.5_0000220g0030.1	Nitab4.5_0000220g0030	Broad	/	0.15
Nitab4.5_0000220g0100.1	Nitab4.5_0000220g0100	Broad	/	0.32
Nitab4.5_0000220g0130.1	Nitab4.5_0000220g0130	Broad	/	0.24
Nitab4.5_0000220g0150.1	Nitab4.5_0000220g0150	Broad	/	0.2
Nitab4.5_0000220g0160.1	Nitab4.5_0000220g0160	Broad	/	0.58
Nitab4.5_0000220g0170.1	Nitab4.5_0000220g0170	Broad	/	0.54
Nitab4.5_0000221g0020.1	Nitab4.5_0000221g0020	Broad	/	0.46
Nitab4.5_0000221g0040.1	Nitab4.5_0000221g0040	Broad	/	0.56
Nitab4.5_0000221g0050.1	Nitab4.5_0000221g0050	Broad	/	0.21
Nitab4.5_0000221g0110.1	Nitab4.5_0000221g0110	Broad	/	0.42
Nitab4.5_0000222g0010.1	Nitab4.5_0000222g0010	Broad	/	0.35
Nitab4.5_0000222g0030.1	Nitab4.5_0000222g0030	Broad	/	0.46
Nitab4.5_0000222g0090.1	Nitab4.5_0000222g0090	Broad	/	0.16
Nitab4.5_0000222g0110.1	Nitab4.5_0000222g0110	Broad	/	0.5
Nitab4.5_0000222g0140.1	Nitab4.5_0000222g0140	Broad	/	0.8
Nitab4.5_0000222g0190.1	Nitab4.5_0000222g0190	Broad	/	0.65
Nitab4.5_0000222g0200.1	Nitab4.5_0000222g0200	Broad	/	0.59
Nitab4.5_0000222g0220.1	Nitab4.5_0000222g0220	Broad	/	0.31
Nitab4.5_0000222g0250.1	Nitab4.5_0000222g0250	Broad	/	0.56
Nitab4.5_0000222g0260.1	Nitab4.5_0000222g0260	Broad	/	0.29
Nitab4.5_0000222g0290.1	Nitab4.5_0000222g0290	Broad	/	0.33
Nitab4.5_0000222g0310.1	Nitab4.5_0000222g0310	Broad	/	0.85
Nitab4.5_0000222g0340.1	Nitab4.5_0000222g0340	Broad	/	0.18
Nitab4.5_0000222g0350.1	Nitab4.5_0000222g0350	Broad	/	0.42
Nitab4.5_0000222g0360.1	Nitab4.5_0000222g0360	Broad	/	0.14
Nitab4.5_0000222g0370.1	Nitab4.5_0000222g0370	Broad	/	0.38
Nitab4.5_0000223g0020.1	Nitab4.5_0000223g0020	Broad	/	0.41
Nitab4.5_0000223g0040.1	Nitab4.5_0000223g0040	Broad	/	0.36
Nitab4.5_0000223g0080.1	Nitab4.5_0000223g0080	Broad	/	0.43
Nitab4.5_0000223g0090.1	Nitab4.5_0000223g0090	Broad	/	0.42
Nitab4.5_0000223g0100.1	Nitab4.5_0000223g0100	Broad	/	0.67
Nitab4.5_0000223g0120.1	Nitab4.5_0000223g0120	Broad	/	0.55
Nitab4.5_0000223g0220.1	Nitab4.5_0000223g0220	Broad	/	0.35
Nitab4.5_0000223g0350.1	Nitab4.5_0000223g0350	Broad	/	0.08
Nitab4.5_0000223g0370.1	Nitab4.5_0000223g0370	Broad	/	0.69
Nitab4.5_0000224g0030.1	Nitab4.5_0000224g0030	Broad	/	0.47
Nitab4.5_0000224g0050.1	Nitab4.5_0000224g0050	Broad	/	0.51
Nitab4.5_0000224g0060.1	Nitab4.5_0000224g0060	Broad	/	0.44
Nitab4.5_0000225g0010.1	Nitab4.5_0000225g0010	Broad	/	0.83
Nitab4.5_0000225g0040.1	Nitab4.5_0000225g0040	Broad	/	0.6
Nitab4.5_0000227g0050.1	Nitab4.5_0000227g0050	Broad	/	0.75
Nitab4.5_0000227g0110.1	Nitab4.5_0000227g0110	Broad	/	0.41
Nitab4.5_0000227g0120.1	Nitab4.5_0000227g0120	Broad	/	0.82
Nitab4.5_0000227g0140.1	Nitab4.5_0000227g0140	Broad	/	0.47
Nitab4.5_0000227g0160.1	Nitab4.5_0000227g0160	Broad	/	0.21
Nitab4.5_0000227g0180.1	Nitab4.5_0000227g0180	Broad	/	0.28
Nitab4.5_0000227g0210.1	Nitab4.5_0000227g0210	Broad	/	0.39
Nitab4.5_0000227g0260.1	Nitab4.5_0000227g0260	Broad	/	0.31
Nitab4.5_0000227g0320.1	Nitab4.5_0000227g0320	Broad	/	0.73
Nitab4.5_0000227g0370.1	Nitab4.5_0000227g0370	Broad	/	0.79
Nitab4.5_0000228g0010.1	Nitab4.5_0000228g0010	Broad	/	0.47
Nitab4.5_0000228g0090.1	Nitab4.5_0000228g0090	Broad	/	0.51
Nitab4.5_0000230g0020.1	Nitab4.5_0000230g0020	Broad	/	0.69
Nitab4.5_0000230g0050.1	Nitab4.5_0000230g0050	Broad	/	0.59
Nitab4.5_0000230g0060.1	Nitab4.5_0000230g0060	Broad	/	0.61
Nitab4.5_0000230g0150.1	Nitab4.5_0000230g0150	Broad	/	0.78
Nitab4.5_0000230g0180.1	Nitab4.5_0000230g0180	Broad	/	0.53
Nitab4.5_0000230g0230.1	Nitab4.5_0000230g0230	Broad	/	0.18
Nitab4.5_0000230g0240.1	Nitab4.5_0000230g0240	Broad	/	0.66
Nitab4.5_0000231g0010.1	Nitab4.5_0000231g0010	Broad	/	0.33
Nitab4.5_0000231g0030.1	Nitab4.5_0000231g0030	Broad	/	0.4
Nitab4.5_0000231g0040.1	Nitab4.5_0000231g0040	Broad	/	0.25
Nitab4.5_0000231g0050.1	Nitab4.5_0000231g0050	Broad	/	0.47
Nitab4.5_0000231g0060.1	Nitab4.5_0000231g0060	Broad	/	0.31
Nitab4.5_0000231g0070.1	Nitab4.5_0000231g0070	Broad	/	0.36
Nitab4.5_0000231g0080.1	Nitab4.5_0000231g0080	Broad	/	0.38
Nitab4.5_0000231g0090.1	Nitab4.5_0000231g0090	Broad	/	0.53
Nitab4.5_0000231g0110.1	Nitab4.5_0000231g0110	Broad	/	0.11
Nitab4.5_0000231g0160.1	Nitab4.5_0000231g0160	Broad	/	0.29
Nitab4.5_0000231g0200.1	Nitab4.5_0000231g0200	Broad	/	0.5
Nitab4.5_0000231g0240.1	Nitab4.5_0000231g0240	Broad	/	0.45
Nitab4.5_0000231g0280.1	Nitab4.5_0000231g0280	Broad	/	0.47
Nitab4.5_0000231g0350.1	Nitab4.5_0000231g0350	Broad	/	0.39
Nitab4.5_0000231g0380.1	Nitab4.5_0000231g0380	Broad	/	0.35
Nitab4.5_0000231g0480.1	Nitab4.5_0000231g0480	Broad	/	0.49
Nitab4.5_0000231g0490.1	Nitab4.5_0000231g0490	Broad	/	0.57
Nitab4.5_0000232g0040.1	Nitab4.5_0000232g0040	Broad	/	0.28
Nitab4.5_0000232g0060.1	Nitab4.5_0000232g0060	Broad	/	0.45
Nitab4.5_0000232g0070.1	Nitab4.5_0000232g0070	Broad	/	0.25
Nitab4.5_0000232g0080.1	Nitab4.5_0000232g0080	Broad	/	0.36
Nitab4.5_0000232g0090.1	Nitab4.5_0000232g0090	Broad	/	0.24
Nitab4.5_0000232g0110.1	Nitab4.5_0000232g0110	Broad	/	0.33
Nitab4.5_0000232g0120.1	Nitab4.5_0000232g0120	Broad	/	0.4
Nitab4.5_0000232g0140.1	Nitab4.5_0000232g0140	Broad	/	0.68
Nitab4.5_0000232g0150.1	Nitab4.5_0000232g0150	Broad	/	0.44
Nitab4.5_0000232g0200.1	Nitab4.5_0000232g0200	Broad	/	0.33
Nitab4.5_0000232g0230.1	Nitab4.5_0000232g0230	Broad	/	0.28
Nitab4.5_0000233g0100.1	Nitab4.5_0000233g0100	Broad	/	0.32
Nitab4.5_0000233g0140.1	Nitab4.5_0000233g0140	Broad	/	0.55
Nitab4.5_0000233g0150.1	Nitab4.5_0000233g0150	Broad	/	0.16
Nitab4.5_0000233g0170.1	Nitab4.5_0000233g0170	Broad	/	0.59
Nitab4.5_0000233g0210.1	Nitab4.5_0000233g0210	Broad	/	0.39
[truncated: 135,429 more rows]
