# Supplementary material for: A gene expression atlas of Nicotiana tabacum across various tissues at transcript resolution
Source: Front Plant Sci. 2025 Feb 7;16:1500654. doi: 10.3389/fpls.2025.1500654 (PMC11841470; doi:10.3389/fpls.2025.1500654)
Supplement: Supplementary file 5 [file Table3.xlsx]

## Sheet: Table S3
Table S3 Enrichment of tissue-specific gene GO
ID	Description	GeneRatio	BgRatio	pvalue	p.adjust	qvalue	geneID	Count	tissue
GO:0080092	regulation of pollen tube growth	13/355	41/14135	1.19e-11	2.13e-08	1.96e-08	Nitab4.5_0001315g0180/Nitab4.5_0000499g0100/Nitab4.5_0004234g0040/Nitab4.5_0000097g0100/Nitab4.5_0000899g0060/Nitab4.5_0000856g0120/Nitab4.5_0002859g0110/Nitab4.5_0003234g0090/Nitab4.5_0001968g0070/Nitab4.5_0001213g0100/Nitab4.5_0000351g0120/Nitab4.5_0003132g0090/Nitab4.5_0001317g0190	13	petal
GO:0009860	pollen tube growth	18/355	113/14135	3.96e-10	3.1e-07	2.85e-07	Nitab4.5_0000130g0200/Nitab4.5_0001315g0180/Nitab4.5_0001456g0210/Nitab4.5_0002568g0060/Nitab4.5_0000698g0090/Nitab4.5_0001440g0070/Nitab4.5_0001919g0070/Nitab4.5_0000899g0060/Nitab4.5_0000375g0340/Nitab4.5_0003799g0030/Nitab4.5_0000856g0120/Nitab4.5_0002859g0110/Nitab4.5_0000326g0210/Nitab4.5_0000358g0010/Nitab4.5_0001968g0070/Nitab4.5_0000351g0120/Nitab4.5_0000917g0070/Nitab4.5_0000635g0160	18	petal
GO:0004675	transmembrane receptor protein serine/threonine kinase activity	22/355	176/14135	5.54e-10	3.1e-07	2.85e-07	Nitab4.5_0005048g0100/Nitab4.5_0000698g0090/Nitab4.5_0001440g0070/Nitab4.5_0003168g0020/Nitab4.5_0000933g0100/Nitab4.5_0000749g0140/Nitab4.5_0000182g0110/Nitab4.5_0005757g0010/Nitab4.5_0001393g0190/Nitab4.5_0001436g0030/Nitab4.5_0000525g0070/Nitab4.5_0000059g0290/Nitab4.5_0000462g0200/Nitab4.5_0003151g0090/Nitab4.5_0000358g0010/Nitab4.5_0000045g0080/Nitab4.5_0001794g0110/Nitab4.5_0000653g0080/Nit…	22	petal
GO:0007178	transmembrane receptor protein serine/threonine kinase signaling pathway	22/355	178/14135	6.9e-10	3.1e-07	2.85e-07	Nitab4.5_0005048g0100/Nitab4.5_0000698g0090/Nitab4.5_0001440g0070/Nitab4.5_0003168g0020/Nitab4.5_0000933g0100/Nitab4.5_0000749g0140/Nitab4.5_0000182g0110/Nitab4.5_0005757g0010/Nitab4.5_0001393g0190/Nitab4.5_0001436g0030/Nitab4.5_0000525g0070/Nitab4.5_0000059g0290/Nitab4.5_0000462g0200/Nitab4.5_0003151g0090/Nitab4.5_0000358g0010/Nitab4.5_0000045g0080/Nitab4.5_0001794g0110/Nitab4.5_0000653g0080/Nit…	22	petal
GO:0048868	pollen tube development	21/355	166/14135	1.1e-09	3.91e-07	3.6e-07	Nitab4.5_0000130g0200/Nitab4.5_0001315g0180/Nitab4.5_0001456g0210/Nitab4.5_0002568g0060/Nitab4.5_0000698g0090/Nitab4.5_0001440g0070/Nitab4.5_0001919g0070/Nitab4.5_0004234g0040/Nitab4.5_0000899g0060/Nitab4.5_0005757g0010/Nitab4.5_0000375g0340/Nitab4.5_0003799g0030/Nitab4.5_0000856g0120/Nitab4.5_0001436g0030/Nitab4.5_0002859g0110/Nitab4.5_0000326g0210/Nitab4.5_0000358g0010/Nitab4.5_0001968g0070/Nit…	21	petal
GO:0007167	enzyme-linked receptor protein signaling pathway	22/355	184/14135	1.31e-09	3.91e-07	3.6e-07	Nitab4.5_0005048g0100/Nitab4.5_0000698g0090/Nitab4.5_0001440g0070/Nitab4.5_0003168g0020/Nitab4.5_0000933g0100/Nitab4.5_0000749g0140/Nitab4.5_0000182g0110/Nitab4.5_0005757g0010/Nitab4.5_0001393g0190/Nitab4.5_0001436g0030/Nitab4.5_0000525g0070/Nitab4.5_0000059g0290/Nitab4.5_0000462g0200/Nitab4.5_0003151g0090/Nitab4.5_0000358g0010/Nitab4.5_0000045g0080/Nitab4.5_0001794g0110/Nitab4.5_0000653g0080/Nit…	22	petal
GO:0051510	regulation of unidimensional cell growth	13/355	61/14135	2.81e-09	7.21e-07	6.63e-07	Nitab4.5_0001315g0180/Nitab4.5_0000499g0100/Nitab4.5_0004234g0040/Nitab4.5_0000097g0100/Nitab4.5_0000899g0060/Nitab4.5_0000856g0120/Nitab4.5_0002859g0110/Nitab4.5_0003234g0090/Nitab4.5_0001968g0070/Nitab4.5_0001213g0100/Nitab4.5_0000351g0120/Nitab4.5_0003132g0090/Nitab4.5_0001317g0190	13	petal
GO:0019199	transmembrane receptor protein kinase activity	22/355	194/14135	3.57e-09	8.01e-07	7.37e-07	Nitab4.5_0005048g0100/Nitab4.5_0000698g0090/Nitab4.5_0001440g0070/Nitab4.5_0003168g0020/Nitab4.5_0000933g0100/Nitab4.5_0000749g0140/Nitab4.5_0000182g0110/Nitab4.5_0005757g0010/Nitab4.5_0001393g0190/Nitab4.5_0001436g0030/Nitab4.5_0000525g0070/Nitab4.5_0000059g0290/Nitab4.5_0000462g0200/Nitab4.5_0003151g0090/Nitab4.5_0000358g0010/Nitab4.5_0000045g0080/Nitab4.5_0001794g0110/Nitab4.5_0000653g0080/Nit…	22	petal
GO:0009856	pollination	22/355	209/14135	1.43e-08	2.57e-06	2.36e-06	Nitab4.5_0000130g0200/Nitab4.5_0001315g0180/Nitab4.5_0001456g0210/Nitab4.5_0002568g0060/Nitab4.5_0000698g0090/Nitab4.5_0001440g0070/Nitab4.5_0001919g0070/Nitab4.5_0004234g0040/Nitab4.5_0000899g0060/Nitab4.5_0005757g0010/Nitab4.5_0000375g0340/Nitab4.5_0003799g0030/Nitab4.5_0000856g0120/Nitab4.5_0001436g0030/Nitab4.5_0002859g0110/Nitab4.5_0000326g0210/Nitab4.5_0000358g0010/Nitab4.5_0001968g0070/Nit…	22	petal
GO:0044706	multi-multicellular organism process	22/355	209/14135	1.43e-08	2.57e-06	2.36e-06	Nitab4.5_0000130g0200/Nitab4.5_0001315g0180/Nitab4.5_0001456g0210/Nitab4.5_0002568g0060/Nitab4.5_0000698g0090/Nitab4.5_0001440g0070/Nitab4.5_0001919g0070/Nitab4.5_0004234g0040/Nitab4.5_0000899g0060/Nitab4.5_0005757g0010/Nitab4.5_0000375g0340/Nitab4.5_0003799g0030/Nitab4.5_0000856g0120/Nitab4.5_0001436g0030/Nitab4.5_0002859g0110/Nitab4.5_0000326g0210/Nitab4.5_0000358g0010/Nitab4.5_0001968g0070/Nit…	22	petal
GO:0009932	cell tip growth	18/355	147/14135	2.93e-08	4.77e-06	4.39e-06	Nitab4.5_0000130g0200/Nitab4.5_0001315g0180/Nitab4.5_0001456g0210/Nitab4.5_0002568g0060/Nitab4.5_0000698g0090/Nitab4.5_0001440g0070/Nitab4.5_0001919g0070/Nitab4.5_0000899g0060/Nitab4.5_0000375g0340/Nitab4.5_0003799g0030/Nitab4.5_0000856g0120/Nitab4.5_0002859g0110/Nitab4.5_0000326g0210/Nitab4.5_0000358g0010/Nitab4.5_0001968g0070/Nitab4.5_0000351g0120/Nitab4.5_0000917g0070/Nitab4.5_0000635g0160	18	petal
GO:0004888	transmembrane signaling receptor activity	22/355	227/14135	6.4e-08	9.58e-06	8.81e-06	Nitab4.5_0005048g0100/Nitab4.5_0000698g0090/Nitab4.5_0001440g0070/Nitab4.5_0003168g0020/Nitab4.5_0000933g0100/Nitab4.5_0000749g0140/Nitab4.5_0000182g0110/Nitab4.5_0005757g0010/Nitab4.5_0001393g0190/Nitab4.5_0001436g0030/Nitab4.5_0000525g0070/Nitab4.5_0000059g0290/Nitab4.5_0000462g0200/Nitab4.5_0003151g0090/Nitab4.5_0000358g0010/Nitab4.5_0000045g0080/Nitab4.5_0001794g0110/Nitab4.5_0000653g0080/Nit…	22	petal
GO:0007166	cell surface receptor signaling pathway	23/355	249/14135	7.78e-08	1e-05	9.23e-06	Nitab4.5_0005048g0100/Nitab4.5_0000698g0090/Nitab4.5_0001440g0070/Nitab4.5_0003168g0020/Nitab4.5_0000933g0100/Nitab4.5_0000749g0140/Nitab4.5_0000182g0110/Nitab4.5_0005757g0010/Nitab4.5_0001393g0190/Nitab4.5_0001436g0030/Nitab4.5_0000525g0070/Nitab4.5_0000059g0290/Nitab4.5_0000462g0200/Nitab4.5_0003151g0090/Nitab4.5_0000358g0010/Nitab4.5_0000045g0080/Nitab4.5_0001794g0110/Nitab4.5_0000653g0080/Nit…	23	petal
GO:0022604	regulation of cell morphogenesis	15/355	108/14135	7.83e-08	1e-05	9.23e-06	Nitab4.5_0001315g0180/Nitab4.5_0000499g0100/Nitab4.5_0004234g0040/Nitab4.5_0000097g0100/Nitab4.5_0000899g0060/Nitab4.5_0000856g0120/Nitab4.5_0001637g0100/Nitab4.5_0002859g0110/Nitab4.5_0003234g0090/Nitab4.5_0002815g0170/Nitab4.5_0001968g0070/Nitab4.5_0001213g0100/Nitab4.5_0000351g0120/Nitab4.5_0003132g0090/Nitab4.5_0001317g0190	15	petal
GO:0090406	pollen tube	12/355	72/14135	2.07e-07	2.48e-05	2.28e-05	Nitab4.5_0001315g0180/Nitab4.5_0004234g0040/Nitab4.5_0000899g0060/Nitab4.5_0005757g0010/Nitab4.5_0000375g0340/Nitab4.5_0001436g0030/Nitab4.5_0000462g0200/Nitab4.5_0002859g0110/Nitab4.5_0000363g0230/Nitab4.5_0001968g0070/Nitab4.5_0001213g0100/Nitab4.5_0000351g0120	12	petal
GO:0060284	regulation of cell development	14/355	102/14135	2.48e-07	2.78e-05	2.56e-05	Nitab4.5_0001315g0180/Nitab4.5_0000499g0100/Nitab4.5_0004234g0040/Nitab4.5_0000097g0100/Nitab4.5_0000899g0060/Nitab4.5_0000856g0120/Nitab4.5_0002859g0110/Nitab4.5_0000421g0050/Nitab4.5_0003234g0090/Nitab4.5_0001968g0070/Nitab4.5_0001213g0100/Nitab4.5_0000351g0120/Nitab4.5_0003132g0090/Nitab4.5_0001317g0190	14	petal
GO:0038023	signaling receptor activity	23/355	267/14135	2.76e-07	2.92e-05	2.68e-05	Nitab4.5_0005048g0100/Nitab4.5_0000698g0090/Nitab4.5_0001440g0070/Nitab4.5_0003168g0020/Nitab4.5_0000933g0100/Nitab4.5_0000749g0140/Nitab4.5_0000182g0110/Nitab4.5_0005757g0010/Nitab4.5_0001393g0190/Nitab4.5_0001436g0030/Nitab4.5_0000525g0070/Nitab4.5_0000059g0290/Nitab4.5_0000462g0200/Nitab4.5_0003151g0090/Nitab4.5_0000358g0010/Nitab4.5_0000045g0080/Nitab4.5_0001794g0110/Nitab4.5_0000653g0080/Nit…	23	petal
GO:0042995	cell projection	18/355	173/14135	3.59e-07	3.39e-05	3.12e-05	Nitab4.5_0001315g0180/Nitab4.5_0000001g0320/Nitab4.5_0001093g0010/Nitab4.5_0004234g0040/Nitab4.5_0000017g0030/Nitab4.5_0000899g0060/Nitab4.5_0005757g0010/Nitab4.5_0000375g0340/Nitab4.5_0001436g0030/Nitab4.5_0001637g0100/Nitab4.5_0000462g0200/Nitab4.5_0002859g0110/Nitab4.5_0000363g0230/Nitab4.5_0002815g0170/Nitab4.5_0001968g0070/Nitab4.5_0001213g0100/Nitab4.5_0000322g0090/Nitab4.5_0000351g0120	18	petal
GO:0120025	plasma membrane bounded cell projection	18/355	173/14135	3.59e-07	3.39e-05	3.12e-05	Nitab4.5_0001315g0180/Nitab4.5_0000001g0320/Nitab4.5_0001093g0010/Nitab4.5_0004234g0040/Nitab4.5_0000017g0030/Nitab4.5_0000899g0060/Nitab4.5_0005757g0010/Nitab4.5_0000375g0340/Nitab4.5_0001436g0030/Nitab4.5_0001637g0100/Nitab4.5_0000462g0200/Nitab4.5_0002859g0110/Nitab4.5_0000363g0230/Nitab4.5_0002815g0170/Nitab4.5_0001968g0070/Nitab4.5_0001213g0100/Nitab4.5_0000322g0090/Nitab4.5_0000351g0120	18	petal
GO:0048588	developmental cell growth	18/355	182/14135	7.63e-07	6.84e-05	6.3e-05	Nitab4.5_0000130g0200/Nitab4.5_0001315g0180/Nitab4.5_0001456g0210/Nitab4.5_0002568g0060/Nitab4.5_0000698g0090/Nitab4.5_0001440g0070/Nitab4.5_0001919g0070/Nitab4.5_0000899g0060/Nitab4.5_0000375g0340/Nitab4.5_0003799g0030/Nitab4.5_0000856g0120/Nitab4.5_0002859g0110/Nitab4.5_0000326g0210/Nitab4.5_0000358g0010/Nitab4.5_0001968g0070/Nitab4.5_0000351g0120/Nitab4.5_0000917g0070/Nitab4.5_0000635g0160	18	petal
GO:0060089	molecular transducer activity	23/355	295/14135	1.59e-06	0.000135489	0.000124664	Nitab4.5_0005048g0100/Nitab4.5_0000698g0090/Nitab4.5_0001440g0070/Nitab4.5_0003168g0020/Nitab4.5_0000933g0100/Nitab4.5_0000749g0140/Nitab4.5_0000182g0110/Nitab4.5_0005757g0010/Nitab4.5_0001393g0190/Nitab4.5_0001436g0030/Nitab4.5_0000525g0070/Nitab4.5_0000059g0290/Nitab4.5_0000462g0200/Nitab4.5_0003151g0090/Nitab4.5_0000358g0010/Nitab4.5_0000045g0080/Nitab4.5_0001794g0110/Nitab4.5_0000653g0080/Nit…	23	petal
GO:0001558	regulation of cell growth	13/355	119/14135	9e-06	0.000734224	0.000675559	Nitab4.5_0001315g0180/Nitab4.5_0000499g0100/Nitab4.5_0004234g0040/Nitab4.5_0000097g0100/Nitab4.5_0000899g0060/Nitab4.5_0000856g0120/Nitab4.5_0002859g0110/Nitab4.5_0003234g0090/Nitab4.5_0001968g0070/Nitab4.5_0001213g0100/Nitab4.5_0000351g0120/Nitab4.5_0003132g0090/Nitab4.5_0001317g0190	13	petal
GO:0016324	apical plasma membrane	7/355	35/14135	2.18e-05	0.00170001	0.00156418	Nitab4.5_0001919g0070/Nitab4.5_0000899g0060/Nitab4.5_0000363g0230/Nitab4.5_0000326g0210/Nitab4.5_0003234g0090/Nitab4.5_0000917g0070/Nitab4.5_0001317g0190	7	petal
GO:0051286	cell tip	6/355	26/14135	3.62e-05	0.00270686	0.00249058	Nitab4.5_0004234g0040/Nitab4.5_0005757g0010/Nitab4.5_0001436g0030/Nitab4.5_0001637g0100/Nitab4.5_0000363g0230/Nitab4.5_0002815g0170	6	petal
GO:0002221	pattern recognition receptor signaling pathway	5/355	19/14135	8.45e-05	0.00583342	0.00536733	Nitab4.5_0005048g0100/Nitab4.5_0000749g0140/Nitab4.5_0001393g0190/Nitab4.5_0000653g0080/Nitab4.5_0000622g0260	5	petal
GO:0002758	innate immune response-activating signaling pathway	5/355	19/14135	8.45e-05	0.00583342	0.00536733	Nitab4.5_0005048g0100/Nitab4.5_0000749g0140/Nitab4.5_0001393g0190/Nitab4.5_0000653g0080/Nitab4.5_0000622g0260	5	petal
GO:0051020	GTPase binding	11/355	109/14135	9.15e-05	0.00608174	0.00559581	Nitab4.5_0002229g0230/Nitab4.5_0001315g0180/Nitab4.5_0000097g0100/Nitab4.5_0002342g0050/Nitab4.5_0000059g0290/Nitab4.5_0002859g0110/Nitab4.5_0003714g0070/Nitab4.5_0001968g0070/Nitab4.5_0000351g0120/Nitab4.5_0002295g0060/Nitab4.5_0000902g0350	11	petal
GO:0045595	regulation of cell differentiation	14/355	170/14135	9.96e-05	0.00638326	0.00587323	Nitab4.5_0001315g0180/Nitab4.5_0000499g0100/Nitab4.5_0004234g0040/Nitab4.5_0000097g0100/Nitab4.5_0000899g0060/Nitab4.5_0000856g0120/Nitab4.5_0002859g0110/Nitab4.5_0000421g0050/Nitab4.5_0003234g0090/Nitab4.5_0001968g0070/Nitab4.5_0001213g0100/Nitab4.5_0000351g0120/Nitab4.5_0003132g0090/Nitab4.5_0001317g0190	14	petal
GO:0035082	axoneme assembly	4/355	11/14135	0.000112252	0.00694799	0.00639284	Nitab4.5_0000001g0320/Nitab4.5_0001093g0010/Nitab4.5_0000017g0030/Nitab4.5_0000322g0090	4	petal
GO:0045177	apical part of cell	7/355	45/14135	0.000118482	0.00708918	0.00652275	Nitab4.5_0001919g0070/Nitab4.5_0000899g0060/Nitab4.5_0000363g0230/Nitab4.5_0000326g0210/Nitab4.5_0003234g0090/Nitab4.5_0000917g0070/Nitab4.5_0001317g0190	7	petal
GO:0006885	regulation of pH	7/355	47/14135	0.000157286	0.00909267	0.00836616	Nitab4.5_0000821g0040/Nitab4.5_0000495g0230/Nitab4.5_0000559g0280/Nitab4.5_0000357g0230/Nitab4.5_0003527g0020/Nitab4.5_0001561g0060/Nitab4.5_0001997g0030	7	petal
GO:0022603	regulation of anatomical structure morphogenesis	15/355	200/14135	0.000162098	0.00909267	0.00836616	Nitab4.5_0001315g0180/Nitab4.5_0000499g0100/Nitab4.5_0004234g0040/Nitab4.5_0000097g0100/Nitab4.5_0000899g0060/Nitab4.5_0000856g0120/Nitab4.5_0001637g0100/Nitab4.5_0002859g0110/Nitab4.5_0003234g0090/Nitab4.5_0002815g0170/Nitab4.5_0001968g0070/Nitab4.5_0001213g0100/Nitab4.5_0000351g0120/Nitab4.5_0003132g0090/Nitab4.5_0001317g0190	15	petal
GO:0043090	amino acid import	5/355	22/14135	0.000179846	0.00978252	0.0090009	Nitab4.5_0002967g0010/Nitab4.5_0001863g0110/Nitab4.5_0000278g0090/Nitab4.5_0000873g0010/Nitab4.5_0001674g0010	5	petal
GO:0031267	small GTPase binding	8/355	65/14135	0.00021187	0.0111729	0.0102802	Nitab4.5_0002229g0230/Nitab4.5_0001315g0180/Nitab4.5_0000097g0100/Nitab4.5_0002342g0050/Nitab4.5_0002859g0110/Nitab4.5_0003714g0070/Nitab4.5_0001968g0070/Nitab4.5_0000351g0120	8	petal
GO:0016798	hydrolase activity, acting on glycosyl bonds	16/355	229/14135	0.00022392	0.0111729	0.0102802	Nitab4.5_0000126g0040/Nitab4.5_0000506g0170/Nitab4.5_0002649g0010/Nitab4.5_0005986g0010/Nitab4.5_0001097g0020/Nitab4.5_0000184g0140/Nitab4.5_0000095g0130/Nitab4.5_0000941g0030/Nitab4.5_0003754g0020/Nitab4.5_0002215g0020/Nitab4.5_0000185g0220/Nitab4.5_0001544g0060/Nitab4.5_0003856g0020/Nitab4.5_0002918g0030/Nitab4.5_0002762g0010/Nitab4.5_0001504g0140	16	petal
GO:0004553	hydrolase activity, hydrolyzing O-glycosyl compounds	15/355	206/14135	0.000224081	0.0111729	0.0102802	Nitab4.5_0000126g0040/Nitab4.5_0000506g0170/Nitab4.5_0002649g0010/Nitab4.5_0005986g0010/Nitab4.5_0001097g0020/Nitab4.5_0000184g0140/Nitab4.5_0000095g0130/Nitab4.5_0003754g0020/Nitab4.5_0002215g0020/Nitab4.5_0000185g0220/Nitab4.5_0001544g0060/Nitab4.5_0003856g0020/Nitab4.5_0002918g0030/Nitab4.5_0002762g0010/Nitab4.5_0001504g0140	15	petal
GO:0002757	immune response-activating signaling pathway	5/355	26/14135	0.000413644	0.0200673	0.018464	Nitab4.5_0005048g0100/Nitab4.5_0000749g0140/Nitab4.5_0001393g0190/Nitab4.5_0000653g0080/Nitab4.5_0000622g0260	5	petal
GO:0009826	unidimensional cell growth	18/355	294/14135	0.000467723	0.0220937	0.0203284	Nitab4.5_0000130g0200/Nitab4.5_0001315g0180/Nitab4.5_0001456g0210/Nitab4.5_0002568g0060/Nitab4.5_0000698g0090/Nitab4.5_0001440g0070/Nitab4.5_0001919g0070/Nitab4.5_0000899g0060/Nitab4.5_0000375g0340/Nitab4.5_0003799g0030/Nitab4.5_0000856g0120/Nitab4.5_0002859g0110/Nitab4.5_0000326g0210/Nitab4.5_0000358g0010/Nitab4.5_0001968g0070/Nitab4.5_0000351g0120/Nitab4.5_0000917g0070/Nitab4.5_0000635g0160	18	petal
GO:0046839	phospholipid dephosphorylation	5/355	27/14135	0.000497301	0.0228886	0.0210598	Nitab4.5_0001239g0040/Nitab4.5_0001637g0100/Nitab4.5_0001833g0130/Nitab4.5_0002815g0170/Nitab4.5_0000119g0060	5	petal
GO:0030010	establishment of cell polarity	4/355	16/14135	0.000560381	0.0245338	0.0225735	Nitab4.5_0001435g0040/Nitab4.5_0000083g0150/Nitab4.5_0001637g0100/Nitab4.5_0002815g0170	4	petal
GO:0090404	pollen tube tip	4/355	16/14135	0.000560381	0.0245338	0.0225735	Nitab4.5_0004234g0040/Nitab4.5_0005757g0010/Nitab4.5_0001436g0030/Nitab4.5_0000363g0230	4	petal
GO:0120031	plasma membrane bounded cell projection assembly	6/355	42/14135	0.000587872	0.0251245	0.0231171	Nitab4.5_0000001g0320/Nitab4.5_0001093g0010/Nitab4.5_0000017g0030/Nitab4.5_0001637g0100/Nitab4.5_0002815g0170/Nitab4.5_0000322g0090	6	petal
GO:0005777	peroxisome	14/355	204/14135	0.000652778	0.0263038	0.0242022	Nitab4.5_0005048g0100/Nitab4.5_0002920g0010/Nitab4.5_0000749g0140/Nitab4.5_0001393g0190/Nitab4.5_0000588g0030/Nitab4.5_0000091g0290/Nitab4.5_0001833g0130/Nitab4.5_0000091g0320/Nitab4.5_0000895g0010/Nitab4.5_0000038g0320/Nitab4.5_0000653g0080/Nitab4.5_0000622g0260/Nitab4.5_0001013g0040/Nitab4.5_0000052g0220	14	petal
GO:0042579	microbody	14/355	204/14135	0.000652778	0.0263038	0.0242022	Nitab4.5_0005048g0100/Nitab4.5_0002920g0010/Nitab4.5_0000749g0140/Nitab4.5_0001393g0190/Nitab4.5_0000588g0030/Nitab4.5_0000091g0290/Nitab4.5_0001833g0130/Nitab4.5_0000091g0320/Nitab4.5_0000895g0010/Nitab4.5_0000038g0320/Nitab4.5_0000653g0080/Nitab4.5_0000622g0260/Nitab4.5_0001013g0040/Nitab4.5_0000052g0220	14	petal
GO:0098590	plasma membrane region	7/355	59/14135	0.000659428	0.0263038	0.0242022	Nitab4.5_0001919g0070/Nitab4.5_0000899g0060/Nitab4.5_0000363g0230/Nitab4.5_0000326g0210/Nitab4.5_0003234g0090/Nitab4.5_0000917g0070/Nitab4.5_0001317g0190	7	petal
GO:0015175	neutral L-amino acid transmembrane transporter activity	5/355	29/14135	0.000702029	0.0273944	0.0252056	Nitab4.5_0002967g0010/Nitab4.5_0001863g0110/Nitab4.5_0000278g0090/Nitab4.5_0000873g0010/Nitab4.5_0001674g0010	5	petal
GO:0001578	microtubule bundle formation	4/355	17/14135	0.000718386	0.0274362	0.0252441	Nitab4.5_0000001g0320/Nitab4.5_0001093g0010/Nitab4.5_0000017g0030/Nitab4.5_0000322g0090	4	petal
GO:0006650	glycerophospholipid metabolic process	9/355	99/14135	0.000852285	0.0318719	0.0293253	Nitab4.5_0000667g0200/Nitab4.5_0001239g0040/Nitab4.5_0001456g0210/Nitab4.5_0004129g0020/Nitab4.5_0003030g0040/Nitab4.5_0001637g0100/Nitab4.5_0002815g0170/Nitab4.5_0001013g0040/Nitab4.5_0000119g0060	9	petal
GO:0048638	regulation of developmental growth	15/355	235/14135	0.000896934	0.0328571	0.0302318	Nitab4.5_0001315g0180/Nitab4.5_0000499g0100/Nitab4.5_0004234g0040/Nitab4.5_0000097g0100/Nitab4.5_0000899g0060/Nitab4.5_0000856g0120/Nitab4.5_0002859g0110/Nitab4.5_0000421g0050/Nitab4.5_0003533g0050/Nitab4.5_0003234g0090/Nitab4.5_0001968g0070/Nitab4.5_0001213g0100/Nitab4.5_0000351g0120/Nitab4.5_0003132g0090/Nitab4.5_0001317g0190	15	petal
GO:0035838	growing cell tip	4/355	19/14135	0.00112441	0.0400171	0.0368197	Nitab4.5_0004234g0040/Nitab4.5_0005757g0010/Nitab4.5_0001436g0030/Nitab4.5_0000363g0230	4	petal
GO:0030258	lipid modification	10/355	124/14135	0.00113698	0.0400171	0.0368197	Nitab4.5_0005839g0010/Nitab4.5_0001239g0040/Nitab4.5_0002920g0010/Nitab4.5_0001637g0100/Nitab4.5_0001833g0130/Nitab4.5_0000895g0010/Nitab4.5_0002815g0170/Nitab4.5_0002809g0010/Nitab4.5_0001013g0040/Nitab4.5_0000119g0060	10	petal
GO:0030031	cell projection assembly	6/355	48/14135	0.00121209	0.0418404	0.0384973	Nitab4.5_0000001g0320/Nitab4.5_0001093g0010/Nitab4.5_0000017g0030/Nitab4.5_0001637g0100/Nitab4.5_0002815g0170/Nitab4.5_0000322g0090	6	petal
GO:0002764	immune response-regulating signaling pathway	5/355	33/14135	0.00129232	0.0429578	0.0395254	Nitab4.5_0005048g0100/Nitab4.5_0000749g0140/Nitab4.5_0001393g0190/Nitab4.5_0000653g0080/Nitab4.5_0000622g0260	5	petal
GO:0015804	neutral amino acid transport	5/355	33/14135	0.00129232	0.0429578	0.0395254	Nitab4.5_0002967g0010/Nitab4.5_0001863g0110/Nitab4.5_0000278g0090/Nitab4.5_0000873g0010/Nitab4.5_0001674g0010	5	petal
GO:0042578	phosphoric ester hydrolase activity	15/355	246/14135	0.00141978	0.0463363	0.0426341	Nitab4.5_0000667g0200/Nitab4.5_0001239g0040/Nitab4.5_0001780g0140/Nitab4.5_0004129g0020/Nitab4.5_0000031g0480/Nitab4.5_0003030g0040/Nitab4.5_0000083g0060/Nitab4.5_0001637g0100/Nitab4.5_0001833g0130/Nitab4.5_0000244g0010/Nitab4.5_0002815g0170/Nitab4.5_0003670g0030/Nitab4.5_0000033g0240/Nitab4.5_0000463g0070/Nitab4.5_0000119g0060	15	petal
GO:0019774	proteasome core complex, beta-subunit complex	9/919	18/14135	5.69e-07	0.00159118	0.00152071	Nitab4.5_0005183g0080/Nitab4.5_0004105g0060/Nitab4.5_0000071g0160/Nitab4.5_0000582g0200/Nitab4.5_0002307g0060/Nitab4.5_0000344g0130/Nitab4.5_0000022g0010/Nitab4.5_0001525g0010/Nitab4.5_0000999g0070	9	trichome
GO:0005768	endosome	54/919	420/14135	1.1e-06	0.00159118	0.00152071	Nitab4.5_0001403g0020/Nitab4.5_0003739g0010/Nitab4.5_0000297g0130/Nitab4.5_0000101g0090/Nitab4.5_0000578g0140/Nitab4.5_0000643g0120/Nitab4.5_0000047g0020/Nitab4.5_0003018g0120/Nitab4.5_0002050g0150/Nitab4.5_0001171g0100/Nitab4.5_0000785g0060/Nitab4.5_0005208g0010/Nitab4.5_0001106g0080/Nitab4.5_0000517g0050/Nitab4.5_0004917g0020/Nitab4.5_0000758g0020/Nitab4.5_0002905g0010/Nitab4.5_0000173g0320/Nit…	54	trichome
GO:0010093	specification of floral organ identity	7/212	39/14135	1.58e-06	0.00112777	0.00105952	Nitab4.5_0002553g0070/Nitab4.5_0001118g0080/Nitab4.5_0003507g0010/Nitab4.5_0000323g0030/Nitab4.5_0000509g0020/Nitab4.5_0000086g0230/Nitab4.5_0001121g0240	7	flower
GO:0090701	specification of plant organ identity	7/212	39/14135	1.58e-06	0.00112777	0.00105952	Nitab4.5_0002553g0070/Nitab4.5_0001118g0080/Nitab4.5_0003507g0010/Nitab4.5_0000323g0030/Nitab4.5_0000509g0020/Nitab4.5_0000086g0230/Nitab4.5_0001121g0240	7	flower
GO:0048438	floral whorl development	15/212	236/14135	2.75e-06	0.00112777	0.00105952	Nitab4.5_0000362g0130/Nitab4.5_0002217g0020/Nitab4.5_0001118g0080/Nitab4.5_0003507g0010/Nitab4.5_0000877g0020/Nitab4.5_0002313g0050/Nitab4.5_0002076g0090/Nitab4.5_0000323g0030/Nitab4.5_0002529g0070/Nitab4.5_0000509g0020/Nitab4.5_0001121g0240/Nitab4.5_0002093g0180/Nitab4.5_0001663g0070/Nitab4.5_0000733g0230/Nitab4.5_0000203g0270	15	flower
GO:0048449	floral organ formation	8/212	60/14135	2.94e-06	0.00112777	0.00105952	Nitab4.5_0002553g0070/Nitab4.5_0001118g0080/Nitab4.5_0003507g0010/Nitab4.5_0000877g0020/Nitab4.5_0000323g0030/Nitab4.5_0000509g0020/Nitab4.5_0000086g0230/Nitab4.5_0001121g0240	8	flower
GO:0048437	floral organ development	16/212	295/14135	9.74e-06	0.00298932	0.00280842	Nitab4.5_0002217g0020/Nitab4.5_0002553g0070/Nitab4.5_0001118g0080/Nitab4.5_0003507g0010/Nitab4.5_0000877g0020/Nitab4.5_0002313g0050/Nitab4.5_0002076g0090/Nitab4.5_0000323g0030/Nitab4.5_0002529g0070/Nitab4.5_0000509g0020/Nitab4.5_0000086g0230/Nitab4.5_0001121g0240/Nitab4.5_0002093g0180/Nitab4.5_0001663g0070/Nitab4.5_0000733g0230/Nitab4.5_0000203g0270	16	flower
GO:0048444	floral organ morphogenesis	8/212	74/14135	1.45e-05	0.00327753	0.00307918	Nitab4.5_0002553g0070/Nitab4.5_0001118g0080/Nitab4.5_0003507g0010/Nitab4.5_0000877g0020/Nitab4.5_0000323g0030/Nitab4.5_0000509g0020/Nitab4.5_0000086g0230/Nitab4.5_0001121g0240	8	flower
GO:0004650	polygalacturonase activity	4/212	11/14135	1.49e-05	0.00327753	0.00307918	Nitab4.5_0000973g0010/Nitab4.5_0001663g0070/Nitab4.5_0000733g0230/Nitab4.5_0001366g0090	4	flower
GO:0009908	flower development	19/212	432/14135	2.79e-05	0.00535161	0.00502774	Nitab4.5_0000362g0130/Nitab4.5_0002217g0020/Nitab4.5_0002553g0070/Nitab4.5_0001118g0080/Nitab4.5_0003507g0010/Nitab4.5_0000877g0020/Nitab4.5_0002313g0050/Nitab4.5_0002076g0090/Nitab4.5_0000323g0030/Nitab4.5_0002529g0070/Nitab4.5_0000509g0020/Nitab4.5_0002436g0110/Nitab4.5_0000086g0230/Nitab4.5_0001121g0240/Nitab4.5_0002093g0180/Nitab4.5_0001663g0070/Nitab4.5_0000733g0230/Nitab4.5_0000203g0270/Nit…	19	flower
GO:0090567	reproductive shoot system development	19/212	449/14135	4.71e-05	0.00803659	0.00755024	Nitab4.5_0000362g0130/Nitab4.5_0002217g0020/Nitab4.5_0002553g0070/Nitab4.5_0001118g0080/Nitab4.5_0003507g0010/Nitab4.5_0000877g0020/Nitab4.5_0002313g0050/Nitab4.5_0002076g0090/Nitab4.5_0000323g0030/Nitab4.5_0002529g0070/Nitab4.5_0000509g0020/Nitab4.5_0002436g0110/Nitab4.5_0000086g0230/Nitab4.5_0001121g0240/Nitab4.5_0002093g0180/Nitab4.5_0001663g0070/Nitab4.5_0000733g0230/Nitab4.5_0000203g0270/Nit…	19	flower
GO:0003002	regionalization	12/212	208/14135	7.17e-05	0.0110026	0.0103367	Nitab4.5_0002027g0120/Nitab4.5_0000362g0130/Nitab4.5_0002553g0070/Nitab4.5_0001118g0080/Nitab4.5_0003507g0010/Nitab4.5_0000323g0030/Nitab4.5_0000509g0020/Nitab4.5_0000086g0230/Nitab4.5_0001121g0240/Nitab4.5_0000863g0160/Nitab4.5_0000203g0270/Nitab4.5_0000027g0450	12	flower
GO:0016838	carbon-oxygen lyase activity, acting on phosphates	6/212	50/14135	9.72e-05	0.0135629	0.0127421	Nitab4.5_0001833g0060/Nitab4.5_0000037g0050/Nitab4.5_0000037g0100/Nitab4.5_0000503g0010/Nitab4.5_0002345g0140/Nitab4.5_0002505g0020	6	flower
GO:0048440	carpel development	7/212	73/14135	0.000108905	0.0139308	0.0130878	Nitab4.5_0001118g0080/Nitab4.5_0003507g0010/Nitab4.5_0000877g0020/Nitab4.5_0000323g0030/Nitab4.5_0000509g0020/Nitab4.5_0001121g0240/Nitab4.5_0000203g0270	7	flower
GO:0006855	xenobiotic transmembrane transport	8/212	99/14135	0.000119299	0.0140864	0.0132339	Nitab4.5_0000207g0030/Nitab4.5_0004421g0010/Nitab4.5_0000241g0160/Nitab4.5_0000010g0280/Nitab4.5_0002600g0020/Nitab4.5_0000676g0290/Nitab4.5_0005525g0060/Nitab4.5_0000634g0220	8	flower
GO:0046246	terpene biosynthetic process	6/212	55/14135	0.000166611	0.0182678	0.0171622	Nitab4.5_0000037g0050/Nitab4.5_0000037g0100/Nitab4.5_0000978g0190/Nitab4.5_0000503g0010/Nitab4.5_0002345g0140/Nitab4.5_0002505g0020	6	flower
GO:0090698	post-embryonic plant morphogenesis	13/212	266/14135	0.00019186	0.0196337	0.0184455	Nitab4.5_0002027g0120/Nitab4.5_0000362g0130/Nitab4.5_0002553g0070/Nitab4.5_0001118g0080/Nitab4.5_0003507g0010/Nitab4.5_0000877g0020/Nitab4.5_0000323g0030/Nitab4.5_0000509g0020/Nitab4.5_0000086g0230/Nitab4.5_0001121g0240/Nitab4.5_0000863g0160/Nitab4.5_0002093g0180/Nitab4.5_0003307g0010	13	flower
GO:0007389	pattern specification process	12/212	236/14135	0.00023527	0.0225713	0.0212053	Nitab4.5_0002027g0120/Nitab4.5_0000362g0130/Nitab4.5_0002553g0070/Nitab4.5_0001118g0080/Nitab4.5_0003507g0010/Nitab4.5_0000323g0030/Nitab4.5_0000509g0020/Nitab4.5_0000086g0230/Nitab4.5_0001121g0240/Nitab4.5_0000863g0160/Nitab4.5_0000203g0270/Nitab4.5_0000027g0450	12	flower
GO:1905393	plant organ formation	10/212	171/14135	0.000257774	0.0232755	0.0218669	Nitab4.5_0000362g0130/Nitab4.5_0002553g0070/Nitab4.5_0001118g0080/Nitab4.5_0003507g0010/Nitab4.5_0000877g0020/Nitab4.5_0000323g0030/Nitab4.5_0000509g0020/Nitab4.5_0000086g0230/Nitab4.5_0001121g0240/Nitab4.5_0002093g0180	10	flower
GO:0048467	gynoecium development	7/212	85/14135	0.000283514	0.0241775	0.0227143	Nitab4.5_0001118g0080/Nitab4.5_0003507g0010/Nitab4.5_0000877g0020/Nitab4.5_0000323g0030/Nitab4.5_0000509g0020/Nitab4.5_0001121g0240/Nitab4.5_0000203g0270	7	flower
GO:0042214	terpene metabolic process	6/212	62/14135	0.000323867	0.026165	0.0245816	Nitab4.5_0000037g0050/Nitab4.5_0000037g0100/Nitab4.5_0000978g0190/Nitab4.5_0000503g0010/Nitab4.5_0002345g0140/Nitab4.5_0002505g0020	6	flower
GO:0048443	stamen development	9/212	147/14135	0.000373754	0.0273196	0.0256663	Nitab4.5_0002217g0020/Nitab4.5_0003507g0010/Nitab4.5_0002313g0050/Nitab4.5_0002076g0090/Nitab4.5_0002529g0070/Nitab4.5_0001121g0240/Nitab4.5_0002093g0180/Nitab4.5_0001663g0070/Nitab4.5_0000733g0230	9	flower
GO:0048466	androecium development	9/212	147/14135	0.000373754	0.0273196	0.0256663	Nitab4.5_0002217g0020/Nitab4.5_0003507g0010/Nitab4.5_0002313g0050/Nitab4.5_0002076g0090/Nitab4.5_0002529g0070/Nitab4.5_0001121g0240/Nitab4.5_0002093g0180/Nitab4.5_0001663g0070/Nitab4.5_0000733g0230	9	flower
GO:0090697	post-embryonic plant organ morphogenesis	9/212	153/14135	0.000500961	0.0308345	0.0289685	Nitab4.5_0002553g0070/Nitab4.5_0001118g0080/Nitab4.5_0003507g0010/Nitab4.5_0000877g0020/Nitab4.5_0000323g0030/Nitab4.5_0000509g0020/Nitab4.5_0000086g0230/Nitab4.5_0001121g0240/Nitab4.5_0002093g0180	9	flower
GO:0004567	beta-mannosidase activity	3/212	11/14135	0.000502191	0.0308345	0.0289685	Nitab4.5_0000638g0200/Nitab4.5_0000023g0130/Nitab4.5_0002300g0030	3	flower
GO:0016985	mannan endo-1,4-beta-mannosidase activity	3/212	11/14135	0.000502191	0.0308345	0.0289685	Nitab4.5_0000638g0200/Nitab4.5_0000023g0130/Nitab4.5_0002300g0030	3	flower
GO:0046355	mannan catabolic process	3/212	11/14135	0.000502191	0.0308345	0.0289685	Nitab4.5_0000638g0200/Nitab4.5_0000023g0130/Nitab4.5_0002300g0030	3	flower
GO:0015849	organic acid transport	9/212	156/14135	0.00057678	0.032791	0.0308066	Nitab4.5_0000514g0110/Nitab4.5_0002052g0090/Nitab4.5_0000241g0160/Nitab4.5_0000676g0290/Nitab4.5_0005525g0060/Nitab4.5_0000005g0210/Nitab4.5_0002493g0050/Nitab4.5_0000863g0160/Nitab4.5_0000634g0220	9	flower
GO:0046942	carboxylic acid transport	9/212	156/14135	0.00057678	0.032791	0.0308066	Nitab4.5_0000514g0110/Nitab4.5_0002052g0090/Nitab4.5_0000241g0160/Nitab4.5_0000676g0290/Nitab4.5_0005525g0060/Nitab4.5_0000005g0210/Nitab4.5_0002493g0050/Nitab4.5_0000863g0160/Nitab4.5_0000634g0220	9	flower
GO:0010333	terpene synthase activity	5/212	47/14135	0.000665345	0.0329453	0.0309515	Nitab4.5_0000037g0050/Nitab4.5_0000037g0100/Nitab4.5_0000503g0010/Nitab4.5_0002345g0140/Nitab4.5_0002505g0020	5	flower
GO:0010334	sesquiterpene synthase activity	5/212	47/14135	0.000665345	0.0329453	0.0309515	Nitab4.5_0000037g0050/Nitab4.5_0000037g0100/Nitab4.5_0000503g0010/Nitab4.5_0002345g0140/Nitab4.5_0002505g0020	5	flower
GO:0051761	sesquiterpene metabolic process	5/212	47/14135	0.000665345	0.0329453	0.0309515	Nitab4.5_0000037g0050/Nitab4.5_0000037g0100/Nitab4.5_0000503g0010/Nitab4.5_0002345g0140/Nitab4.5_0002505g0020	5	flower
GO:0051762	sesquiterpene biosynthetic process	5/212	47/14135	0.000665345	0.0329453	0.0309515	Nitab4.5_0000037g0050/Nitab4.5_0000037g0100/Nitab4.5_0000503g0010/Nitab4.5_0002345g0140/Nitab4.5_0002505g0020	5	flower
GO:0048646	anatomical structure formation involved in morphogenesis	13/212	304/14135	0.000687455	0.0329764	0.0309807	Nitab4.5_0002027g0120/Nitab4.5_0000362g0130/Nitab4.5_0000973g0010/Nitab4.5_0002553g0070/Nitab4.5_0001118g0080/Nitab4.5_0003507g0010/Nitab4.5_0000877g0020/Nitab4.5_0000094g0140/Nitab4.5_0000323g0030/Nitab4.5_0000509g0020/Nitab4.5_0000086g0230/Nitab4.5_0001121g0240/Nitab4.5_0002093g0180	13	flower
GO:0010412	mannan metabolic process	3/212	13/14135	0.000851375	0.0396018	0.0372052	Nitab4.5_0000638g0200/Nitab4.5_0000023g0130/Nitab4.5_0002300g0030	3	flower
GO:0004553	hydrolase activity, hydrolyzing O-glycosyl compounds	10/212	206/14135	0.00110559	0.0499143	0.0468936	Nitab4.5_0000638g0200/Nitab4.5_0000973g0010/Nitab4.5_0000072g0120/Nitab4.5_0000028g0190/Nitab4.5_0000023g0130/Nitab4.5_0003359g0020/Nitab4.5_0002300g0030/Nitab4.5_0001663g0070/Nitab4.5_0000733g0230/Nitab4.5_0001366g0090	10	flower
GO:0009809	lignin biosynthetic process	9/71	57/14135	8.95e-12	5.06e-09	4.46e-09	Nitab4.5_0004708g0050/Nitab4.5_0004708g0020/Nitab4.5_0002221g0060/Nitab4.5_0002221g0010/Nitab4.5_0001223g0010/Nitab4.5_0001223g0020/Nitab4.5_0000723g0110/Nitab4.5_0000723g0170/Nitab4.5_0004464g0010	9	root
GO:0098754	detoxification	12/71	166/14135	3.24e-11	9.18e-09	8.09e-09	Nitab4.5_0004708g0050/Nitab4.5_0004708g0020/Nitab4.5_0003434g0010/Nitab4.5_0000505g0100/Nitab4.5_0002221g0010/Nitab4.5_0000242g0070/Nitab4.5_0000723g0110/Nitab4.5_0000723g0170/Nitab4.5_0000038g0180/Nitab4.5_0000641g0050/Nitab4.5_0002518g0050/Nitab4.5_0000026g0020	12	root
GO:0009808	lignin metabolic process	9/71	71/14135	7.01e-11	1.28e-08	1.13e-08	Nitab4.5_0004708g0050/Nitab4.5_0004708g0020/Nitab4.5_0002221g0060/Nitab4.5_0002221g0010/Nitab4.5_0001223g0010/Nitab4.5_0001223g0020/Nitab4.5_0000723g0110/Nitab4.5_0000723g0170/Nitab4.5_0004464g0010	9	root
GO:0004601	peroxidase activity	9/71	73/14135	9.06e-11	1.28e-08	1.13e-08	Nitab4.5_0004708g0050/Nitab4.5_0004708g0020/Nitab4.5_0003434g0010/Nitab4.5_0002221g0010/Nitab4.5_0000242g0070/Nitab4.5_0000723g0110/Nitab4.5_0000723g0170/Nitab4.5_0000038g0180/Nitab4.5_0002518g0050	9	root
GO:0016684	oxidoreductase activity, acting on peroxide as acceptor	9/71	75/14135	1.16e-10	1.32e-08	1.16e-08	Nitab4.5_0004708g0050/Nitab4.5_0004708g0020/Nitab4.5_0003434g0010/Nitab4.5_0002221g0010/Nitab4.5_0000242g0070/Nitab4.5_0000723g0110/Nitab4.5_0000723g0170/Nitab4.5_0000038g0180/Nitab4.5_0002518g0050	9	root
GO:0019748	secondary metabolic process	15/71	359/14135	2.22e-10	2.09e-08	1.85e-08	Nitab4.5_0004708g0050/Nitab4.5_0004708g0020/Nitab4.5_0001332g0010/Nitab4.5_0004250g0010/Nitab4.5_0000505g0100/Nitab4.5_0002221g0060/Nitab4.5_0002221g0010/Nitab4.5_0001290g0070/Nitab4.5_0001223g0010/Nitab4.5_0001223g0020/Nitab4.5_0000723g0110/Nitab4.5_0000723g0170/Nitab4.5_0000641g0050/Nitab4.5_0004464g0010/Nitab4.5_0000026g0020	15	root
GO:0009699	phenylpropanoid biosynthetic process	10/71	122/14135	4.68e-10	3.78e-08	3.34e-08	Nitab4.5_0004708g0050/Nitab4.5_0004708g0020/Nitab4.5_0001332g0010/Nitab4.5_0002221g0060/Nitab4.5_0002221g0010/Nitab4.5_0001223g0010/Nitab4.5_0001223g0020/Nitab4.5_0000723g0110/Nitab4.5_0000723g0170/Nitab4.5_0004464g0010	10	root
GO:0009698	phenylpropanoid metabolic process	10/71	143/14135	2.23e-09	1.58e-07	1.39e-07	Nitab4.5_0004708g0050/Nitab4.5_0004708g0020/Nitab4.5_0001332g0010/Nitab4.5_0002221g0060/Nitab4.5_0002221g0010/Nitab4.5_0001223g0010/Nitab4.5_0001223g0020/Nitab4.5_0000723g0110/Nitab4.5_0000723g0170/Nitab4.5_0004464g0010	10	root
GO:0009505	plant-type cell wall	12/71	256/14135	4.78e-09	3.01e-07	2.65e-07	Nitab4.5_0004708g0050/Nitab4.5_0004708g0020/Nitab4.5_0001207g0080/Nitab4.5_0003434g0010/Nitab4.5_0000573g0100/Nitab4.5_0002221g0010/Nitab4.5_0000242g0070/Nitab4.5_0000723g0110/Nitab4.5_0000723g0170/Nitab4.5_0000244g0260/Nitab4.5_0000038g0180/Nitab4.5_0002518g0050	12	root
GO:0044550	secondary metabolite biosynthetic process	12/71	265/14135	7.05e-09	3.99e-07	3.52e-07	Nitab4.5_0004708g0050/Nitab4.5_0004708g0020/Nitab4.5_0001332g0010/Nitab4.5_0004250g0010/Nitab4.5_0002221g0060/Nitab4.5_0002221g0010/Nitab4.5_0001290g0070/Nitab4.5_0001223g0010/Nitab4.5_0001223g0020/Nitab4.5_0000723g0110/Nitab4.5_0000723g0170/Nitab4.5_0004464g0010	12	root
GO:0016209	antioxidant activity	9/71	129/14135	1.53e-08	7.12e-07	6.28e-07	Nitab4.5_0004708g0050/Nitab4.5_0004708g0020/Nitab4.5_0003434g0010/Nitab4.5_0002221g0010/Nitab4.5_0000242g0070/Nitab4.5_0000723g0110/Nitab4.5_0000723g0170/Nitab4.5_0000038g0180/Nitab4.5_0002518g0050	9	root
GO:0098869	cellular oxidant detoxification	9/71	129/14135	1.53e-08	7.12e-07	6.28e-07	Nitab4.5_0004708g0050/Nitab4.5_0004708g0020/Nitab4.5_0003434g0010/Nitab4.5_0002221g0010/Nitab4.5_0000242g0070/Nitab4.5_0000723g0110/Nitab4.5_0000723g0170/Nitab4.5_0000038g0180/Nitab4.5_0002518g0050	9	root
GO:0080001	mucilage extrusion from seed coat	5/71	17/14135	1.64e-08	7.12e-07	6.28e-07	Nitab4.5_0004708g0050/Nitab4.5_0004708g0020/Nitab4.5_0002221g0010/Nitab4.5_0000723g0110/Nitab4.5_0000723g0170	5	root
GO:1990748	cellular detoxification	9/71	132/14135	1.87e-08	7.58e-07	6.68e-07	Nitab4.5_0004708g0050/Nitab4.5_0004708g0020/Nitab4.5_0003434g0010/Nitab4.5_0002221g0010/Nitab4.5_0000242g0070/Nitab4.5_0000723g0110/Nitab4.5_0000723g0170/Nitab4.5_0000038g0180/Nitab4.5_0002518g0050	9	root
GO:0016998	cell wall macromolecule catabolic process	5/71	20/14135	4.05e-08	1.53e-06	1.35e-06	Nitab4.5_0004708g0050/Nitab4.5_0004708g0020/Nitab4.5_0002221g0010/Nitab4.5_0000723g0110/Nitab4.5_0000723g0170	5	root
GO:0009636	response to toxic substance	12/71	326/14135	7e-08	2.48e-06	2.18e-06	Nitab4.5_0004708g0050/Nitab4.5_0004708g0020/Nitab4.5_0003434g0010/Nitab4.5_0000505g0100/Nitab4.5_0002221g0010/Nitab4.5_0000242g0070/Nitab4.5_0000723g0110/Nitab4.5_0000723g0170/Nitab4.5_0000038g0180/Nitab4.5_0000641g0050/Nitab4.5_0002518g0050/Nitab4.5_0000026g0020	12	root
GO:0097237	cellular response to toxic substance	9/71	166/14135	1.37e-07	4.55e-06	4.01e-06	Nitab4.5_0004708g0050/Nitab4.5_0004708g0020/Nitab4.5_0003434g0010/Nitab4.5_0002221g0010/Nitab4.5_0000242g0070/Nitab4.5_0000723g0110/Nitab4.5_0000723g0170/Nitab4.5_0000038g0180/Nitab4.5_0002518g0050	9	root
GO:0003680	minor groove of adenine-thymine-rich DNA binding	4/71	15/14135	7.65e-07	2.41e-05	2.12e-05	Nitab4.5_0000856g0200/Nitab4.5_0000804g0130/Nitab4.5_0000457g0370/Nitab4.5_0000439g0040	4	root
GO:0071554	cell wall organization or biogenesis	11/71	436/14135	1.02e-05	0.000305046	0.000268908	Nitab4.5_0004708g0050/Nitab4.5_0004708g0020/Nitab4.5_0001332g0010/Nitab4.5_0003434g0010/Nitab4.5_0000573g0100/Nitab4.5_0002221g0010/Nitab4.5_0000242g0070/Nitab4.5_0000723g0110/Nitab4.5_0000723g0170/Nitab4.5_0000038g0180/Nitab4.5_0002518g0050	11	root
GO:0010383	cell wall polysaccharide metabolic process	6/71	110/14135	1.84e-05	0.000520421	0.000458768	Nitab4.5_0004708g0050/Nitab4.5_0004708g0020/Nitab4.5_0001332g0010/Nitab4.5_0002221g0010/Nitab4.5_0000723g0110/Nitab4.5_0000723g0170	6	root
GO:0008216	spermidine metabolic process	3/71	12/14135	2.59e-05	0.000665436	0.000586603	Nitab4.5_0000013g0390/Nitab4.5_0000013g0380/Nitab4.5_0001036g0070	3	root
GO:0008295	spermidine biosynthetic process	3/71	12/14135	2.59e-05	0.000665436	0.000586603	Nitab4.5_0000013g0390/Nitab4.5_0000013g0380/Nitab4.5_0001036g0070	3	root
GO:0009531	secondary cell wall	3/71	13/14135	3.35e-05	0.000824473	0.0007268	Nitab4.5_0001207g0080/Nitab4.5_0000573g0100/Nitab4.5_0000244g0260	3	root
GO:0044036	cell wall macromolecule metabolic process	6/71	137/14135	6.34e-05	0.00149618	0.00131893	Nitab4.5_0004708g0050/Nitab4.5_0004708g0020/Nitab4.5_0001332g0010/Nitab4.5_0002221g0010/Nitab4.5_0000723g0110/Nitab4.5_0000723g0170	6	root
GO:0006596	polyamine biosynthetic process	3/71	18/14135	9.39e-05	0.00212547	0.00187367	Nitab4.5_0000013g0390/Nitab4.5_0000013g0380/Nitab4.5_0001036g0070	3	root
GO:0016765	transferase activity, transferring alkyl or aryl (other than methyl) groups	5/71	103/14135	0.000165685	0.00360684	0.00317955	Nitab4.5_0000505g0100/Nitab4.5_0000013g0390/Nitab4.5_0000013g0380/Nitab4.5_0000641g0050/Nitab4.5_0000026g0020	5	root
GO:0009407	toxin catabolic process	3/71	24/14135	0.000227882	0.00477708	0.00421115	Nitab4.5_0000505g0100/Nitab4.5_0000641g0050/Nitab4.5_0000026g0020	3	root
GO:0006595	polyamine metabolic process	3/71	25/14135	0.000258026	0.00521581	0.0045979	Nitab4.5_0000013g0390/Nitab4.5_0000013g0380/Nitab4.5_0001036g0070	3	root
GO:0009845	seed germination	5/71	125/14135	0.000407607	0.00795537	0.00701292	Nitab4.5_0004708g0050/Nitab4.5_0004708g0020/Nitab4.5_0002221g0010/Nitab4.5_0000723g0110/Nitab4.5_0000723g0170	5	root
GO:0004364	glutathione transferase activity	3/71	30/14135	0.000447349	0.00829823	0.00731516	Nitab4.5_0000505g0100/Nitab4.5_0000641g0050/Nitab4.5_0000026g0020	3	root
GO:0016709	oxidoreductase activity, acting on paired donors	5/71	128/14135	0.000454497	0.00829823	0.00731516	Nitab4.5_0004250g0010/Nitab4.5_0002221g0060/Nitab4.5_0001290g0070/Nitab4.5_0000073g0420/Nitab4.5_0004464g0010	5	root
GO:0090351	seedling development	5/71	132/14135	0.000523211	0.00897606	0.00791269	Nitab4.5_0004708g0050/Nitab4.5_0004708g0020/Nitab4.5_0002221g0010/Nitab4.5_0000723g0110/Nitab4.5_0000723g0170	5	root
GO:0071555	cell wall organization	6/71	202/14135	0.000523339	0.00897606	0.00791269	Nitab4.5_0001332g0010/Nitab4.5_0003434g0010/Nitab4.5_0000573g0100/Nitab4.5_0000242g0070/Nitab4.5_0000038g0180/Nitab4.5_0002518g0050	6	root
GO:0009664	plant-type cell wall organization	5/71	143/14135	0.000752643	0.0125293	0.011045	Nitab4.5_0001332g0010/Nitab4.5_0003434g0010/Nitab4.5_0000242g0070/Nitab4.5_0000038g0180/Nitab4.5_0002518g0050	5	root
GO:0009309	amine biosynthetic process	3/71	37/14135	0.000834858	0.0127711	0.0112581	Nitab4.5_0000013g0390/Nitab4.5_0000013g0380/Nitab4.5_0001036g0070	3	root
GO:0042401	biogenic amine biosynthetic process	3/71	37/14135	0.000834858	0.0127711	0.0112581	Nitab4.5_0000013g0390/Nitab4.5_0000013g0380/Nitab4.5_0001036g0070	3	root
GO:0097164	ammonium ion metabolic process	3/71	37/14135	0.000834858	0.0127711	0.0112581	Nitab4.5_0000013g0390/Nitab4.5_0000013g0380/Nitab4.5_0001036g0070	3	root
GO:0006749	glutathione metabolic process	3/71	39/14135	0.000974923	0.0145212	0.0128009	Nitab4.5_0000505g0100/Nitab4.5_0000641g0050/Nitab4.5_0000026g0020	3	root
GO:0019755	one-carbon compound transport	2/71	10/14135	0.00109067	0.0158288	0.0139536	Nitab4.5_0000618g0070/Nitab4.5_0001068g0010	2	root
GO:0050777	negative regulation of immune response	3/71	41/14135	0.00112904	0.015976	0.0140833	Nitab4.5_0000343g0240/Nitab4.5_0000024g0260/Nitab4.5_0000856g0200	3	root
GO:0045229	external encapsulating structure organization	6/71	246/14135	0.00145594	0.0200991	0.017718	Nitab4.5_0001332g0010/Nitab4.5_0003434g0010/Nitab4.5_0000573g0100/Nitab4.5_0000242g0070/Nitab4.5_0000038g0180/Nitab4.5_0002518g0050	6	root
GO:0042807	central vacuole	2/71	12/14135	0.00158929	0.0205046	0.0180755	Nitab4.5_0000618g0070/Nitab4.5_0001068g0010	2	root
GO:0050734	hydroxycinnamoyltransferase activity	2/71	12/14135	0.00158929	0.0205046	0.0180755	Nitab4.5_0001332g0010/Nitab4.5_0002054g0010	2	root
GO:2000280	regulation of root development	4/71	100/14135	0.001594	0.0205046	0.0180755	Nitab4.5_0001207g0080/Nitab4.5_0001200g0160/Nitab4.5_0000244g0260/Nitab4.5_0002058g0120	4	root
GO:0004497	monooxygenase activity	5/71	174/14135	0.00180364	0.0226858	0.0199983	Nitab4.5_0004250g0010/Nitab4.5_0002221g0060/Nitab4.5_0001290g0070/Nitab4.5_0000073g0420/Nitab4.5_0004464g0010	5	root
GO:0006576	biogenic amine metabolic process	3/71	51/14135	0.00212796	0.0261832	0.0230813	Nitab4.5_0000013g0390/Nitab4.5_0000013g0380/Nitab4.5_0001036g0070	3	root
GO:0002683	negative regulation of immune system process	3/71	52/14135	0.00225017	0.0270978	0.0238876	Nitab4.5_0000343g0240/Nitab4.5_0000024g0260/Nitab4.5_0000856g0200	3	root
GO:0009404	toxin metabolic process	3/71	54/14135	0.00250746	0.0295672	0.0260644	Nitab4.5_0000505g0100/Nitab4.5_0000641g0050/Nitab4.5_0000026g0020	3	root
GO:0006833	water transport	3/71	55/14135	0.00264265	0.0299148	0.0263708	Nitab4.5_0001207g0080/Nitab4.5_0000618g0070/Nitab4.5_0001068g0010	3	root
GO:0042044	fluid transport	3/71	55/14135	0.00264265	0.0299148	0.0263708	Nitab4.5_0001207g0080/Nitab4.5_0000618g0070/Nitab4.5_0001068g0010	3	root
GO:2000762	regulation of phenylpropanoid metabolic process	2/71	17/14135	0.00322218	0.0357599	0.0315235	Nitab4.5_0001223g0010/Nitab4.5_0001223g0020	2	root
GO:0071241	cellular response to inorganic substance	4/71	126/14135	0.00369028	0.0399618	0.0352276	Nitab4.5_0001897g0030/Nitab4.5_0001200g0160/Nitab4.5_0001290g0070/Nitab4.5_0000106g0360	4	root
GO:0016705	oxidoreductase activity, acting on paired donors, with incorporation or reduction of molecular oxygen	5/71	206/14135	0.003742	0.0399618	0.0352276	Nitab4.5_0004250g0010/Nitab4.5_0002221g0060/Nitab4.5_0001290g0070/Nitab4.5_0000073g0420/Nitab4.5_0004464g0010	5	root
GO:0048609	multicellular organismal reproductive process	5/71	213/14135	0.00431188	0.0448248	0.0395145	Nitab4.5_0004708g0050/Nitab4.5_0004708g0020/Nitab4.5_0002221g0010/Nitab4.5_0000723g0110/Nitab4.5_0000723g0170	5	root
GO:1990837	sequence-specific double-stranded DNA binding	4/71	132/14135	0.00435577	0.0448248	0.0395145	Nitab4.5_0000856g0200/Nitab4.5_0000804g0130/Nitab4.5_0000457g0370/Nitab4.5_0000439g0040	4	root
GO:1900378	positive regulation of secondary metabolite biosynthetic process	2/71	20/14135	0.00445801	0.0450578	0.0397199	Nitab4.5_0001223g0010/Nitab4.5_0001223g0020	2	root
GO:0071281	cellular response to iron ion	3/71	69/14135	0.00502002	0.0498479	0.0439426	Nitab4.5_0001897g0030/Nitab4.5_0001200g0160/Nitab4.5_0001290g0070	3	root
GO:0006260	DNA replication	9/121	132/14135	1.92e-06	0.00135033	0.00128633	Nitab4.5_0000170g0210/Nitab4.5_0002139g0020/Nitab4.5_0000581g0110/Nitab4.5_0002113g0010/Nitab4.5_0000326g0060/Nitab4.5_0000326g0050/Nitab4.5_0004944g0050/Nitab4.5_0000416g0090/Nitab4.5_0000121g0030	9	axillary_shoot
GO:0090709	regulation of timing of plant organ formation	4/121	12/14135	2.4e-06	0.00135033	0.00128633	Nitab4.5_0006599g0010/Nitab4.5_0003255g0060/Nitab4.5_0000904g0130/Nitab4.5_0000904g0140	4	axillary_shoot
GO:0006275	regulation of DNA replication	5/121	44/14135	3.52e-05	0.00960273	0.0091476	Nitab4.5_0002780g0070/Nitab4.5_0002139g0020/Nitab4.5_0002113g0010/Nitab4.5_0000416g0090/Nitab4.5_0000121g0030	5	axillary_shoot
GO:0006259	DNA metabolic process	14/121	458/14135	3.67e-05	0.00960273	0.0091476	Nitab4.5_0000685g0010/Nitab4.5_0000170g0210/Nitab4.5_0002139g0020/Nitab4.5_0000581g0110/Nitab4.5_0002526g0040/Nitab4.5_0002113g0010/Nitab4.5_0004987g0010/Nitab4.5_0000326g0060/Nitab4.5_0000326g0050/Nitab4.5_0004944g0050/Nitab4.5_0000416g0090/Nitab4.5_0000368g0300/Nitab4.5_0004640g0010/Nitab4.5_0000121g0030	14	axillary_shoot
GO:0006261	DNA-templated DNA replication	7/121	113/14135	5.16e-05	0.00960273	0.0091476	Nitab4.5_0000170g0210/Nitab4.5_0002139g0020/Nitab4.5_0000581g0110/Nitab4.5_0002113g0010/Nitab4.5_0004944g0050/Nitab4.5_0000416g0090/Nitab4.5_0000121g0030	7	axillary_shoot
GO:0032392	DNA geometric change	5/121	49/14135	5.97e-05	0.00960273	0.0091476	Nitab4.5_0001889g0130/Nitab4.5_0002113g0010/Nitab4.5_0000416g0090/Nitab4.5_0001891g0080/Nitab4.5_0000368g0300	5	axillary_shoot
GO:0032508	DNA duplex unwinding	5/121	49/14135	5.97e-05	0.00960273	0.0091476	Nitab4.5_0001889g0130/Nitab4.5_0002113g0010/Nitab4.5_0000416g0090/Nitab4.5_0001891g0080/Nitab4.5_0000368g0300	5	axillary_shoot
GO:0009793	embryo development ending in seed dormancy	13/121	458/14135	0.00014878	0.0209407	0.0199482	Nitab4.5_0001889g0130/Nitab4.5_0002139g0020/Nitab4.5_0003111g0030/Nitab4.5_0001507g0130/Nitab4.5_0002113g0010/Nitab4.5_0002314g0030/Nitab4.5_0000190g0180/Nitab4.5_0000022g0310/Nitab4.5_0000235g0120/Nitab4.5_0002347g0050/Nitab4.5_0001891g0080/Nitab4.5_0001127g0100/Nitab4.5_0004640g0010	13	axillary_shoot
GO:0051726	regulation of cell cycle	10/121	285/14135	0.000167387	0.0209419	0.0199494	Nitab4.5_0000685g0010/Nitab4.5_0002780g0070/Nitab4.5_0002139g0020/Nitab4.5_0000111g0090/Nitab4.5_0000856g0090/Nitab4.5_0001898g0060/Nitab4.5_0000420g0150/Nitab4.5_0000326g0060/Nitab4.5_0000326g0050/Nitab4.5_0001373g0050	10	axillary_shoot
GO:0004693	cyclin-dependent protein serine/threonine kinase activity	4/121	36/14135	0.000243507	0.0249262	0.0237448	Nitab4.5_0002139g0020/Nitab4.5_0000420g0150/Nitab4.5_0000326g0060/Nitab4.5_0000326g0050	4	axillary_shoot
GO:0097472	cyclin-dependent protein kinase activity	4/121	36/14135	0.000243507	0.0249262	0.0237448	Nitab4.5_0002139g0020/Nitab4.5_0000420g0150/Nitab4.5_0000326g0060/Nitab4.5_0000326g0050	4	axillary_shoot
GO:0022402	cell cycle process	12/121	422/14135	0.000265936	0.0249537	0.0237709	Nitab4.5_0000685g0010/Nitab4.5_0000170g0210/Nitab4.5_0002139g0020/Nitab4.5_0000581g0110/Nitab4.5_0001823g0030/Nitab4.5_0000111g0090/Nitab4.5_0001898g0060/Nitab4.5_0000503g0120/Nitab4.5_0004944g0050/Nitab4.5_0002815g0160/Nitab4.5_0004640g0010/Nitab4.5_0000210g0160	12	axillary_shoot
GO:0007049	cell cycle	12/121	436/14135	0.000357609	0.0301078	0.0286808	Nitab4.5_0000685g0010/Nitab4.5_0000170g0210/Nitab4.5_0002139g0020/Nitab4.5_0000581g0110/Nitab4.5_0001823g0030/Nitab4.5_0000111g0090/Nitab4.5_0001898g0060/Nitab4.5_0000503g0120/Nitab4.5_0004944g0050/Nitab4.5_0002815g0160/Nitab4.5_0004640g0010/Nitab4.5_0000210g0160	12	axillary_shoot
GO:0090329	regulation of DNA-templated DNA replication	4/121	41/14135	0.000405061	0.0301078	0.0286808	Nitab4.5_0002139g0020/Nitab4.5_0002113g0010/Nitab4.5_0000416g0090/Nitab4.5_0000121g0030	4	axillary_shoot
GO:1905428	regulation of plant organ formation	4/121	41/14135	0.000405061	0.0301078	0.0286808	Nitab4.5_0006599g0010/Nitab4.5_0003255g0060/Nitab4.5_0000904g0130/Nitab4.5_0000904g0140	4	axillary_shoot
GO:0000082	G1/S transition of mitotic cell cycle	3/121	18/14135	0.000454559	0.0301078	0.0286808	Nitab4.5_0002139g0020/Nitab4.5_0000581g0110/Nitab4.5_0002815g0160	3	axillary_shoot
GO:0010444	guard mother cell differentiation	3/121	18/14135	0.000454559	0.0301078	0.0286808	Nitab4.5_0002139g0020/Nitab4.5_0001373g0060/Nitab4.5_0002815g0160	3	axillary_shoot
GO:0044786	cell cycle DNA replication	4/121	43/14135	0.000487155	0.0304742	0.0290299	Nitab4.5_0000170g0210/Nitab4.5_0002139g0020/Nitab4.5_0000581g0110/Nitab4.5_0004944g0050	4	axillary_shoot
GO:0048366	leaf development	11/121	392/14135	0.000539729	0.0310384	0.0295673	Nitab4.5_0000680g0100/Nitab4.5_0000832g0050/Nitab4.5_0002139g0020/Nitab4.5_0000963g0060/Nitab4.5_0003111g0030/Nitab4.5_0000024g0170/Nitab4.5_0000977g0090/Nitab4.5_0002314g0030/Nitab4.5_0002347g0050/Nitab4.5_0000270g0160/Nitab4.5_0000132g0060	11	axillary_shoot
GO:0005694	chromosome	11/121	393/14135	0.000551304	0.0310384	0.0295673	Nitab4.5_0000685g0010/Nitab4.5_0000581g0110/Nitab4.5_0000755g0110/Nitab4.5_0001756g0010/Nitab4.5_0002113g0010/Nitab4.5_0001898g0060/Nitab4.5_0004944g0050/Nitab4.5_0000416g0090/Nitab4.5_0000368g0300/Nitab4.5_0000187g0330/Nitab4.5_0000121g0030	11	axillary_shoot
GO:0044843	cell cycle G1/S phase transition	3/121	20/14135	0.000627161	0.0336278	0.032034	Nitab4.5_0002139g0020/Nitab4.5_0000581g0110/Nitab4.5_0002815g0160	3	axillary_shoot
GO:0016722	oxidoreductase activity, acting on metal ions	3/34	58/14135	0.000358439	0.0328235	0.0291623	Nitab4.5_0000705g0120/Nitab4.5_0001326g0010/Nitab4.5_0001715g0040	3	stem
GO:0009821	alkaloid biosynthetic process	2/34	13/14135	0.000430839	0.0328235	0.0291623	Nitab4.5_0000009g0380/Nitab4.5_0000107g0090	2	stem
GO:0030766	11-O-demethyl-17-O-deacetylvindoline O-methyltransferase activity	2/34	13/14135	0.000430839	0.0328235	0.0291623	Nitab4.5_0000009g0380/Nitab4.5_0000107g0090	2	stem
GO:0033799	myricetin 3'-O-methyltransferase activity	2/34	13/14135	0.000430839	0.0328235	0.0291623	Nitab4.5_0000009g0380/Nitab4.5_0000107g0090	2	stem
GO:0009820	alkaloid metabolic process	2/34	14/14135	0.000501888	0.0328235	0.0291623	Nitab4.5_0000009g0380/Nitab4.5_0000107g0090	2	stem
GO:0008519	ammonium transmembrane transporter activity	45295	13/14135	0.00367413	0.024013	0.0202214	Nitab4.5_0002600g0010	1	leaf
GO:0072488	ammonium transmembrane transport	45295	13/14135	0.00367413	0.024013	0.0202214	Nitab4.5_0002600g0010	1	leaf
GO:0015695	organic cation transport	45295	17/14135	0.00480259	0.024013	0.0202214	Nitab4.5_0002600g0010	1	leaf
