# Supplementary material for: A gene expression atlas of Nicotiana tabacum across various tissues at transcript resolution
Source: Front Plant Sci. 2025 Feb 7;16:1500654. doi: 10.3389/fpls.2025.1500654 (PMC11841470; doi:10.3389/fpls.2025.1500654)
Supplement: Supplementary file 6 [file Table4.xlsx]

## Sheet: Table S4
Table S4 ASE and sGene regulated by sQTL
ASE_id	chromosome	sGene_id	snp_id	distance	pvalue	p.adjust
Nt01:107465613:107466682:clu_557_-	Nt01	Nitab4.5_0000735g0070	01_107465539	-75	3.2176e-06	0.00551353
Nt01:107465644:107466682:clu_557_-	Nt01	Nitab4.5_0000735g0070	01_107465539	-106	7.60503e-06	0.0102689
Nt01:114648698:114649802:clu_1420_+	Nt01	Nitab4.5_0001123g0060	01_114649848	1149	2.7635e-05	0.0292437
Nt01:118531240:118531956:clu_599_-	Nt01	Nitab4.5_0005936g0010	01_118526621	-4620	1.09663e-05	0.0139691
Nt01:119431367:119431922:clu_601_-	Nt01	Nitab4.5_0003348g0050	01_119477384	46016	6.92404e-07	0.00176249
Nt01:120707042:120707164:clu_615_-	Nt01	Nitab4.5_0006826g0020	01_120707025	-18	3.0495e-05	0.0317722
Nt01:123006454:123006734:clu_631_-	Nt01	Nitab4.5_0000998g0090	01_123012800	6345	1.84575e-05	0.0211929
Nt01:123006463:123006639:clu_631_-	Nt01	Nitab4.5_0000998g0090	01_123012800	6336	3.30941e-05	0.0341638
Nt01:123006477:123006734:clu_631_-	Nt01	Nitab4.5_0000998g0090	01_123012800	6322	5.01075e-05	0.0469855
Nt01:123728488:123729083:clu_1475_+	Nt01	Nitab4.5_0005478g0020	01_123728194	-295	1.38563e-05	0.0168254
Nt01:123728488:123729083:clu_1475_+	Nt01	Nitab4.5_0005478g0020	01_123728201	-288	4.0331e-05	0.0394624
Nt01:123928247:123928412:clu_1482_+	Nt01	Nitab4.5_0001622g0020	01_123973162	44914	4.56923e-05	0.043695
Nt01:124911407:124912327:clu_1514_+	Nt01	Nitab4.5_0003777g0050	01_124914470	3062	9.59961e-06	0.0124159
Nt01:124911407:124912327:clu_1514_+	Nt01	Nitab4.5_0003777g0050	01_124914472	3064	9.59961e-06	0.0124159
Nt01:126145361:126146437:clu_1540_+	Nt01	Nitab4.5_0000207g0020	01_126188810	43448	3.73448e-05	0.0369692
Nt01:126145361:126146437:clu_1540_+	Nt01	Nitab4.5_0000207g0020	01_126134174	-11188	1.92819e-05	0.0219077
Nt01:126145580:126146454:clu_1540_+	Nt01	Nitab4.5_0000207g0020	01_126134174	-11407	2.15611e-05	0.0238635
Nt01:126177405:126177501:clu_1542_+	Nt01	Nitab4.5_0000207g0030	01_126196239	18833	7.05278e-06	0.00972399
Nt01:126178401:126189020:clu_1544_+	Nt01	Nitab4.5_0000207g0030	01_126188815	10413	1.42439e-05	0.0172341
Nt01:126178401:126189020:clu_1544_+	Nt01	Nitab4.5_0000207g0030	01_126188790	10388	5.2602e-05	0.0486489
Nt01:126188874:126189020:clu_1544_+	Nt01	Nitab4.5_0000207g0030	01_126188815	-60	4.87787e-05	0.0458669
Nt01:126246368:126246878:clu_1546_+	Nt01	Nitab4.5_0000207g0070	01_126187259	-59110	2.15437e-05	0.0238635
Nt01:126486972:126487069:clu_1563_+	Nt01	Nitab4.5_0000207g0160	01_126397174	-89799	1.98744e-05	0.0223633
Nt01:126486972:126487069:clu_1563_+	Nt01	Nitab4.5_0000207g0160	01_126397216	-89757	1.16251e-05	0.0146429
Nt01:126486972:126487069:clu_1563_+	Nt01	Nitab4.5_0000207g0160	01_126397183	-89790	1.98744e-05	0.0223633
Nt01:130432508:130433020:clu_758_-	Nt01	Nitab4.5_0001208g0140	01_130433776	1267	2.05498e-05	0.0229549
Nt01:130499691:130501389:clu_1657_+	Nt01	Nitab4.5_0001208g0170	01_130578835	79143	6.94408e-07	0.00176249
Nt01:130500091:130501389:clu_1657_+	Nt01	Nitab4.5_0001208g0170	01_130578835	78743	1.31613e-05	0.0161559
Nt01:130524986:130525726:clu_768_-	Nt01	Nitab4.5_0001208g0090	01_130583025	58038	8.77506e-06	0.0115261
Nt01:130583786:130585819:clu_1668_+	Nt01	Nitab4.5_0001208g0120	01_130581497	-2290	1.89659e-06	0.0039231
Nt01:130583786:130585819:clu_1668_+	Nt01	Nitab4.5_0001208g0120	01_130581488	-2299	1.89659e-06	0.0039231
Nt01:132045412:132048685:clu_1700_+	Nt01	Nitab4.5_0002027g0010	01_132045251	-162	1.20959e-05	0.0151792
Nt01:132045412:132048685:clu_1700_+	Nt01	Nitab4.5_0002027g0010	01_132045246	-167	3.80479e-05	0.0374456
Nt01:132150939:132153480:clu_1701_+	Nt01	Nitab4.5_0002027g0040	01_132153605	2665	7.3597e-06	0.0100584
Nt01:132168182:132171103:clu_1706_+	Nt01	Nitab4.5_0002027g0030	01_132201627	33444	2.73805e-05	0.0290655
Nt01:132168182:132171103:clu_1706_+	Nt01	Nitab4.5_0002027g0030	01_132202156	33973	2.73805e-05	0.0290655
Nt01:132195391:132196048:clu_804_-	Nt01	Nitab4.5_0002027g0070	01_132161199	-34193	1.47133e-05	0.0176753
Nt01:132283841:132283941:clu_1711_+	Nt01	Nitab4.5_0002027g0090	01_132202472	-81370	8.16172e-06	0.0108471
Nt01:132283841:132283941:clu_1711_+	Nt01	Nitab4.5_0002027g0090	01_132202471	-81371	8.16172e-06	0.0108471
Nt01:143852:144254:clu_848_+	Nt01	Nitab4.5_0006317g0010	01_144448	595	4.64811e-05	0.0442671
Nt01:16200293:16201316:clu_951_+	Nt01	Nitab4.5_0005011g0060	01_16200268	-26	8.21507e-19	4.67079e-14
Nt01:16200293:16201316:clu_951_+	Nt01	Nitab4.5_0005011g0060	01_16200193	-101	1.29613e-20	4.37535e-15
Nt01:16200293:16201316:clu_951_+	Nt01	Nitab4.5_0005011g0060	01_16200275	-19	8.3019e-19	4.67079e-14
Nt01:16200293:16201316:clu_951_+	Nt01	Nitab4.5_0005011g0060	01_16201369	1075	1.13875e-13	1.67134e-09
Nt01:16201232:16201316:clu_951_+	Nt01	Nitab4.5_0005011g0060	01_16200268	-965	1.77259e-17	7.47967e-13
Nt01:16201232:16201316:clu_951_+	Nt01	Nitab4.5_0005011g0060	01_16200193	-1040	1.14163e-19	1.2846e-14
Nt01:16201232:16201316:clu_951_+	Nt01	Nitab4.5_0005011g0060	01_16200275	-958	1.39018e-17	6.70404e-13
Nt01:16201232:16201316:clu_951_+	Nt01	Nitab4.5_0005011g0060	01_16201369	136	5.71468e-14	9.18621e-10
Nt01:173518:173638:clu_853_+	Nt01	Nitab4.5_0006317g0020	01_160900	-12619	5.36147e-05	0.0493153
Nt01:22283551:22283652:clu_135_-	Nt01	Nitab4.5_0001179g0030	01_22283539	-13	2.61829e-05	0.0281483
Nt01:22283568:22283652:clu_135_-	Nt01	Nitab4.5_0001179g0030	01_22283494	-75	3.81703e-05	0.0374568
Nt01:35737575:35737735:clu_222_-	Nt01	Nitab4.5_0004141g0050	01_35827518	89942	6.3217e-08	0.000207186
Nt01:35737575:35737735:clu_222_-	Nt01	Nitab4.5_0004141g0050	01_35827496	89920	1.51212e-07	0.000451722
Nt01:35737575:35737735:clu_222_-	Nt01	Nitab4.5_0004141g0050	01_35827497	89921	7.65216e-08	0.000242741
Nt01:35737575:35737735:clu_222_-	Nt01	Nitab4.5_0004141g0050	01_35827503	89927	5.19252e-10	3.50568e-06
Nt01:35737575:35737735:clu_222_-	Nt01	Nitab4.5_0004141g0050	01_35827499	89923	5.19252e-10	3.50568e-06
Nt01:35737575:35737735:clu_222_-	Nt01	Nitab4.5_0004141g0050	01_35827511	89935	2.64517e-06	0.00492683
Nt01:35737575:35737735:clu_222_-	Nt01	Nitab4.5_0004141g0050	01_35827481	89905	4.12019e-06	0.00632206
Nt01:35737575:35737735:clu_222_-	Nt01	Nitab4.5_0004141g0050	01_35827489	89913	4.75161e-08	0.000168842
Nt01:4004822:4004914:clu_920_+	Nt01	Nitab4.5_0003441g0110	01_3952761	-52062	7.67625e-06	0.0103238
Nt01:4005781:4005868:clu_923_+	Nt01	Nitab4.5_0003441g0110	01_3940691	-65091	4.65528e-05	0.0442671
Nt01:4005781:4005868:clu_923_+	Nt01	Nitab4.5_0003441g0110	01_3940688	-65094	2.37926e-06	0.00451217
Nt01:4005781:4005868:clu_923_+	Nt01	Nitab4.5_0003441g0110	01_3940673	-65109	6.10583e-06	0.0085881
Nt01:4005781:4005868:clu_923_+	Nt01	Nitab4.5_0003441g0110	01_3940659	-65123	5.27221e-08	0.000181763
Nt01:4005781:4005868:clu_923_+	Nt01	Nitab4.5_0003441g0110	01_3940718	-65064	3.55151e-05	0.0359591
Nt01:4005781:4005875:clu_923_+	Nt01	Nitab4.5_0003441g0110	01_3940659	-65123	3.61742e-05	0.0363432
Nt01:4010371:4010497:clu_925_+	Nt01	Nitab4.5_0003441g0110	01_4012992	2620	3.51954e-06	0.00585267
Nt01:4010371:4010497:clu_925_+	Nt01	Nitab4.5_0003441g0110	01_4012974	2602	3.51954e-06	0.00585267
Nt01:4010371:4010497:clu_925_+	Nt01	Nitab4.5_0003441g0110	01_4005313	-5059	3.32888e-05	0.0342601
Nt01:4010371:4010497:clu_925_+	Nt01	Nitab4.5_0003441g0110	01_4012973	2601	3.51954e-06	0.00585267
Nt01:4010371:4010497:clu_925_+	Nt01	Nitab4.5_0003441g0110	01_4012734	2362	3.54103e-06	0.00585954
Nt01:4011394:4012245:clu_926_+	Nt01	Nitab4.5_0003441g0110	01_3940703	-70692	1.23442e-06	0.00270586
Nt01:44630523:44631759:clu_254_-	Nt01	Nitab4.5_0001956g0010	01_44631762	1238	8.01956e-08	0.000248364
Nt01:44630523:44631827:clu_254_-	Nt01	Nitab4.5_0001956g0010	01_44631762	1238	1.36233e-15	2.70519e-11
Nt01:51736698:51736810:clu_298_-	Nt01	Nitab4.5_0003970g0030	01_51736670	-29	1.24938e-05	0.0156205
Nt01:51736698:51736810:clu_298_-	Nt01	Nitab4.5_0003970g0030	01_51736643	-56	3.65446e-06	0.00590256
Nt01:51736698:51736810:clu_298_-	Nt01	Nitab4.5_0003970g0030	01_51736612	-87	5.16742e-05	0.0480542
Nt01:51736698:51736857:clu_298_-	Nt01	Nitab4.5_0003970g0030	01_51736643	-56	2.0184e-05	0.0226363
Nt01:51736698:51737241:clu_298_-	Nt01	Nitab4.5_0003970g0030	01_51737324	625	3.396e-07	0.000955323
Nt01:51737787:51738542:clu_296_-	Nt01	Nitab4.5_0003970g0030	01_51737763	-25	3.69914e-05	0.0368354
Nt01:5672087:5675416:clu_66_-	Nt01	Nitab4.5_0005621g0180	01_5701222	29134	1.28832e-05	0.0159303
Nt01:5675650:5676255:clu_66_-	Nt01	Nitab4.5_0005621g0180	01_5676309	658	3.56979e-06	0.00587831
Nt01:5685180:5685457:clu_69_-	Nt01	Nitab4.5_0005621g0140	01_5685534	353	2.71807e-05	0.029036
Nt01:5685180:5685457:clu_69_-	Nt01	Nitab4.5_0005621g0140	01_5685481	300	9.52452e-06	0.0124139
Nt01:5685184:5685457:clu_69_-	Nt01	Nitab4.5_0005621g0140	01_5685481	296	5.88314e-07	0.00155154
Nt01:5685184:5685457:clu_69_-	Nt01	Nitab4.5_0005621g0140	01_5685535	350	1.5459e-05	0.0182381
Nt01:5685184:5685457:clu_69_-	Nt01	Nitab4.5_0005621g0140	01_5685534	349	8.24559e-07	0.00203173
Nt01:5685855:5686985:clu_70_-	Nt01	Nitab4.5_0005621g0140	01_5685782	-74	1.5033e-05	0.0178569
Nt01:573932:574986:clu_862_+	Nt01	Nitab4.5_0002367g0060	01_500583	-73350	2.98034e-06	0.00529512
Nt01:576416:576757:clu_863_+	Nt01	Nitab4.5_0002367g0060	01_658654	82237	1.55059e-05	0.0182381
Nt01:59018234:59019109:clu_332_-	Nt01	Nitab4.5_0000089g0080	01_59019385	1150	1.92152e-05	0.0219077
Nt01:59696511:59700587:clu_1148_+	Nt01	Nitab4.5_0000089g0020	01_59700625	4113	6.40387e-13	8.31444e-09
Nt01:59696511:59700587:clu_1148_+	Nt01	Nitab4.5_0000089g0020	01_59701675	5163	1.5076e-05	0.0178569
Nt01:59697339:59700587:clu_1148_+	Nt01	Nitab4.5_0000089g0020	01_59700625	3285	2.45269e-10	1.92548e-06
Nt01:64396674:64399699:clu_1179_+	Nt01	Nitab4.5_0000970g0010	01_64483813	87138	3.62823e-06	0.00590256
Nt01:64396674:64399699:clu_1179_+	Nt01	Nitab4.5_0000970g0010	01_64483846	87171	2.30725e-06	0.004436
Nt01:64402973:64403691:clu_1181_+	Nt01	Nitab4.5_0000970g0010	01_64402265	-709	2.98698e-05	0.0312172
Nt01:64402973:64403691:clu_1181_+	Nt01	Nitab4.5_0000970g0010	01_64402269	-705	2.57492e-05	0.0277705
Nt01:64402973:64403691:clu_1181_+	Nt01	Nitab4.5_0000970g0010	01_64402256	-718	2.31281e-06	0.004436
Nt01:64402973:64403691:clu_1181_+	Nt01	Nitab4.5_0000970g0010	01_64402223	-751	1.2552e-05	0.0156249
Nt01:64402973:64403691:clu_1181_+	Nt01	Nitab4.5_0000970g0010	01_64402222	-752	5.15748e-06	0.00753684
Nt01:64402973:64403712:clu_1181_+	Nt01	Nitab4.5_0000970g0010	01_64402265	-709	3.64977e-05	0.0365113
Nt01:64402973:64403712:clu_1181_+	Nt01	Nitab4.5_0000970g0010	01_64402223	-751	5.28711e-05	0.0487642
Nt01:64402973:64403712:clu_1181_+	Nt01	Nitab4.5_0000970g0010	01_64402256	-718	4.52413e-06	0.0067876
Nt01:64402973:64403712:clu_1181_+	Nt01	Nitab4.5_0000970g0010	01_64402269	-705	3.55788e-05	0.0359591
Nt01:64402973:64403712:clu_1181_+	Nt01	Nitab4.5_0000970g0010	01_64402222	-752	2.50392e-05	0.0270913
Nt01:64743120:64743264:clu_356_-	Nt01	Nitab4.5_0000970g0110	01_64743106	-15	4.43904e-08	0.000160357
Nt01:64743120:64743264:clu_356_-	Nt01	Nitab4.5_0000970g0110	01_64743084	-37	9.39053e-07	0.0022482
Nt01:64743120:64743264:clu_356_-	Nt01	Nitab4.5_0000970g0110	01_64743116	-5	1.92364e-08	8.32517e-05
Nt01:64743120:64743264:clu_356_-	Nt01	Nitab4.5_0000970g0110	01_64743080	-41	8.14267e-09	4.16473e-05
Nt01:64743125:64743264:clu_356_-	Nt01	Nitab4.5_0000970g0110	01_64743116	-10	4.13935e-07	0.00113603
Nt01:64743125:64743264:clu_356_-	Nt01	Nitab4.5_0000970g0110	01_64743106	-20	3.49995e-06	0.00585267
Nt01:64743125:64743264:clu_356_-	Nt01	Nitab4.5_0000970g0110	01_64743084	-42	5.26166e-06	0.00765594
Nt01:64743125:64743264:clu_356_-	Nt01	Nitab4.5_0000970g0110	01_64743032	-94	4.33413e-08	0.00015903
Nt01:64743125:64743264:clu_356_-	Nt01	Nitab4.5_0000970g0110	01_64743080	-46	1.79788e-06	0.00376963
Nt01:665124:665720:clu_876_+	Nt01	Nitab4.5_0002367g0100	01_747069	81944	4.4752e-05	0.0431627
Nt01:665124:665720:clu_876_+	Nt01	Nitab4.5_0002367g0100	01_747059	81934	4.4752e-05	0.0431627
Nt01:74858519:74858700:clu_398_-	Nt01	Nitab4.5_0008542g0010	01_74858489	-31	3.71487e-05	0.0368832
Nt01:74859247:74863223:clu_399_-	Nt01	Nitab4.5_0008542g0010	01_74859920	672	1.12162e-12	1.35223e-08
Nt01:763764:764237:clu_880_+	Nt01	Nitab4.5_0002367g0170	01_748312	-15453	1.4792e-06	0.00318047
Nt01:763764:764237:clu_880_+	Nt01	Nitab4.5_0002367g0170	01_805244	41479	1.90594e-06	0.0039231
Nt01:763764:764237:clu_880_+	Nt01	Nitab4.5_0002367g0170	01_765274	1509	4.46594e-11	4.07451e-07
Nt01:763764:764237:clu_880_+	Nt01	Nitab4.5_0002367g0170	01_779828	16063	4.53365e-05	0.043478
Nt01:763881:764237:clu_880_+	Nt01	Nitab4.5_0002367g0170	01_765274	1392	5.51722e-06	0.00785843
Nt01:763881:764237:clu_880_+	Nt01	Nitab4.5_0002367g0170	01_805260	41378	1.93397e-05	0.0219077
Nt01:763881:764237:clu_880_+	Nt01	Nitab4.5_0002367g0170	01_805244	41362	8.55352e-14	1.31246e-09
Nt01:86762205:86762379:clu_1275_+	Nt01	Nitab4.5_0000179g0010	01_86772031	9825	7.14527e-07	0.00180002
Nt01:86762205:86762379:clu_1275_+	Nt01	Nitab4.5_0000179g0010	01_86771914	9708	9.23883e-07	0.00224371
Nt01:90763310:90764210:clu_1300_+	Nt01	Nitab4.5_0002430g0040	01_90763210	-101	2.41731e-07	0.000709575
Nt01:90763310:90764210:clu_1300_+	Nt01	Nitab4.5_0002430g0040	01_90763215	-96	1.11103e-06	0.00253412
Nt01:90763310:90764210:clu_1300_+	Nt01	Nitab4.5_0002430g0040	01_90763180	-131	9.63151e-07	0.00228131
Nt01:90765576:90766058:clu_1302_+	Nt01	Nitab4.5_0002430g0040	01_90765563	-14	9.93516e-09	4.8606e-05
Nt01:99830671:99831405:clu_1328_+	Nt01	Nitab4.5_0006746g0010	01_99830704	32	5.73007e-09	3.17098e-05
Nt01:99830671:99831405:clu_1328_+	Nt01	Nitab4.5_0006746g0010	01_99830707	35	3.4176e-08	0.000135727
Nt02:100258123:100259210:clu_2956_+	Nt02	Nitab4.5_0000482g0230	02_100254073	-4051	3.58274e-07	0.00253434
Nt02:100258123:100259210:clu_2956_+	Nt02	Nitab4.5_0000482g0230	02_100254069	-4055	3.58274e-07	0.00253434
Nt02:100303961:100304514:clu_2961_+	Nt02	Nitab4.5_0000482g0240	02_100255387	-48575	2.63767e-05	0.0474331
Nt02:101267218:101268619:clu_4393_-	Nt02	Nitab4.5_0001701g0100	02_101268623	1404	1.39769e-07	0.00122215
Nt02:101268530:101268619:clu_4393_-	Nt02	Nitab4.5_0001701g0100	02_101268623	92	1.13725e-09	2.02724e-05
Nt02:101352795:101354386:clu_4399_-	Nt02	Nitab4.5_0001701g0010	02_101348865	-3931	9.85571e-10	1.7806e-05
Nt02:10144888:10146315:clu_1930_+	Nt02	Nitab4.5_0000643g0050	02_10146353	1464	6.70772e-06	0.0199728
Nt02:101941342:101942506:clu_4417_-	Nt02	Nitab4.5_0000441g0190	02_101942611	1268	9.97591e-06	0.0262543
Nt02:101941342:101942506:clu_4417_-	Nt02	Nitab4.5_0000441g0190	02_101942599	1256	9.97591e-06	0.0262543
Nt02:101941342:101942506:clu_4417_-	Nt02	Nitab4.5_0000441g0190	02_101942596	1253	9.97591e-06	0.0262543
Nt02:101947582:101948942:clu_4419_-	Nt02	Nitab4.5_0000441g0190	02_101938927	-8656	3.74934e-06	0.0132025
Nt02:101947582:101948942:clu_4419_-	Nt02	Nitab4.5_0000441g0190	02_101928932	-18651	2.68228e-05	0.0479018
Nt02:101948749:101948942:clu_4419_-	Nt02	Nitab4.5_0000441g0190	02_101928932	-19818	4.00316e-06	0.0136879
Nt02:102961869:102962062:clu_3016_+	Nt02	Nitab4.5_0001843g0080	02_102962111	241	9.83969e-07	0.00497352
Nt02:102961869:102962062:clu_3016_+	Nt02	Nitab4.5_0001843g0080	02_102962076	206	2.13102e-05	0.0418977
Nt02:102961869:102962062:clu_3016_+	Nt02	Nitab4.5_0001843g0080	02_102962075	205	2.13102e-05	0.0418977
Nt02:102962486:102962936:clu_3017_+	Nt02	Nitab4.5_0001843g0080	02_102961184	-1303	3.12964e-06	0.0119206
Nt02:102968971:102969408:clu_4422_-	Nt02	Nitab4.5_0001843g0090	02_102968845	-127	4.71339e-06	0.0155019
Nt02:103069913:103070044:clu_4426_-	Nt02	Nitab4.5_0001843g0120	02_103068751	-1163	9.36731e-06	0.0254963
Nt02:103069913:103070044:clu_4426_-	Nt02	Nitab4.5_0001843g0120	02_103068755	-1159	9.36731e-06	0.0254963
Nt02:103594668:103596722:clu_3037_+	Nt02	Nitab4.5_0001552g0140	02_103596838	2169	1.03673e-05	0.0269658
Nt02:103594668:103596722:clu_3037_+	Nt02	Nitab4.5_0001552g0140	02_103596893	2224	2.42796e-05	0.0457218
Nt02:104695043:104695128:clu_4455_-	Nt02	Nitab4.5_0000343g0100	02_104695020	-24	1.19662e-19	1.33317e-14
Nt02:104695043:104695547:clu_4455_-	Nt02	Nitab4.5_0000343g0100	02_104695020	-24	1.42544e-10	3.59571e-06
Nt02:104839912:104840489:clu_3065_+	Nt02	Nitab4.5_0000343g0150	02_104844859	4946	3.96991e-06	0.0136364
Nt02:104839912:104840489:clu_3065_+	Nt02	Nitab4.5_0000343g0150	02_104848590	8677	1.50799e-05	0.0340285
Nt02:104844166:104846010:clu_3069_+	Nt02	Nitab4.5_0000343g0150	02_104848606	4439	2.22852e-05	0.0433051
Nt02:104868343:104868410:clu_4478_-	Nt02	Nitab4.5_0000343g0170	02_104801207	-67137	2.68721e-05	0.0479018
Nt02:104868343:104868410:clu_4478_-	Nt02	Nitab4.5_0000343g0170	02_104801203	-67141	2.68721e-05	0.0479018
Nt02:104868343:104868410:clu_4478_-	Nt02	Nitab4.5_0000343g0170	02_104801330	-67014	6.57461e-06	0.0196202
Nt02:104868343:104868410:clu_4478_-	Nt02	Nitab4.5_0000343g0170	02_104801272	-67072	6.52843e-06	0.019526
Nt02:104868343:104868410:clu_4478_-	Nt02	Nitab4.5_0000343g0170	02_104801319	-67025	1.80149e-06	0.0080016
Nt02:104868343:104868410:clu_4478_-	Nt02	Nitab4.5_0000343g0170	02_104801336	-67008	2.36008e-05	0.0450985
Nt02:10490157:10491046:clu_1935_+	Nt02	Nitab4.5_0002995g0070	02_10395628	-94530	2.01987e-05	0.0406693
Nt02:10490157:10491046:clu_1935_+	Nt02	Nitab4.5_0002995g0070	02_10395622	-94536	2.01987e-05	0.0406693
Nt02:10490157:10491046:clu_1935_+	Nt02	Nitab4.5_0002995g0070	02_10395606	-94552	2.01987e-05	0.0406693
Nt02:10490157:10491046:clu_1935_+	Nt02	Nitab4.5_0002995g0070	02_10395586	-94572	2.01987e-05	0.0406693
Nt02:105083708:105083808:clu_4487_-	Nt02	Nitab4.5_0000343g0300	02_105083036	-673	1.21834e-05	0.0302198
Nt02:105320839:105322570:clu_4495_-	Nt02	Nitab4.5_0000343g0390	02_105320741	-99	3.75757e-07	0.00260292
Nt02:105320839:105322570:clu_4495_-	Nt02	Nitab4.5_0000343g0390	02_105320739	-101	3.75757e-07	0.00260292
Nt02:106746633:106748711:clu_3102_+	Nt02	Nitab4.5_0000170g0160	02_106754651	8017	1.88489e-06	0.00820841
Nt02:106746633:106748963:clu_3102_+	Nt02	Nitab4.5_0000170g0160	02_106761750	15116	3.206e-06	0.012108
Nt02:106746633:106748963:clu_3102_+	Nt02	Nitab4.5_0000170g0160	02_106761770	15136	3.206e-06	0.012108
Nt02:106746633:106748963:clu_3102_+	Nt02	Nitab4.5_0000170g0160	02_106761998	15364	8.08698e-07	0.00434208
Nt02:106746633:106748963:clu_3102_+	Nt02	Nitab4.5_0000170g0160	02_106754632	7998	2.49976e-05	0.0464456
Nt02:106746633:106748963:clu_3102_+	Nt02	Nitab4.5_0000170g0160	02_106754651	8017	6.3098e-06	0.0191288
Nt02:106788002:106788110:clu_3108_+	Nt02	Nitab4.5_0000170g0140	02_106756327	-31676	1.66613e-05	0.0363628
Nt02:106788002:106788110:clu_3108_+	Nt02	Nitab4.5_0000170g0140	02_106756314	-31689	1.66613e-05	0.0363628
Nt02:106817698:106818478:clu_4517_-	Nt02	Nitab4.5_0000170g0280	02_106865517	47818	1.9014e-05	0.0392899
Nt02:106857277:106858632:clu_3109_+	Nt02	Nitab4.5_0000170g0230	02_106779182	-78096	5.24831e-06	0.0169076
Nt02:106857277:106858632:clu_3109_+	Nt02	Nitab4.5_0000170g0230	02_106779184	-78094	5.24831e-06	0.0169076
Nt02:106857684:106858557:clu_3109_+	Nt02	Nitab4.5_0000170g0230	02_106858664	979	1.50127e-08	0.000192991
Nt02:106857684:106858557:clu_3109_+	Nt02	Nitab4.5_0000170g0230	02_106858652	967	3.53737e-09	5.19697e-05
Nt02:106982640:106982854:clu_3115_+	Nt02	Nitab4.5_0000170g0290	02_106985051	2410	3.43562e-06	0.012566
Nt02:106982640:106982854:clu_3115_+	Nt02	Nitab4.5_0000170g0290	02_106985067	2426	3.43562e-06	0.012566
Nt02:106982640:106982854:clu_3115_+	Nt02	Nitab4.5_0000170g0290	02_106985069	2428	3.43562e-06	0.012566
Nt02:106982640:106982854:clu_3115_+	Nt02	Nitab4.5_0000170g0290	02_106985059	2418	3.43562e-06	0.012566
Nt02:107226855:107227359:clu_4532_-	Nt02	Nitab4.5_0000170g0380	02_107182981	-43875	1.11065e-05	0.0284458
Nt02:107226855:107227359:clu_4532_-	Nt02	Nitab4.5_0000170g0380	02_107182429	-44427	7.9678e-06	0.0226167
Nt02:107226855:107227359:clu_4532_-	Nt02	Nitab4.5_0000170g0380	02_107182977	-43879	1.11065e-05	0.0284458
Nt02:107226855:107227359:clu_4532_-	Nt02	Nitab4.5_0000170g0380	02_107183032	-43824	1.63277e-05	0.0359623
Nt02:107226864:107227359:clu_4532_-	Nt02	Nitab4.5_0000170g0380	02_107182498	-44367	1.27944e-05	0.0312141
Nt02:109074128:109074571:clu_4546_-	Nt02	Nitab4.5_0002842g0110	02_109076433	2304	1.80723e-05	0.0381358
Nt02:109074128:109074571:clu_4546_-	Nt02	Nitab4.5_0002842g0110	02_109076432	2303	1.80723e-05	0.0381358
Nt02:109074128:109074571:clu_4546_-	Nt02	Nitab4.5_0002842g0110	02_109076428	2299	1.40743e-05	0.0328385
Nt02:109074128:109074571:clu_4546_-	Nt02	Nitab4.5_0002842g0110	02_109076419	2290	2.01745e-05	0.0406693
Nt02:109074128:109074571:clu_4546_-	Nt02	Nitab4.5_0002842g0110	02_109076420	2291	2.01745e-05	0.0406693
Nt02:109078453:109079340:clu_4548_-	Nt02	Nitab4.5_0002842g0110	02_109080089	1635	2.52275e-05	0.0464456
Nt02:109141025:109144549:clu_3129_+	Nt02	Nitab4.5_0002842g0090	02_109144692	3666	1.01054e-05	0.0265403
Nt02:109141025:109144549:clu_3129_+	Nt02	Nitab4.5_0002842g0090	02_109144704	3678	3.06061e-06	0.0117582
Nt02:109150052:109150451:clu_3130_+	Nt02	Nitab4.5_0002842g0080	02_109155362	5309	2.72162e-05	0.0483861
Nt02:109150052:109150451:clu_3130_+	Nt02	Nitab4.5_0002842g0080	02_109155365	5312	1.10994e-05	0.0284458
Nt02:109150567:109151145:clu_3131_+	Nt02	Nitab4.5_0002842g0080	02_109149903	-665	2.68445e-05	0.0479018
Nt02:11003174:11004154:clu_1944_+	Nt02	Nitab4.5_0002077g0110	02_10973706	-29469	1.41615e-05	0.0329373
Nt02:11003174:11004163:clu_1944_+	Nt02	Nitab4.5_0002077g0110	02_11003668	493	2.25212e-05	0.0437002
Nt02:11016392:11016531:clu_3334_-	Nt02	Nitab4.5_0002077g0090	02_11016365	-28	3.65174e-06	0.0130191
Nt02:11016392:11016531:clu_3334_-	Nt02	Nitab4.5_0002077g0090	02_11016378	-15	4.54951e-06	0.015206
Nt02:11016392:11016531:clu_3334_-	Nt02	Nitab4.5_0002077g0090	02_11016345	-48	6.91421e-06	0.020451
Nt02:11016392:11016531:clu_3334_-	Nt02	Nitab4.5_0002077g0090	02_11016342	-51	8.93976e-06	0.024581
Nt02:11016392:11016531:clu_3334_-	Nt02	Nitab4.5_0002077g0090	02_11016369	-24	3.18688e-06	0.0121042
Nt02:11016392:11016531:clu_3334_-	Nt02	Nitab4.5_0002077g0090	02_11016366	-27	3.65174e-06	0.0130191
Nt02:11016419:11016531:clu_3334_-	Nt02	Nitab4.5_0002077g0090	02_11016345	-75	5.77475e-32	1.5441e-26
Nt02:11016419:11016531:clu_3334_-	Nt02	Nitab4.5_0002077g0090	02_11016366	-54	2.56611e-33	1.10013e-27
Nt02:11016419:11016531:clu_3334_-	Nt02	Nitab4.5_0002077g0090	02_11016369	-51	3.2915e-33	1.10013e-27
Nt02:11016419:11016531:clu_3334_-	Nt02	Nitab4.5_0002077g0090	02_11016342	-78	8.27558e-32	1.84399e-26
Nt02:11016419:11016531:clu_3334_-	Nt02	Nitab4.5_0002077g0090	02_11016365	-55	2.56611e-33	1.10013e-27
Nt02:11016419:11016531:clu_3334_-	Nt02	Nitab4.5_0002077g0090	02_11016378	-42	2.1674e-33	1.10013e-27
Nt02:11034666:11041663:clu_1950_+	Nt02	Nitab4.5_0002077g0120	02_11006608	-28059	5.4881e-06	0.0174696
Nt02:11264734:11265496:clu_3335_-	Nt02	Nitab4.5_0002077g0010	02_11268071	3336	1.75994e-06	0.00794909
Nt02:11264734:11265496:clu_3335_-	Nt02	Nitab4.5_0002077g0010	02_11268074	3339	7.60656e-06	0.021917
Nt02:11264734:11265496:clu_3335_-	Nt02	Nitab4.5_0002077g0010	02_11266220	1485	1.13891e-05	0.0290029
Nt02:12486343:12486566:clu_3348_-	Nt02	Nitab4.5_0001190g0090	02_12486300	-44	1.49915e-05	0.0340285
Nt02:12486361:12486566:clu_3348_-	Nt02	Nitab4.5_0001190g0090	02_12486300	-62	5.0496e-11	1.32373e-06
Nt02:12486361:12486566:clu_3348_-	Nt02	Nitab4.5_0001190g0090	02_12486248	-114	1.31077e-05	0.0315751
Nt02:13017254:13017340:clu_3350_-	Nt02	Nitab4.5_0000761g0070	02_13017211	-44	1.1811e-13	4.26772e-09
Nt02:13017254:13017580:clu_3350_-	Nt02	Nitab4.5_0000761g0070	02_13017211	-44	1.01857e-16	5.67402e-12
Nt02:13038544:13038630:clu_1985_+	Nt02	Nitab4.5_0000761g0060	02_13019502	-19043	2.33247e-05	0.0448041
Nt02:13203772:13206008:clu_1988_+	Nt02	Nitab4.5_0000761g0050	02_13205856	2083	1.66727e-05	0.0363628
Nt02:13517675:13517825:clu_3367_-	Nt02	Nitab4.5_0000705g0200	02_13517625	-51	5.28296e-07	0.00322511
Nt02:13517675:13517825:clu_3367_-	Nt02	Nitab4.5_0000705g0200	02_13517599	-77	8.14685e-08	0.000776615
Nt02:13517675:13517825:clu_3367_-	Nt02	Nitab4.5_0000705g0200	02_13517634	-42	3.90564e-08	0.000415164
Nt02:13517675:13517825:clu_3367_-	Nt02	Nitab4.5_0000705g0200	02_13517588	-88	7.71874e-08	0.000753246
Nt02:13517675:13517825:clu_3367_-	Nt02	Nitab4.5_0000705g0200	02_13517622	-54	5.58714e-07	0.00334962
Nt02:13517728:13517825:clu_3367_-	Nt02	Nitab4.5_0000705g0200	02_13517634	-95	1.68621e-08	0.000214701
Nt02:13517728:13517825:clu_3367_-	Nt02	Nitab4.5_0000705g0200	02_13517622	-107	1.13018e-07	0.00100701
Nt02:13517728:13517825:clu_3367_-	Nt02	Nitab4.5_0000705g0200	02_13517625	-104	4.7092e-08	0.000484301
Nt02:13517728:13517825:clu_3367_-	Nt02	Nitab4.5_0000705g0200	02_13517588	-141	3.82291e-08	0.000415164
Nt02:13517728:13517825:clu_3367_-	Nt02	Nitab4.5_0000705g0200	02_13517599	-130	9.57309e-08	0.000870655
Nt02:14108178:14109752:clu_1994_+	Nt02	Nitab4.5_0000705g0070	02_14018886	-89293	2.06529e-06	0.00873786
Nt02:14110172:14110409:clu_1994_+	Nt02	Nitab4.5_0000705g0070	02_14019372	-90801	2.17905e-05	0.0426972
Nt02:14995476:14996008:clu_2009_+	Nt02	Nitab4.5_0000722g0020	02_14996393	916	8.954e-06	0.024581
Nt02:14995476:14996008:clu_2009_+	Nt02	Nitab4.5_0000722g0020	02_14996397	920	1.01468e-05	0.0265472
Nt02:14995476:14996008:clu_2009_+	Nt02	Nitab4.5_0000722g0020	02_14996390	913	1.51785e-05	0.0340285
Nt02:1517156:1518267:clu_3158_-	Nt02	Nitab4.5_0000680g0160	02_1518165	1008	8.13192e-07	0.00434875
Nt02:1517156:1518267:clu_3158_-	Nt02	Nitab4.5_0000680g0160	02_1518134	977	7.5374e-07	0.00409636
Nt02:1517156:1518267:clu_3158_-	Nt02	Nitab4.5_0000680g0160	02_1518163	1006	5.85431e-07	0.00335739
Nt02:1518352:1518690:clu_3159_-	Nt02	Nitab4.5_0000680g0160	02_1518134	-219	6.21366e-06	0.018918
Nt02:16289402:16289498:clu_2016_+	Nt02	Nitab4.5_0000008g0880	02_16291610	2207	7.36433e-06	0.0214971
Nt02:18524310:18526677:clu_2042_+	Nt02	Nitab4.5_0000008g0430	02_18526703	2392	5.58966e-06	0.0177086
Nt02:18526735:18526819:clu_2042_+	Nt02	Nitab4.5_0000008g0430	02_18526703	-33	1.80928e-06	0.00800959
Nt02:18526911:18527023:clu_2042_+	Nt02	Nitab4.5_0000008g0430	02_18526703	-209	1.58131e-06	0.00729005
Nt02:18527122:18527325:clu_2042_+	Nt02	Nitab4.5_0000008g0430	02_18527409	286	2.31669e-06	0.00955948
Nt02:19275024:19275679:clu_2052_+	Nt02	Nitab4.5_0000008g0210	02_19274924	-101	3.48585e-06	0.0126297
Nt02:19275024:19275679:clu_2052_+	Nt02	Nitab4.5_0000008g0210	02_19274945	-80	3.90729e-06	0.0134982
Nt02:19275024:19275679:clu_2052_+	Nt02	Nitab4.5_0000008g0210	02_19274930	-95	1.96405e-06	0.00852537
Nt02:19275788:19275883:clu_2053_+	Nt02	Nitab4.5_0000008g0210	02_19274944	-845	2.22373e-05	0.043275
Nt02:19275788:19275883:clu_2053_+	Nt02	Nitab4.5_0000008g0210	02_19274945	-844	2.00007e-06	0.00862571
Nt02:19275788:19275883:clu_2053_+	Nt02	Nitab4.5_0000008g0210	02_19274924	-865	6.12067e-06	0.0187682
Nt02:19275788:19275883:clu_2053_+	Nt02	Nitab4.5_0000008g0210	02_19274930	-859	1.81687e-06	0.00801664
Nt02:19279415:19279496:clu_2053_+	Nt02	Nitab4.5_0000008g0210	02_19274945	-4471	1.1747e-05	0.0296092
Nt02:19279415:19279496:clu_2053_+	Nt02	Nitab4.5_0000008g0210	02_19274930	-4486	2.47081e-05	0.0461358
Nt02:19310822:19311276:clu_2055_+	Nt02	Nitab4.5_0000008g0220	02_19383235	72412	2.04954e-05	0.0410811
Nt02:19412841:19413282:clu_3434_-	Nt02	Nitab4.5_0000008g0180	02_19412816	-26	1.15153e-05	0.0291577
Nt02:19472670:19473326:clu_3434_-	Nt02	Nitab4.5_0000008g0150	02_19473497	826	9.13147e-06	0.0250168
Nt02:19472670:19473326:clu_3434_-	Nt02	Nitab4.5_0000008g0150	02_19413484	-59187	1.35204e-05	0.0321065
Nt02:19472670:19473326:clu_3434_-	Nt02	Nitab4.5_0000008g0150	02_19473502	831	2.16469e-05	0.0424972
Nt02:19507175:19507515:clu_2058_+	Nt02	Nitab4.5_0000008g0170	02_19507052	-124	2.63963e-05	0.0474331
Nt02:19507175:19507515:clu_2058_+	Nt02	Nitab4.5_0000008g0170	02_19507056	-120	2.42682e-05	0.0457218
Nt02:19507175:19507515:clu_2058_+	Nt02	Nitab4.5_0000008g0170	02_19507055	-121	2.42682e-05	0.0457218
Nt02:19548754:19549743:clu_2060_+	Nt02	Nitab4.5_0000008g0140	02_19508145	-40610	1.44213e-06	0.00678887
Nt02:19548754:19549743:clu_2060_+	Nt02	Nitab4.5_0000008g0140	02_19508112	-40643	3.44007e-06	0.012566
Nt02:19548754:19549743:clu_2060_+	Nt02	Nitab4.5_0000008g0140	02_19508152	-40603	7.70788e-06	0.0220663
Nt02:19548754:19549743:clu_2060_+	Nt02	Nitab4.5_0000008g0140	02_19473455	-75300	2.92048e-09	4.43693e-05
Nt02:19548754:19549743:clu_2060_+	Nt02	Nitab4.5_0000008g0140	02_19508142	-40613	2.21806e-05	0.043275
Nt02:19548754:19549743:clu_2060_+	Nt02	Nitab4.5_0000008g0140	02_19508107	-40648	1.0815e-05	0.0280213
Nt02:19548754:19549743:clu_2060_+	Nt02	Nitab4.5_0000008g0140	02_19473502	-75253	6.5776e-07	0.00363382
Nt02:19548754:19549743:clu_2060_+	Nt02	Nitab4.5_0000008g0140	02_19473436	-75319	8.37181e-09	0.000116589
Nt02:19548754:19549743:clu_2060_+	Nt02	Nitab4.5_0000008g0140	02_19473433	-75322	2.2073e-07	0.00175656
Nt02:19548754:19549743:clu_2060_+	Nt02	Nitab4.5_0000008g0140	02_19538881	-9874	1.50192e-06	0.00694801
Nt02:19548754:19549743:clu_2060_+	Nt02	Nitab4.5_0000008g0140	02_19508147	-40608	1.6587e-06	0.00756853
Nt02:19548754:19549743:clu_2060_+	Nt02	Nitab4.5_0000008g0140	02_19473497	-75258	4.40341e-07	0.00290004
Nt02:19548754:19549743:clu_2060_+	Nt02	Nitab4.5_0000008g0140	02_19538882	-9873	1.50192e-06	0.00694801
Nt02:19795890:19796438:clu_2060_+	Nt02	Nitab4.5_0000008g0080	02_19795734	-157	5.42918e-07	0.00328438
Nt02:19795890:19796438:clu_2060_+	Nt02	Nitab4.5_0000008g0080	02_19795719	-172	1.204e-08	0.000159374
Nt02:19795890:19796438:clu_2060_+	Nt02	Nitab4.5_0000008g0080	02_19795732	-159	5.67392e-07	0.00335739
Nt02:19795890:19796438:clu_2060_+	Nt02	Nitab4.5_0000008g0080	02_19796694	803	5.62838e-07	0.00335739
Nt02:19795890:19796438:clu_2060_+	Nt02	Nitab4.5_0000008g0080	02_19796635	744	5.85377e-06	0.0182427
Nt02:19795890:19796438:clu_2060_+	Nt02	Nitab4.5_0000008g0080	02_19796716	825	8.39659e-07	0.00440575
Nt02:19795890:19796438:clu_2060_+	Nt02	Nitab4.5_0000008g0080	02_19795818	-73	3.22705e-06	0.0121531
Nt02:19795890:19796438:clu_2060_+	Nt02	Nitab4.5_0000008g0080	02_19796564	673	1.42084e-06	0.00671228
Nt02:19795890:19796438:clu_2060_+	Nt02	Nitab4.5_0000008g0080	02_19796744	853	8.98715e-07	0.00458598
Nt02:19795890:19796438:clu_2060_+	Nt02	Nitab4.5_0000008g0080	02_19795807	-84	8.05296e-07	0.00434125
Nt02:19795890:19796438:clu_2060_+	Nt02	Nitab4.5_0000008g0080	02_19795750	-141	8.56798e-06	0.0237161
Nt02:19795890:19796438:clu_2060_+	Nt02	Nitab4.5_0000008g0080	02_19796732	841	6.12752e-07	0.00345659
Nt02:19795890:19796438:clu_2060_+	Nt02	Nitab4.5_0000008g0080	02_19796674	783	4.25322e-07	0.00284072
Nt02:19795890:19796438:clu_2060_+	Nt02	Nitab4.5_0000008g0080	02_19795785	-106	1.98407e-08	0.000246462
Nt02:19795890:19796438:clu_2060_+	Nt02	Nitab4.5_0000008g0080	02_19795647	-244	8.35055e-06	0.023271
Nt02:19795890:19796438:clu_2060_+	Nt02	Nitab4.5_0000008g0080	02_19796572	681	1.03261e-05	0.026911
Nt02:19795890:19796438:clu_2060_+	Nt02	Nitab4.5_0000008g0080	02_19796620	729	2.84245e-06	0.011177
Nt02:19795890:19796438:clu_2060_+	Nt02	Nitab4.5_0000008g0080	02_19796539	648	1.23546e-08	0.000161935
Nt02:19795890:19796438:clu_2060_+	Nt02	Nitab4.5_0000008g0080	02_19795714	-177	1.50153e-09	2.54108e-05
Nt02:19795890:19796438:clu_2060_+	Nt02	Nitab4.5_0000008g0080	02_19796735	844	1.27851e-06	0.00612648
Nt02:19795890:19796438:clu_2060_+	Nt02	Nitab4.5_0000008g0080	02_19795813	-78	8.60101e-07	0.00440575
Nt02:20656975:20657581:clu_2068_+	Nt02	Nitab4.5_0000362g0130	02_20658021	1045	2.83158e-05	0.0498111
Nt02:2079034:2079682:clu_3162_-	Nt02	Nitab4.5_0003314g0070	02_2115771	36736	2.09255e-05	0.0415076
Nt02:20852574:20852777:clu_3444_-	Nt02	Nitab4.5_0000362g0050	02_20852557	-18	1.11957e-05	0.0286194
Nt02:2108612:2109641:clu_3165_-	Nt02	Nitab4.5_0003314g0060	02_2108573	-40	9.91363e-06	0.0262543
Nt02:2108700:2109641:clu_3165_-	Nt02	Nitab4.5_0003314g0060	02_2108573	-128	1.89488e-05	0.0392899
Nt02:21807731:21807850:clu_2076_+	Nt02	Nitab4.5_0000195g0240	02_21728372	-79360	2.30207e-05	0.0443476
Nt02:2183870:2183982:clu_1783_+	Nt02	Nitab4.5_0003314g0010	02_2183859	-12	1.88066e-09	3.06625e-05
Nt02:2183870:2183982:clu_1783_+	Nt02	Nitab4.5_0003314g0010	02_2183855	-16	1.97058e-09	3.17415e-05
Nt02:23095335:23095429:clu_3472_-	Nt02	Nitab4.5_0000195g0010	02_23095184	-152	9.85262e-09	0.000133054
Nt02:23095335:23095429:clu_3472_-	Nt02	Nitab4.5_0000195g0010	02_23095175	-161	5.21943e-07	0.00322511
Nt02:23095481:23095726:clu_3472_-	Nt02	Nitab4.5_0000195g0010	02_23095184	-298	3.90207e-08	0.000415164
Nt02:23095481:23095726:clu_3472_-	Nt02	Nitab4.5_0000195g0010	02_23095175	-307	4.19247e-06	0.0142261
Nt02:24675627:24675839:clu_3475_-	Nt02	Nitab4.5_0000539g0030	02_24675501	-127	8.58708e-07	0.00440575
Nt02:24675627:24675839:clu_3475_-	Nt02	Nitab4.5_0000539g0030	02_24675515	-113	8.58708e-07	0.00440575
Nt02:24675627:24675839:clu_3475_-	Nt02	Nitab4.5_0000539g0030	02_24675496	-132	8.58708e-07	0.00440575
Nt02:24675627:24675839:clu_3475_-	Nt02	Nitab4.5_0000539g0030	02_24675509	-119	8.58708e-07	0.00440575
Nt02:24675631:24675839:clu_3475_-	Nt02	Nitab4.5_0000539g0030	02_24675501	-131	3.05617e-07	0.0022086
Nt02:24675631:24675839:clu_3475_-	Nt02	Nitab4.5_0000539g0030	02_24675496	-136	3.05617e-07	0.0022086
Nt02:24675631:24675839:clu_3475_-	Nt02	Nitab4.5_0000539g0030	02_24675509	-123	3.05617e-07	0.0022086
Nt02:24675631:24675839:clu_3475_-	Nt02	Nitab4.5_0000539g0030	02_24675515	-117	3.05617e-07	0.0022086
Nt02:27886025:27888154:clu_2135_+	Nt02	Nitab4.5_0000048g0080	02_27888473	2447	2.23636e-06	0.00928533
Nt02:27886025:27888165:clu_2135_+	Nt02	Nitab4.5_0000048g0080	02_27888129	2103	3.62807e-08	0.000407605
Nt02:27886025:27888165:clu_2135_+	Nt02	Nitab4.5_0000048g0080	02_27885996	-30	2.08618e-05	0.041461
Nt02:27887141:27888154:clu_2135_+	Nt02	Nitab4.5_0000048g0080	02_27888129	987	8.77025e-08	0.000803101
Nt02:28956851:28957021:clu_2139_+	Nt02	Nitab4.5_0000046g0200	02_28960043	3191	5.35611e-10	1.11887e-05
Nt02:28956851:28957021:clu_2139_+	Nt02	Nitab4.5_0000046g0200	02_28959966	3114	2.50572e-05	0.0464456
Nt02:28956851:28957021:clu_2139_+	Nt02	Nitab4.5_0000046g0200	02_28959962	3110	4.37006e-06	0.0146429
Nt02:28959619:28960186:clu_2139_+	Nt02	Nitab4.5_0000046g0200	02_28960043	423	1.20591e-12	3.83864e-08
Nt02:29820876:29821013:clu_3528_-	Nt02	Nitab4.5_0000046g0140	02_29821055	178	3.42602e-06	0.012566
Nt02:29820876:29821013:clu_3528_-	Nt02	Nitab4.5_0000046g0140	02_29820827	-50	1.82603e-05	0.0382936
Nt02:29820876:29821036:clu_3528_-	Nt02	Nitab4.5_0000046g0140	02_29821055	178	1.39332e-05	0.0327313
Nt02:3209777:3209883:clu_1820_+	Nt02	Nitab4.5_0000101g0030	02_3209907	129	1.3376e-05	0.0319908
Nt02:3209777:3209883:clu_1820_+	Nt02	Nitab4.5_0000101g0030	02_3209913	135	2.20099e-06	0.00919558
Nt02:3209797:3209883:clu_1820_+	Nt02	Nitab4.5_0000101g0030	02_3209913	115	1.0373e-06	0.00509855
Nt02:3209797:3209883:clu_1820_+	Nt02	Nitab4.5_0000101g0030	02_3209907	109	4.82389e-06	0.0157683
Nt02:32312996:32316444:clu_3542_-	Nt02	Nitab4.5_0000490g0040	02_32403725	90728	2.27472e-05	0.044004
Nt02:32312996:32316444:clu_3542_-	Nt02	Nitab4.5_0000490g0040	02_32403727	90730	2.0871e-05	0.041461
Nt02:32312996:32316444:clu_3542_-	Nt02	Nitab4.5_0000490g0040	02_32403704	90707	2.0871e-05	0.041461
Nt02:41206804:41206949:clu_3607_-	Nt02	Nitab4.5_0000047g0020	02_41191229	-15576	8.55233e-08	0.000794023
Nt02:41206804:41206949:clu_3607_-	Nt02	Nitab4.5_0000047g0020	02_41191224	-15581	8.55233e-08	0.000794023
Nt02:42798503:42798598:clu_2231_+	Nt02	Nitab4.5_0000047g0140	02_42797155	-1349	2.72826e-05	0.0484154
Nt02:42798503:42798598:clu_2231_+	Nt02	Nitab4.5_0000047g0140	02_42797198	-1306	1.29427e-05	0.0314234
Nt02:42798503:42798598:clu_2231_+	Nt02	Nitab4.5_0000047g0140	02_42797206	-1298	1.5031e-05	0.0340285
Nt02:47449087:47449187:clu_3636_-	Nt02	Nitab4.5_0001469g0010	02_47449250	162	1.56819e-09	2.58836e-05
Nt02:47449087:47449187:clu_3636_-	Nt02	Nitab4.5_0001469g0010	02_47449267	179	1.77952e-05	0.0378237
Nt02:47449087:47449187:clu_3636_-	Nt02	Nitab4.5_0001469g0010	02_47449236	148	2.76206e-07	0.00209813
Nt02:47449096:47449187:clu_3636_-	Nt02	Nitab4.5_0001469g0010	02_47449267	170	9.15134e-06	0.02502
Nt02:47449096:47449187:clu_3636_-	Nt02	Nitab4.5_0001469g0010	02_47449250	153	1.53802e-09	2.5703e-05
Nt02:47449096:47449187:clu_3636_-	Nt02	Nitab4.5_0001469g0010	02_47449236	139	2.98056e-07	0.00220156
Nt02:48371010:48371132:clu_3638_-	Nt02	Nitab4.5_0000821g0050	02_48374375	3364	1.05962e-05	0.0275077
Nt02:511251:512140:clu_1763_+	Nt02	Nitab4.5_0001922g0120	02_512231	979	8.48713e-07	0.00440575
Nt02:512525:513714:clu_1763_+	Nt02	Nitab4.5_0001922g0120	02_512231	-295	1.28488e-08	0.000166777
Nt02:52573952:52574456:clu_2280_+	Nt02	Nitab4.5_0000335g0230	02_52666240	92287	2.06578e-05	0.0412212
Nt02:52683407:52688354:clu_2297_+	Nt02	Nitab4.5_0000335g0170	02_52683694	286	6.87236e-06	0.020386
Nt02:52688143:52688354:clu_2297_+	Nt02	Nitab4.5_0000335g0170	02_52683694	-4450	1.93977e-05	0.0397753
Nt02:52753620:52753695:clu_2302_+	Nt02	Nitab4.5_0000335g0150	02_52665729	-87892	1.40502e-05	0.0328385
Nt02:52753620:52753695:clu_2302_+	Nt02	Nitab4.5_0000335g0150	02_52755408	1787	2.59922e-05	0.0470229
Nt02:52897124:52897199:clu_3668_-	Nt02	Nitab4.5_0000335g0110	02_52898016	891	2.84164e-06	0.011177
Nt02:54863284:54864806:clu_3697_-	Nt02	Nitab4.5_0000020g0450	02_54864851	1566	2.35239e-09	3.7e-05
Nt02:54863284:54864806:clu_3697_-	Nt02	Nitab4.5_0000020g0450	02_54864847	1562	7.52759e-08	0.000739994
Nt02:57848078:57848459:clu_3728_-	Nt02	Nitab4.5_0000020g0040	02_57814055	-34024	2.8107e-05	0.0496117
Nt02:57868218:57872251:clu_3734_-	Nt02	Nitab4.5_0000020g0020	02_57813123	-55096	4.05044e-06	0.0138143
Nt02:5884608:5885346:clu_3219_-	Nt02	Nitab4.5_0000578g0080	02_5795593	-89016	1.68968e-05	0.036672
Nt02:5896472:5897843:clu_3226_-	Nt02	Nitab4.5_0000578g0080	02_5858695	-37778	3.97789e-06	0.0136364
Nt02:59418758:59419768:clu_3748_-	Nt02	Nitab4.5_0000356g0100	02_59420834	2075	1.19666e-08	0.000159374
Nt02:59418979:59419768:clu_3748_-	Nt02	Nitab4.5_0000356g0100	02_59420834	1854	1.49358e-06	0.00694801
Nt02:62419045:62419204:clu_2374_+	Nt02	Nitab4.5_0000667g0130	02_62419041	-5	6.13945e-06	0.0187828
Nt02:63245898:63250558:clu_2386_+	Nt02	Nitab4.5_0001706g0060	02_63245484	-415	1.01243e-05	0.0265403
Nt02:63245898:63250569:clu_2386_+	Nt02	Nitab4.5_0001706g0060	02_63245484	-415	6.98031e-08	0.000691277
Nt02:64223219:64224832:clu_2399_+	Nt02	Nitab4.5_0000078g0250	02_64279380	56160	2.73051e-05	0.0484154
Nt02:64223219:64224832:clu_2399_+	Nt02	Nitab4.5_0000078g0250	02_64279277	56057	2.27765e-05	0.044004
Nt02:64258872:64259966:clu_2405_+	Nt02	Nitab4.5_0000078g0270	02_64259936	1063	1.84717e-05	0.0386471
Nt02:64258872:64259966:clu_2405_+	Nt02	Nitab4.5_0000078g0270	02_64259941	1068	3.77905e-06	0.0132261
Nt02:64258872:64259966:clu_2405_+	Nt02	Nitab4.5_0000078g0270	02_64260034	1161	5.47828e-06	0.0174696
Nt02:64258872:64259966:clu_2405_+	Nt02	Nitab4.5_0000078g0270	02_64260035	1162	8.35498e-06	0.023271
Nt02:64262551:64263566:clu_2400_+	Nt02	Nitab4.5_0000078g0270	02_64259930	-2622	1.03141e-05	0.026911
Nt02:64264080:64264254:clu_2400_+	Nt02	Nitab4.5_0000078g0270	02_64264172	91	1.98631e-05	0.0405972
Nt02:64264080:64264254:clu_2400_+	Nt02	Nitab4.5_0000078g0270	02_64264149	68	5.34252e-06	0.0171205
Nt02:64265580:64265711:clu_2400_+	Nt02	Nitab4.5_0000078g0270	02_64264366	-1215	5.7869e-06	0.0180765
Nt02:64265580:64265711:clu_2400_+	Nt02	Nitab4.5_0000078g0270	02_64264401	-1180	9.75005e-06	0.0262278
Nt02:64265580:64265711:clu_2400_+	Nt02	Nitab4.5_0000078g0270	02_64264385	-1196	1.80199e-05	0.0381358
Nt02:64520859:64521353:clu_3818_-	Nt02	Nitab4.5_0000078g0180	02_64586846	65986	2.82304e-05	0.0497263
Nt02:64521690:64522965:clu_3819_-	Nt02	Nitab4.5_0000078g0180	02_64525251	3560	2.71579e-09	4.17338e-05
Nt02:64521690:64522965:clu_3819_-	Nt02	Nitab4.5_0000078g0180	02_64525254	3563	2.71579e-09	4.17338e-05
Nt02:64521690:64522965:clu_3819_-	Nt02	Nitab4.5_0000078g0180	02_64524010	2319	1.77417e-07	0.00148247
Nt02:64521690:64522965:clu_3819_-	Nt02	Nitab4.5_0000078g0180	02_64525270	3579	3.46732e-06	0.0126207
Nt02:64523186:64523711:clu_3819_-	Nt02	Nitab4.5_0000078g0180	02_64525270	2083	1.82741e-05	0.0382936
Nt02:64523186:64523711:clu_3819_-	Nt02	Nitab4.5_0000078g0180	02_64525254	2067	3.70245e-08	0.000409086
Nt02:64523186:64523711:clu_3819_-	Nt02	Nitab4.5_0000078g0180	02_64525251	2064	3.70245e-08	0.000409086
Nt02:64536259:64536454:clu_3821_-	Nt02	Nitab4.5_0000078g0170	02_64536515	255	2.06267e-05	0.0412207
Nt02:65151925:65153954:clu_3828_-	Nt02	Nitab4.5_0000078g0010	02_65155245	3319	1.72345e-05	0.0369847
Nt02:65151925:65153954:clu_3828_-	Nt02	Nitab4.5_0000078g0010	02_65156552	4626	2.35683e-06	0.00969519
Nt02:65155321:65155835:clu_3828_-	Nt02	Nitab4.5_0000078g0010	02_65156552	1230	2.23399e-08	0.000269912
Nt02:65595594:65595702:clu_2437_+	Nt02	Nitab4.5_0007300g0020	02_65595778	183	6.44434e-07	0.00357497
Nt02:65595594:65595702:clu_2437_+	Nt02	Nitab4.5_0007300g0020	02_65595765	170	2.27526e-05	0.044004
Nt02:65595594:65595702:clu_2437_+	Nt02	Nitab4.5_0007300g0020	02_65595764	169	6.09351e-06	0.0187279
Nt02:67512038:67515404:clu_2461_+	Nt02	Nitab4.5_0000152g0140	02_67563518	51479	2.26435e-06	0.00937243
Nt02:67561800:67562039:clu_2467_+	Nt02	Nitab4.5_0000152g0130	02_67569873	8072	1.56672e-07	0.00135136
Nt02:67563025:67563135:clu_2470_+	Nt02	Nitab4.5_0000152g0130	02_67595957	32931	7.8493e-06	0.0223277
Nt02:67595718:67595857:clu_3865_-	Nt02	Nitab4.5_0000152g0150	02_67596261	542	3.57498e-06	0.0128456
Nt02:67595718:67595857:clu_3865_-	Nt02	Nitab4.5_0000152g0150	02_67596252	533	3.53528e-06	0.0127398
Nt02:67624445:67624537:clu_3868_-	Nt02	Nitab4.5_0000152g0170	02_67624364	-82	2.81588e-06	0.0111711
Nt02:67624445:67624537:clu_3868_-	Nt02	Nitab4.5_0000152g0170	02_67623639	-807	1.30146e-05	0.0315212
Nt02:67624445:67624537:clu_3868_-	Nt02	Nitab4.5_0000152g0170	02_67623673	-773	2.11105e-05	0.041689
Nt02:67624445:67624537:clu_3868_-	Nt02	Nitab4.5_0000152g0170	02_67623646	-800	2.52759e-05	0.0464456
Nt02:67624445:67624537:clu_3868_-	Nt02	Nitab4.5_0000152g0170	02_67623679	-767	2.31022e-05	0.0444406
Nt02:67624445:67624537:clu_3868_-	Nt02	Nitab4.5_0000152g0170	02_67624163	-283	1.29507e-05	0.0314234
Nt02:67624602:67624714:clu_3869_-	Nt02	Nitab4.5_0000152g0170	02_67624430	-173	2.58829e-05	0.0469285
Nt02:67624602:67624714:clu_3869_-	Nt02	Nitab4.5_0000152g0170	02_67624400	-203	7.53912e-06	0.0218167
Nt02:67624602:67624714:clu_3869_-	Nt02	Nitab4.5_0000152g0170	02_67624364	-239	1.39873e-05	0.0327498
Nt02:67763919:67764493:clu_3882_-	Nt02	Nitab4.5_0000152g0200	02_67762974	-946	1.72096e-05	0.0369847
Nt02:67763919:67764493:clu_3882_-	Nt02	Nitab4.5_0000152g0200	02_67762966	-954	1.72096e-05	0.0369847
Nt02:67763919:67764493:clu_3882_-	Nt02	Nitab4.5_0000152g0200	02_67751227	-12693	2.0487e-06	0.00869799
Nt02:67763919:67764493:clu_3882_-	Nt02	Nitab4.5_0000152g0200	02_67751271	-12649	8.29722e-06	0.0232068
Nt02:67763919:67764493:clu_3882_-	Nt02	Nitab4.5_0000152g0200	02_67762951	-969	1.72096e-05	0.0369847
Nt02:68016137:68018139:clu_3886_-	Nt02	Nitab4.5_0000152g0250	02_68018024	1886	1.59324e-05	0.035442
Nt02:68016137:68018139:clu_3886_-	Nt02	Nitab4.5_0000152g0250	02_68017979	1841	1.59324e-05	0.035442
Nt02:68016137:68018139:clu_3886_-	Nt02	Nitab4.5_0000152g0250	02_68018039	1901	9.96331e-07	0.00498391
Nt02:68016137:68018139:clu_3886_-	Nt02	Nitab4.5_0000152g0250	02_68018080	1942	1.65685e-05	0.0363628
Nt02:68016137:68018139:clu_3886_-	Nt02	Nitab4.5_0000152g0250	02_68021168	5030	6.8557e-09	9.64805e-05
Nt02:68016137:68018139:clu_3886_-	Nt02	Nitab4.5_0000152g0250	02_68018041	1903	9.96331e-07	0.00498391
Nt02:68145176:68145955:clu_3893_-	Nt02	Nitab4.5_0000152g0280	02_68146085	908	1.30608e-05	0.0315751
Nt02:68299821:68302645:clu_3900_-	Nt02	Nitab4.5_0000152g0310	02_68243367	-56455	5.20922e-06	0.0169039
Nt02:68299821:68302645:clu_3900_-	Nt02	Nitab4.5_0000152g0310	02_68243409	-56413	3.97116e-07	0.00269502
Nt02:68395046:68396463:clu_3905_-	Nt02	Nitab4.5_0000152g0370	02_68396430	1383	8.07558e-10	1.47898e-05
Nt02:68403572:68404025:clu_3907_-	Nt02	Nitab4.5_0000152g0420	02_68405785	2212	5.26286e-07	0.00322511
Nt02:68925713:68925790:clu_3912_-	Nt02	Nitab4.5_0002287g0090	02_68923522	-2192	3.86194e-06	0.0134108
Nt02:6936984:6937782:clu_3242_-	Nt02	Nitab4.5_0000669g0060	02_7006372	69387	7.99914e-06	0.0226575
Nt02:6937602:6937782:clu_3242_-	Nt02	Nitab4.5_0000669g0060	02_7006372	68769	1.49417e-05	0.0340285
Nt02:6943264:6950350:clu_3241_-	Nt02	Nitab4.5_0000669g0060	02_6920276	-22989	5.55285e-06	0.0176338
Nt02:69642006:69644104:clu_3921_-	Nt02	Nitab4.5_0002826g0100	02_69736010	94003	1.51952e-05	0.0340285
Nt02:69642006:69644104:clu_3921_-	Nt02	Nitab4.5_0002826g0100	02_69736055	94048	1.51952e-05	0.0340285
Nt02:69642006:69644104:clu_3921_-	Nt02	Nitab4.5_0002826g0100	02_69736047	94040	1.51952e-05	0.0340285
Nt02:69642006:69644104:clu_3921_-	Nt02	Nitab4.5_0002826g0100	02_69736029	94022	1.51952e-05	0.0340285
Nt02:69642006:69644104:clu_3921_-	Nt02	Nitab4.5_0002826g0100	02_69736007	94000	1.51952e-05	0.0340285
Nt02:69642006:69644104:clu_3921_-	Nt02	Nitab4.5_0002826g0100	02_69735972	93965	1.51952e-05	0.0340285
Nt02:69642029:69642588:clu_3921_-	Nt02	Nitab4.5_0002826g0100	02_69735972	93942	9.96568e-06	0.0262543
Nt02:69642029:69642588:clu_3921_-	Nt02	Nitab4.5_0002826g0100	02_69736055	94025	9.96568e-06	0.0262543
Nt02:69642029:69642588:clu_3921_-	Nt02	Nitab4.5_0002826g0100	02_69736047	94017	9.96568e-06	0.0262543
Nt02:69642029:69642588:clu_3921_-	Nt02	Nitab4.5_0002826g0100	02_69736029	93999	9.96568e-06	0.0262543
Nt02:69642029:69642588:clu_3921_-	Nt02	Nitab4.5_0002826g0100	02_69736010	93980	9.96568e-06	0.0262543
Nt02:69642029:69642588:clu_3921_-	Nt02	Nitab4.5_0002826g0100	02_69736007	93977	9.96568e-06	0.0262543
Nt02:69642029:69643857:clu_3921_-	Nt02	Nitab4.5_0002826g0100	02_69735972	93942	2.55606e-05	0.0465571
Nt02:69642029:69643857:clu_3921_-	Nt02	Nitab4.5_0002826g0100	02_69736055	94025	2.55606e-05	0.0465571
Nt02:69642029:69643857:clu_3921_-	Nt02	Nitab4.5_0002826g0100	02_69736029	93999	2.55606e-05	0.0465571
Nt02:69642029:69643857:clu_3921_-	Nt02	Nitab4.5_0002826g0100	02_69736047	94017	2.55606e-05	0.0465571
Nt02:69642029:69643857:clu_3921_-	Nt02	Nitab4.5_0002826g0100	02_69736007	93977	2.55606e-05	0.0465571
Nt02:69642029:69643857:clu_3921_-	Nt02	Nitab4.5_0002826g0100	02_69736010	93980	2.55606e-05	0.0465571
Nt02:6991211:6993984:clu_1866_+	Nt02	Nitab4.5_0000669g0080	02_6994097	2885	6.13697e-08	0.000616898
Nt02:6991211:6994125:clu_1866_+	Nt02	Nitab4.5_0000669g0080	02_6995995	4783	8.46203e-08	0.000794023
Nt02:6994263:6995072:clu_1866_+	Nt02	Nitab4.5_0000669g0080	02_6994097	-167	6.88972e-07	0.00377505
Nt02:70053379:70054416:clu_3929_-	Nt02	Nitab4.5_0001160g0070	02_70104131	50751	9.88019e-06	0.0262543
Nt02:70118566:70119596:clu_3937_-	Nt02	Nitab4.5_0001160g0090	02_70082145	-36422	1.21233e-05	0.0301266
Nt02:70122632:70123535:clu_3941_-	Nt02	Nitab4.5_0001160g0090	02_70057469	-65164	1.25215e-05	0.0308157
Nt02:70122632:70123535:clu_3941_-	Nt02	Nitab4.5_0001160g0090	02_70057358	-65275	5.63662e-06	0.0177731
Nt02:70122632:70123535:clu_3941_-	Nt02	Nitab4.5_0001160g0090	02_70057354	-65279	5.63662e-06	0.0177731
Nt02:70277293:70277897:clu_2534_+	Nt02	Nitab4.5_0001160g0130	02_70299565	22271	2.1177e-06	0.00890325
Nt02:70277935:70278568:clu_2534_+	Nt02	Nitab4.5_0001160g0130	02_70299565	21629	1.31703e-05	0.0316688
Nt02:72241078:72241520:clu_4006_-	Nt02	Nitab4.5_0003495g0070	02_72241012	-67	4.28873e-08	0.000451478
Nt02:72569060:72570270:clu_4010_-	Nt02	Nitab4.5_0001913g0150	02_72565645	-3416	2.83135e-06	0.011177
Nt02:72582395:72582472:clu_2567_+	Nt02	Nitab4.5_0001913g0170	02_72582868	472	1.42748e-05	0.0330182
Nt02:72582395:72582472:clu_2567_+	Nt02	Nitab4.5_0001913g0170	02_72582759	363	4.63821e-06	0.0154254
Nt02:72582395:72582472:clu_2567_+	Nt02	Nitab4.5_0001913g0170	02_72582845	449	1.42748e-05	0.0330182
Nt02:72582395:72582472:clu_2567_+	Nt02	Nitab4.5_0001913g0170	02_72582858	462	1.42748e-05	0.0330182
Nt02:72849834:72850509:clu_4017_-	Nt02	Nitab4.5_0001913g0030	02_72864564	14729	2.44522e-05	0.0457218
Nt02:72863303:72863708:clu_2577_+	Nt02	Nitab4.5_0001913g0070	02_72891257	27953	6.12438e-07	0.00345659
Nt02:72869342:72871807:clu_2579_+	Nt02	Nitab4.5_0001913g0110	02_72846210	-23133	6.97555e-06	0.0205416
Nt02:72869727:72871807:clu_2579_+	Nt02	Nitab4.5_0001913g0110	02_72867858	-1870	1.81869e-05	0.0382308
Nt02:72898898:72899016:clu_2587_+	Nt02	Nitab4.5_0001913g0090	02_72901077	2178	6.6124e-13	2.26676e-08
Nt02:72898898:72899016:clu_2587_+	Nt02	Nitab4.5_0001913g0090	02_72901086	2187	1.61784e-12	5.03012e-08
Nt02:72898898:72899016:clu_2587_+	Nt02	Nitab4.5_0001913g0090	02_72901508	2609	1.81747e-07	0.00150922
Nt02:72898898:72899016:clu_2587_+	Nt02	Nitab4.5_0001913g0090	02_72901061	2162	9.60842e-15	4.42961e-10
Nt02:72898898:72899016:clu_2587_+	Nt02	Nitab4.5_0001913g0090	02_72901083	2184	2.22373e-13	7.82366e-09
Nt02:72898898:72899016:clu_2587_+	Nt02	Nitab4.5_0001913g0090	02_72901526	2627	5.26339e-06	0.0169154
Nt02:72898898:72899016:clu_2587_+	Nt02	Nitab4.5_0001913g0090	02_72901068	2169	2.9405e-14	1.19129e-09
Nt02:72898898:72899016:clu_2587_+	Nt02	Nitab4.5_0001913g0090	02_72901057	2158	2.425e-14	1.01315e-09
Nt02:72898898:72899016:clu_2587_+	Nt02	Nitab4.5_0001913g0090	02_72901487	2588	1.42092e-07	0.00123356
Nt02:72898898:72899016:clu_2587_+	Nt02	Nitab4.5_0001913g0090	02_72901516	2617	4.8808e-07	0.00313361
Nt02:72902129:72902245:clu_2587_+	Nt02	Nitab4.5_0001913g0090	02_72901068	-1062	7.6474e-10	1.44001e-05
Nt02:72902129:72902245:clu_2587_+	Nt02	Nitab4.5_0001913g0090	02_72901086	-1044	7.31672e-10	1.40391e-05
Nt02:72902129:72902245:clu_2587_+	Nt02	Nitab4.5_0001913g0090	02_72901077	-1053	3.70494e-10	8.54013e-06
Nt02:72902129:72902245:clu_2587_+	Nt02	Nitab4.5_0001913g0090	02_72901508	-622	2.94238e-06	0.0114795
Nt02:72902129:72902245:clu_2587_+	Nt02	Nitab4.5_0001913g0090	02_72901083	-1047	2.35825e-10	5.73243e-06
Nt02:72902129:72902245:clu_2587_+	Nt02	Nitab4.5_0001913g0090	02_72901061	-1069	3.77324e-10	8.55015e-06
Nt02:72902129:72902245:clu_2587_+	Nt02	Nitab4.5_0001913g0090	02_72901487	-643	4.328e-08	0.000452052
Nt02:72902129:72902245:clu_2587_+	Nt02	Nitab4.5_0001913g0090	02_72901057	-1073	7.78717e-10	1.44597e-05
Nt02:72902129:72902245:clu_2587_+	Nt02	Nitab4.5_0001913g0090	02_72901516	-614	9.68618e-06	0.0261085
Nt02:72902129:72902245:clu_2587_+	Nt02	Nitab4.5_0001913g0040	02_72901068	-1062	7.6474e-10	1.44001e-05
Nt02:72902129:72902245:clu_2587_+	Nt02	Nitab4.5_0001913g0040	02_72901086	-1044	7.31672e-10	1.40391e-05
Nt02:72902129:72902245:clu_2587_+	Nt02	Nitab4.5_0001913g0040	02_72901077	-1053	3.70494e-10	8.54013e-06
Nt02:72902129:72902245:clu_2587_+	Nt02	Nitab4.5_0001913g0040	02_72901508	-622	2.94238e-06	0.0114795
Nt02:72902129:72902245:clu_2587_+	Nt02	Nitab4.5_0001913g0040	02_72901083	-1047	2.35825e-10	5.73243e-06
Nt02:72902129:72902245:clu_2587_+	Nt02	Nitab4.5_0001913g0040	02_72901061	-1069	3.77324e-10	8.55015e-06
Nt02:72902129:72902245:clu_2587_+	Nt02	Nitab4.5_0001913g0040	02_72901487	-643	4.328e-08	0.000452052
Nt02:72902129:72902245:clu_2587_+	Nt02	Nitab4.5_0001913g0040	02_72901057	-1073	7.78717e-10	1.44597e-05
Nt02:72902129:72902245:clu_2587_+	Nt02	Nitab4.5_0001913g0040	02_72901516	-614	9.68618e-06	0.0261085
Nt02:7429156:7429317:clu_3251_-	Nt02	Nitab4.5_0000669g0210	02_7415212	-13945	3.74694e-06	0.0132025
Nt02:75359926:75360334:clu_4071_-	Nt02	Nitab4.5_0000397g0250	02_75367345	7418	2.79886e-05	0.0494961
Nt02:76292184:76292258:clu_4103_-	Nt02	Nitab4.5_0000246g0140	02_76376113	83928	1.94761e-05	0.0398749
Nt02:76479525:76480002:clu_2636_+	Nt02	Nitab4.5_0000246g0180	02_76480043	517	4.97147e-06	0.0162111
Nt02:76587184:76589076:clu_4114_-	Nt02	Nitab4.5_0000246g0270	02_76494337	-92848	1.22491e-05	0.0303265
Nt02:79544619:79544755:clu_2674_+	Nt02	Nitab4.5_0000297g0070	02_79579751	35131	1.14466e-05	0.0290494
Nt02:79551421:79552416:clu_2681_+	Nt02	Nitab4.5_0000297g0050	02_79467848	-83574	1.48532e-05	0.0340031
Nt02:79553419:79553509:clu_2682_+	Nt02	Nitab4.5_0000297g0050	02_79466340	-87080	1.45293e-05	0.0333187
Nt02:79565023:79565274:clu_4140_-	Nt02	Nitab4.5_0000297g0090	02_79465968	-99056	1.43696e-05	0.0331801
Nt02:79567021:79567190:clu_4141_-	Nt02	Nitab4.5_0000297g0090	02_79649819	82797	1.93268e-05	0.0397753
Nt02:79739347:79740108:clu_2695_+	Nt02	Nitab4.5_0000297g0130	02_79740582	1234	2.18446e-05	0.0426972
Nt02:79739347:79740108:clu_2695_+	Nt02	Nitab4.5_0000297g0130	02_79740587	1239	2.18446e-05	0.0426972
Nt02:80458551:80458653:clu_4161_-	Nt02	Nitab4.5_0000297g0310	02_80458542	-10	7.85786e-08	0.000761266
Nt02:80458560:80458653:clu_4161_-	Nt02	Nitab4.5_0000297g0310	02_80458542	-19	1.49721e-05	0.0340285
Nt02:80460796:80460967:clu_4164_-	Nt02	Nitab4.5_0000297g0310	02_80461422	625	3.49427e-09	5.19069e-05
Nt02:8126062:8126379:clu_1881_+	Nt02	Nitab4.5_0001142g0080	02_8133444	7381	6.38791e-06	0.0192352
Nt02:8126062:8126379:clu_1881_+	Nt02	Nitab4.5_0001142g0080	02_8133452	7389	6.38791e-06	0.0192352
Nt02:8130814:8130904:clu_1884_+	Nt02	Nitab4.5_0001142g0080	02_8135812	4997	7.39496e-06	0.0215394
Nt02:8507930:8508037:clu_3262_-	Nt02	Nitab4.5_0001142g0020	02_8500547	-7384	1.85613e-05	0.0387134
Nt02:8507930:8508037:clu_3262_-	Nt02	Nitab4.5_0001142g0020	02_8500544	-7387	1.85613e-05	0.0387134
Nt02:8507942:8508159:clu_3262_-	Nt02	Nitab4.5_0001142g0020	02_8522516	14573	6.46172e-10	1.27043e-05
Nt02:8507942:8508159:clu_3262_-	Nt02	Nitab4.5_0001142g0020	02_8522534	14591	7.99168e-08	0.00076866
Nt02:86740231:86742690:clu_2767_+	Nt02	Nitab4.5_0001612g0090	02_86737724	-2508	3.96724e-10	8.83992e-06
Nt02:86740231:86744059:clu_2767_+	Nt02	Nitab4.5_0001612g0090	02_86737724	-2508	2.44897e-07	0.00190356
Nt02:86740266:86744072:clu_2767_+	Nt02	Nitab4.5_0001612g0090	02_86737724	-2543	4.38161e-08	0.000454104
Nt02:86742943:86744072:clu_2767_+	Nt02	Nitab4.5_0001612g0090	02_86737724	-5220	1.46151e-09	2.50506e-05
Nt02:86748351:86748818:clu_2768_+	Nt02	Nitab4.5_0001612g0090	02_86737724	-10628	2.15969e-07	0.00172897
Nt02:9102520:9108400:clu_3286_-	Nt02	Nitab4.5_0000848g0060	02_9076227	-26294	1.18354e-05	0.029687
Nt02:91047311:91048761:clu_2816_+	Nt02	Nitab4.5_0000512g0030	02_90973850	-73462	2.50931e-06	0.0101353
Nt02:91047311:91048761:clu_2816_+	Nt02	Nitab4.5_0000512g0030	02_90973849	-73463	2.50931e-06	0.0101353
Nt02:91047311:91048761:clu_2816_+	Nt02	Nitab4.5_0000512g0030	02_90974199	-73113	1.99372e-06	0.00862571
Nt02:91049048:91050346:clu_2817_+	Nt02	Nitab4.5_0000512g0030	02_91142270	93221	2.59733e-07	0.00200721
Nt02:9112670:9113396:clu_3287_-	Nt02	Nitab4.5_0000848g0060	02_9108883	-3788	8.10861e-06	0.022919
Nt02:91721615:91722319:clu_2834_+	Nt02	Nitab4.5_0000638g0120	02_91726996	5380	1.60369e-05	0.0354869
Nt02:92189659:92190247:clu_2843_+	Nt02	Nitab4.5_0003018g0040	02_92257489	67829	1.60819e-05	0.0354869
Nt02:92189659:92192308:clu_2843_+	Nt02	Nitab4.5_0003018g0040	02_92191637	1977	3.3755e-06	0.0125357
Nt02:92189659:92192308:clu_2843_+	Nt02	Nitab4.5_0003018g0040	02_92191644	1984	3.3755e-06	0.0125357
Nt02:92250103:92250401:clu_2845_+	Nt02	Nitab4.5_0003018g0050	02_92250407	303	7.79575e-13	2.54206e-08
Nt02:92250294:92250401:clu_2845_+	Nt02	Nitab4.5_0003018g0050	02_92250407	112	1.39636e-11	4.05836e-07
Nt02:95181110:95181190:clu_4297_-	Nt02	Nitab4.5_0001176g0050	02_95181024	-87	2.46346e-06	0.0100411
Nt02:95181110:95181190:clu_4297_-	Nt02	Nitab4.5_0001176g0050	02_95181023	-88	2.46346e-06	0.0100411
Nt02:95181110:95181194:clu_4297_-	Nt02	Nitab4.5_0001176g0050	02_95181023	-88	1.39549e-05	0.0327313
Nt02:95181110:95181194:clu_4297_-	Nt02	Nitab4.5_0001176g0050	02_95181024	-87	1.39549e-05	0.0327313
Nt02:96077051:96077952:clu_2880_+	Nt02	Nitab4.5_0001601g0050	02_96078182	1130	1.92338e-05	0.0396827
Nt02:96077060:96077196:clu_2880_+	Nt02	Nitab4.5_0001601g0050	02_96078182	1121	1.37537e-05	0.0324874
Nt02:96077120:96077952:clu_2880_+	Nt02	Nitab4.5_0001601g0050	02_96078182	1061	7.53742e-06	0.0218167
Nt02:96077123:96077226:clu_2880_+	Nt02	Nitab4.5_0001601g0050	02_96078145	1021	1.79979e-05	0.0381358
Nt02:96077123:96077226:clu_2880_+	Nt02	Nitab4.5_0001601g0050	02_96078182	1058	4.39137e-07	0.00290004
Nt02:96077123:96077301:clu_2880_+	Nt02	Nitab4.5_0001601g0050	02_96078182	1058	2.02873e-06	0.00869799
Nt02:96077123:96077361:clu_2880_+	Nt02	Nitab4.5_0001601g0050	02_96078182	1058	3.47391e-06	0.0126207
Nt02:96077153:96077352:clu_2880_+	Nt02	Nitab4.5_0001601g0050	02_96078182	1028	2.44343e-05	0.0457218
Nt02:96077282:96077952:clu_2880_+	Nt02	Nitab4.5_0001601g0050	02_96078182	899	3.75257e-06	0.0132025
Nt02:96077282:96078018:clu_2880_+	Nt02	Nitab4.5_0001601g0050	02_96078182	899	1.70204e-05	0.0368207
Nt02:96077318:96077952:clu_2880_+	Nt02	Nitab4.5_0001601g0050	02_96078182	863	1.89754e-05	0.0392899
Nt02:96077408:96077967:clu_2880_+	Nt02	Nitab4.5_0001601g0050	02_96078182	773	2.40035e-05	0.0457139
Nt02:96077513:96077967:clu_2880_+	Nt02	Nitab4.5_0001601g0050	02_96078182	668	1.32974e-05	0.0319171
Nt02:96077555:96077865:clu_2880_+	Nt02	Nitab4.5_0001601g0050	02_96078182	626	1.46667e-06	0.00688016
Nt02:96077618:96077700:clu_2880_+	Nt02	Nitab4.5_0001601g0050	02_96078182	563	2.39433e-05	0.0456643
Nt02:96077618:96077913:clu_2880_+	Nt02	Nitab4.5_0001601g0050	02_96078182	563	2.22191e-05	0.043275
Nt02:96077630:96077952:clu_2880_+	Nt02	Nitab4.5_0001601g0050	02_96078182	551	8.49799e-07	0.00440575
Nt02:96077633:96077967:clu_2880_+	Nt02	Nitab4.5_0001601g0050	02_96078182	548	1.21076e-05	0.0301266
Nt02:96077747:96077982:clu_2880_+	Nt02	Nitab4.5_0001601g0050	02_96078182	434	1.23789e-05	0.0305912
Nt02:96077762:96077976:clu_2880_+	Nt02	Nitab4.5_0001601g0050	02_96078182	419	7.02377e-06	0.0206003
Nt02:96077846:96077967:clu_2880_+	Nt02	Nitab4.5_0001601g0050	02_96078182	335	2.65711e-05	0.0476831
Nt02:96077882:96077976:clu_2880_+	Nt02	Nitab4.5_0001601g0050	02_96078182	299	1.27598e-05	0.0311866
Nt02:96077882:96078000:clu_2880_+	Nt02	Nitab4.5_0001601g0050	02_96078182	299	2.81282e-05	0.0496117
Nt02:96077912:96077967:clu_2880_+	Nt02	Nitab4.5_0001601g0050	02_96078182	269	1.25389e-05	0.0308157
Nt02:96609838:96609927:clu_2902_+	Nt02	Nitab4.5_0001134g0100	02_96609965	126	4.71919e-06	0.0155019
Nt02:97379801:97380509:clu_2905_+	Nt02	Nitab4.5_0000130g0030	02_97379724	-78	5.32929e-07	0.0032386
Nt02:97379801:97380509:clu_2905_+	Nt02	Nitab4.5_0000130g0030	02_97383468	3666	2.95743e-07	0.00220156
Nt02:97379801:97380509:clu_2905_+	Nt02	Nitab4.5_0000130g0030	02_97383432	3630	2.93078e-07	0.00220156
Nt02:97379801:97380509:clu_2905_+	Nt02	Nitab4.5_0000130g0030	02_97383162	3360	5.13346e-06	0.0166986
Nt02:97379801:97380509:clu_2905_+	Nt02	Nitab4.5_0000130g0030	02_97383142	3340	3.79301e-06	0.0132403
Nt02:97379801:97380509:clu_2905_+	Nt02	Nitab4.5_0000130g0030	02_97383519	3717	4.20918e-07	0.00284072
Nt02:97379801:97383046:clu_2905_+	Nt02	Nitab4.5_0000130g0030	02_97384432	4630	2.49973e-05	0.0464456
Nt02:97379801:97383046:clu_2905_+	Nt02	Nitab4.5_0000130g0030	02_97384419	4617	1.17822e-05	0.0296092
Nt02:97379801:97383046:clu_2905_+	Nt02	Nitab4.5_0000130g0030	02_97384420	4618	1.17822e-05	0.0296092
Nt02:97379801:97383046:clu_2905_+	Nt02	Nitab4.5_0000130g0030	02_97384414	4612	8.7562e-06	0.0241371
Nt02:97379801:97384353:clu_2905_+	Nt02	Nitab4.5_0000130g0030	02_97383519	3717	2.3442e-05	0.0449004
Nt02:97379801:97384353:clu_2905_+	Nt02	Nitab4.5_0000130g0030	02_97384426	4624	1.79487e-06	0.00799877
Nt02:97379801:97384353:clu_2905_+	Nt02	Nitab4.5_0000130g0030	02_97384468	4666	3.71526e-06	0.0131753
Nt02:97383544:97383723:clu_2905_+	Nt02	Nitab4.5_0000130g0030	02_97383248	-297	2.23395e-06	0.00928533
Nt02:97383544:97383723:clu_2905_+	Nt02	Nitab4.5_0000130g0030	02_97383303	-242	4.21178e-06	0.0142554
Nt02:97383544:97383723:clu_2905_+	Nt02	Nitab4.5_0000130g0030	02_97383096	-449	1.36468e-05	0.0323028
Nt02:97383544:97383723:clu_2905_+	Nt02	Nitab4.5_0000130g0030	02_97383432	-113	1.35121e-05	0.0321065
Nt02:97383544:97383723:clu_2905_+	Nt02	Nitab4.5_0000130g0030	02_97383210	-335	1.92669e-07	0.00159004
Nt02:97383544:97383723:clu_2905_+	Nt02	Nitab4.5_0000130g0030	02_97383180	-365	2.63547e-05	0.0474331
Nt02:97383544:97383723:clu_2905_+	Nt02	Nitab4.5_0000130g0030	02_97383162	-383	6.4594e-09	9.18704e-05
Nt02:97383544:97383723:clu_2905_+	Nt02	Nitab4.5_0000130g0030	02_97383258	-287	3.51326e-07	0.00251177
Nt02:97383544:97383723:clu_2905_+	Nt02	Nitab4.5_0000130g0030	02_97379724	-3821	1.98896e-05	0.0405972
Nt02:97383544:97383723:clu_2905_+	Nt02	Nitab4.5_0000130g0030	02_97383142	-403	3.81227e-07	0.00261749
Nt02:97383544:97383723:clu_2905_+	Nt02	Nitab4.5_0000130g0030	02_97383282	-263	7.02632e-06	0.0206003
Nt02:97383544:97383723:clu_2905_+	Nt02	Nitab4.5_0000130g0030	02_97383075	-470	2.58993e-05	0.0469285
Nt02:97383544:97383723:clu_2905_+	Nt02	Nitab4.5_0000130g0030	02_97383306	-239	4.70607e-06	0.0155019
Nt02:97383544:97383723:clu_2905_+	Nt02	Nitab4.5_0000130g0030	02_97384426	881	1.26298e-05	0.0309254
Nt02:97383544:97383723:clu_2905_+	Nt02	Nitab4.5_0000130g0030	02_97383519	-26	2.07559e-08	0.000254581
Nt02:97383544:97383723:clu_2905_+	Nt02	Nitab4.5_0000130g0030	02_97383219	-326	2.55183e-06	0.010276
Nt02:97648212:97648415:clu_2916_+	Nt02	Nitab4.5_0000130g0140	02_97650996	2783	1.77827e-06	0.00796989
Nt02:97648212:97650420:clu_2916_+	Nt02	Nitab4.5_0000130g0140	02_97648182	-31	1.95699e-07	0.00160514
Nt02:97650753:97650844:clu_2917_+	Nt02	Nitab4.5_0000130g0140	02_97651142	388	1.73776e-05	0.037232
Nt02:97650753:97650844:clu_2917_+	Nt02	Nitab4.5_0000130g0140	02_97684258	33504	3.9383e-06	0.0135703
Nt02:97650753:97650844:clu_2917_+	Nt02	Nitab4.5_0000130g0140	02_97651086	332	2.24096e-08	0.000269912
Nt02:97650753:97650844:clu_2917_+	Nt02	Nitab4.5_0000130g0140	02_97651153	399	1.76489e-05	0.0376299
Nt02:97650753:97650844:clu_2917_+	Nt02	Nitab4.5_0000130g0140	02_97684291	33537	1.49652e-06	0.00694801
Nt02:97650753:97650844:clu_2917_+	Nt02	Nitab4.5_0000130g0140	02_97651077	323	3.72779e-09	5.4172e-05
Nt02:97650753:97650844:clu_2917_+	Nt02	Nitab4.5_0000130g0140	02_97684234	33480	2.73259e-07	0.00209813
Nt02:97650753:97650844:clu_2917_+	Nt02	Nitab4.5_0000130g0140	02_97651148	394	1.67625e-05	0.0364397
Nt02:97684405:97684497:clu_2917_+	Nt02	Nitab4.5_0000130g0130	02_97684291	-115	1.63054e-06	0.00749117
Nt02:97684405:97684497:clu_2917_+	Nt02	Nitab4.5_0000130g0130	02_97651086	-33320	2.10919e-07	0.00169871
Nt02:97684405:97684497:clu_2917_+	Nt02	Nitab4.5_0000130g0130	02_97651077	-33329	4.90047e-08	0.000500124
Nt02:97684405:97684497:clu_2917_+	Nt02	Nitab4.5_0000130g0130	02_97684258	-148	3.69611e-06	0.0131422
Nt02:97684405:97684497:clu_2917_+	Nt02	Nitab4.5_0000130g0130	02_97684234	-172	1.00652e-06	0.00498391
Nt02:98319781:98322586:clu_4356_-	Nt02	Nitab4.5_0000130g0290	02_98381242	61460	2.60466e-06	0.010426
Nt02:98319781:98322586:clu_4356_-	Nt02	Nitab4.5_0000130g0290	02_98381211	61429	2.96985e-06	0.0115087
Nt02:98319781:98322586:clu_4356_-	Nt02	Nitab4.5_0000130g0290	02_98381205	61423	2.75036e-07	0.00209813
Nt02:98361969:98362355:clu_2933_+	Nt02	Nitab4.5_0000130g0280	02_98303766	-58204	3.58387e-06	0.0128456
Nt02:98382312:98382949:clu_4358_-	Nt02	Nitab4.5_0000130g0300	02_98368898	-13415	1.75217e-05	0.0374208
Nt02:99728425:99728554:clu_4368_-	Nt02	Nitab4.5_0000482g0060	02_99728619	193	7.35067e-10	1.40391e-05
Nt02:99728425:99728554:clu_4368_-	Nt02	Nitab4.5_0000482g0060	02_99728600	174	5.62043e-12	1.66981e-07
Nt02:99728425:99728554:clu_4368_-	Nt02	Nitab4.5_0000482g0060	02_99728617	191	5.94609e-10	1.22301e-05
Nt03:19159637:19167481:clu_4636_-	Nt03	Nitab4.5_0000284g0060	03_19158549	-1089	2.56968e-07	0.000348554
Nt03:19159637:19167481:clu_4636_-	Nt03	Nitab4.5_0000284g0060	03_19158565	-1073	8.1413e-05	0.0229311
Nt03:19159637:19167481:clu_4636_-	Nt03	Nitab4.5_0000284g0060	03_19158547	-1091	2.56968e-07	0.000348554
Nt03:19159637:19168938:clu_4636_-	Nt03	Nitab4.5_0000284g0060	03_19158549	-1089	1.37067e-05	0.00641037
Nt03:19159637:19168938:clu_4636_-	Nt03	Nitab4.5_0000284g0060	03_19158547	-1091	1.37067e-05	0.00641037
Nt03:19954776:19954957:clu_4641_-	Nt03	Nitab4.5_0000284g0010	03_19951550	-3227	0.000234229	0.049674
Nt03:22604995:22605151:clu_5485_+	Nt03	Nitab4.5_0002957g0030	03_22600270	-4726	6.95425e-05	0.0202774
Nt03:22604995:22605151:clu_5485_+	Nt03	Nitab4.5_0002957g0030	03_22600269	-4727	6.95425e-05	0.0202774
Nt03:22605284:22605833:clu_5485_+	Nt03	Nitab4.5_0002957g0030	03_22600270	-5015	5.48558e-06	0.00334956
Nt03:22605284:22605833:clu_5485_+	Nt03	Nitab4.5_0002957g0030	03_22600275	-5010	0.000214259	0.0467614
Nt03:22605284:22605833:clu_5485_+	Nt03	Nitab4.5_0002957g0030	03_22600269	-5016	5.48558e-06	0.00334956
Nt03:24657537:24657676:clu_5487_+	Nt03	Nitab4.5_0002014g0010	03_24658558	1020	0.000148034	0.0361333
Nt03:24657537:24657676:clu_5487_+	Nt03	Nitab4.5_0002014g0010	03_24658544	1006	8.85751e-06	0.00465023
Nt03:24657537:24657676:clu_5487_+	Nt03	Nitab4.5_0002014g0010	03_24657451	-87	2.25815e-06	0.0018854
Nt03:24657724:24657808:clu_5488_+	Nt03	Nitab4.5_0002014g0010	03_24657898	173	6.26695e-06	0.00357854
Nt03:24657724:24657808:clu_5488_+	Nt03	Nitab4.5_0002014g0010	03_24657718	-7	2.12099e-05	0.00899617
Nt03:24657724:24657808:clu_5488_+	Nt03	Nitab4.5_0002014g0010	03_24657451	-274	1.82673e-10	6.04995e-07
Nt03:24657724:24657808:clu_5488_+	Nt03	Nitab4.5_0002014g0010	03_24658544	819	4.94079e-05	0.015734
Nt03:25715112:25716360:clu_4664_-	Nt03	Nitab4.5_0000614g0050	03_25716568	1455	9.48427e-06	0.00488253
Nt03:25715112:25716527:clu_4664_-	Nt03	Nitab4.5_0000614g0050	03_25716547	1434	0.000134459	0.0341674
Nt03:25715112:25716527:clu_4664_-	Nt03	Nitab4.5_0000614g0050	03_25716538	1425	2.79199e-05	0.011063
Nt03:28261214:28281812:clu_5525_+	Nt03	Nitab4.5_0001014g0010	03_28261173	-42	4.1084e-05	0.0143584
Nt03:28771474:28772334:clu_5534_+	Nt03	Nitab4.5_0003750g0030	03_28792656	21181	5.18261e-05	0.0162182
Nt03:28771474:28772334:clu_5534_+	Nt03	Nitab4.5_0003750g0030	03_28792655	21180	5.18261e-05	0.0162182
Nt03:28781873:28782237:clu_5537_+	Nt03	Nitab4.5_0003750g0040	03_28781858	-16	6.73787e-05	0.0197334
Nt03:28783981:28786012:clu_5538_+	Nt03	Nitab4.5_0003750g0040	03_28790876	6894	0.00010342	0.0278792
Nt03:29876574:29877187:clu_4698_-	Nt03	Nitab4.5_0001119g0030	03_29847400	-29175	0.000146218	0.0358932
Nt03:29876574:29877187:clu_4698_-	Nt03	Nitab4.5_0001119g0030	03_29847394	-29181	0.000124045	0.0322848
Nt03:32393275:32394861:clu_4732_-	Nt03	Nitab4.5_0000440g0080	03_32394852	1576	1.1883e-07	0.000180253
Nt03:32393275:32394861:clu_4732_-	Nt03	Nitab4.5_0000440g0080	03_32394858	1582	1.1883e-07	0.000180253
Nt03:34096654:34097590:clu_5577_+	Nt03	Nitab4.5_0000929g0030	03_34126092	29437	0.000104985	0.0281562
Nt03:34875150:34876461:clu_5587_+	Nt03	Nitab4.5_0001221g0060	03_34875103	-48	8.45662e-05	0.023635
Nt03:34876543:34876675:clu_5587_+	Nt03	Nitab4.5_0001221g0060	03_34972321	95777	0.000175794	0.0410732
Nt03:34876543:34876675:clu_5587_+	Nt03	Nitab4.5_0001221g0060	03_34876700	156	5.75666e-05	0.0177117
Nt03:34970808:34970866:clu_5590_+	Nt03	Nitab4.5_0001221g0050	03_34970974	165	1.08862e-05	0.00546273
Nt03:38570639:38570886:clu_4807_-	Nt03	Nitab4.5_0003336g0060	03_38568637	-2003	3.17867e-06	0.00221817
Nt03:38570639:38570886:clu_4807_-	Nt03	Nitab4.5_0003336g0060	03_38578367	7727	1.21026e-06	0.00114522
Nt03:38570639:38570886:clu_4807_-	Nt03	Nitab4.5_0003336g0060	03_38576914	6274	9.41917e-06	0.00486793
Nt03:38570639:38570886:clu_4807_-	Nt03	Nitab4.5_0003336g0060	03_38578307	7667	1.87673e-07	0.000267335
Nt03:38570639:38570886:clu_4807_-	Nt03	Nitab4.5_0003336g0060	03_38578347	7707	5.51721e-06	0.00334956
Nt03:38570639:38570886:clu_4807_-	Nt03	Nitab4.5_0003336g0060	03_38578346	7706	5.51721e-06	0.00334956
Nt03:38570639:38570886:clu_4807_-	Nt03	Nitab4.5_0003336g0060	03_38576949	6309	8.81236e-06	0.00463264
Nt03:38570639:38570886:clu_4807_-	Nt03	Nitab4.5_0003336g0060	03_38572138	1498	0.000114789	0.0303125
Nt03:38570639:38570886:clu_4807_-	Nt03	Nitab4.5_0003336g0060	03_38568647	-1993	0.000106382	0.0283943
Nt03:38570639:38570886:clu_4807_-	Nt03	Nitab4.5_0003336g0060	03_38568622	-2018	1.90413e-08	3.69149e-05
Nt03:38570639:38570886:clu_4807_-	Nt03	Nitab4.5_0003336g0060	03_38578373	7733	9.1457e-06	0.00475342
Nt03:38570639:38570886:clu_4807_-	Nt03	Nitab4.5_0003336g0060	03_38568602	-2038	3.40117e-08	6.14418e-05
Nt03:38570639:38570886:clu_4807_-	Nt03	Nitab4.5_0003336g0060	03_38572054	1414	0.000188136	0.0429222
Nt03:38570639:38570886:clu_4807_-	Nt03	Nitab4.5_0003336g0060	03_38568595	-2045	2.22377e-07	0.000311193
Nt03:38570639:38570886:clu_4807_-	Nt03	Nitab4.5_0003336g0060	03_38568621	-2019	1.90413e-08	3.69149e-05
Nt03:38570639:38570886:clu_4807_-	Nt03	Nitab4.5_0003336g0060	03_38578308	7668	1.73902e-06	0.00151684
Nt03:38570639:38570886:clu_4807_-	Nt03	Nitab4.5_0003336g0060	03_38578326	7686	2.57128e-06	0.00191726
Nt03:38570639:38570886:clu_4807_-	Nt03	Nitab4.5_0003336g0060	03_38568588	-2052	9.99062e-06	0.00510354
Nt03:40710227:40710303:clu_5642_+	Nt03	Nitab4.5_0003353g0040	03_40723556	13328	1.47638e-06	0.00134849
Nt03:40710227:40710303:clu_5642_+	Nt03	Nitab4.5_0003353g0040	03_40722429	12201	5.31434e-05	0.0165134
Nt03:40710227:40710303:clu_5642_+	Nt03	Nitab4.5_0003353g0040	03_40722399	12171	2.76172e-06	0.00202903
Nt03:40710227:40710303:clu_5642_+	Nt03	Nitab4.5_0003353g0040	03_40722396	12168	6.56231e-06	0.00369412
Nt03:40710227:40710303:clu_5642_+	Nt03	Nitab4.5_0003353g0040	03_40722435	12207	5.82933e-05	0.0178623
Nt03:40710227:40710303:clu_5642_+	Nt03	Nitab4.5_0003353g0040	03_40722402	12174	3.0565e-08	5.59787e-05
Nt03:40710227:40710303:clu_5642_+	Nt03	Nitab4.5_0003353g0040	03_40722400	12172	6.98839e-08	0.000115724
Nt03:40710227:40710303:clu_5642_+	Nt03	Nitab4.5_0003353g0040	03_40722406	12178	4.0864e-06	0.00262791
Nt03:40710227:40710303:clu_5642_+	Nt03	Nitab4.5_0003353g0040	03_40723505	13277	7.1444e-06	0.00396467
Nt03:40710227:40710303:clu_5642_+	Nt03	Nitab4.5_0003353g0040	03_40722423	12195	6.88079e-09	1.48621e-05
Nt03:40710227:40710303:clu_5642_+	Nt03	Nitab4.5_0003353g0040	03_40722354	12126	1.32027e-09	3.54535e-06
Nt03:40710227:40710303:clu_5642_+	Nt03	Nitab4.5_0003353g0040	03_40722408	12180	2.20549e-09	5.65499e-06
Nt03:40710499:40710692:clu_5643_+	Nt03	Nitab4.5_0003353g0040	03_40722444	11944	0.00010935	0.0291278
Nt03:40710499:40710692:clu_5643_+	Nt03	Nitab4.5_0003353g0040	03_40722440	11940	9.53973e-05	0.0260753
Nt03:40710499:40710692:clu_5643_+	Nt03	Nitab4.5_0003353g0040	03_40722435	11935	3.0504e-06	0.00216099
Nt03:40710499:40710692:clu_5643_+	Nt03	Nitab4.5_0003353g0040	03_40722396	11896	9.7413e-06	0.00500189
Nt03:40710499:40710692:clu_5643_+	Nt03	Nitab4.5_0003353g0040	03_40722399	11899	1.72463e-06	0.00151684
Nt03:40710499:40710692:clu_5643_+	Nt03	Nitab4.5_0003353g0040	03_40722429	11929	2.61099e-06	0.00193959
Nt03:40710499:40710692:clu_5643_+	Nt03	Nitab4.5_0003353g0040	03_40722423	11923	1.06573e-08	2.21754e-05
Nt03:40710499:40710692:clu_5643_+	Nt03	Nitab4.5_0003353g0040	03_40722354	11854	1.66647e-09	4.3861e-06
Nt03:40710499:40710692:clu_5643_+	Nt03	Nitab4.5_0003353g0040	03_40723505	13005	3.50254e-06	0.00232001
Nt03:40710499:40710692:clu_5643_+	Nt03	Nitab4.5_0003353g0040	03_40722406	11906	3.8298e-09	9.11419e-06
Nt03:40710499:40710692:clu_5643_+	Nt03	Nitab4.5_0003353g0040	03_40722408	11908	4.46414e-10	1.34407e-06
Nt03:40710499:40710692:clu_5643_+	Nt03	Nitab4.5_0003353g0040	03_40723556	13056	2.45603e-07	0.000336585
Nt03:40710499:40710692:clu_5643_+	Nt03	Nitab4.5_0003353g0040	03_40722400	11900	9.61245e-09	2.01066e-05
Nt03:40710499:40710692:clu_5643_+	Nt03	Nitab4.5_0003353g0040	03_40722402	11902	5.22256e-10	1.5606e-06
Nt03:40722692:40723099:clu_5642_+	Nt03	Nitab4.5_0003353g0030	03_40723439	746	8.60836e-05	0.0239412
Nt03:40722692:40723099:clu_5642_+	Nt03	Nitab4.5_0003353g0030	03_40722429	-264	1.83269e-07	0.000262001
Nt03:40722692:40723099:clu_5642_+	Nt03	Nitab4.5_0003353g0030	03_40722408	-285	7.80662e-09	1.66805e-05
Nt03:40722692:40723099:clu_5642_+	Nt03	Nitab4.5_0003353g0030	03_40723556	863	1.29626e-07	0.000194404
Nt03:40722692:40723099:clu_5642_+	Nt03	Nitab4.5_0003353g0030	03_40722402	-291	1.60172e-08	3.16701e-05
Nt03:40722692:40723099:clu_5642_+	Nt03	Nitab4.5_0003353g0030	03_40722406	-287	3.20963e-10	1.00242e-06
Nt03:40722692:40723099:clu_5642_+	Nt03	Nitab4.5_0003353g0030	03_40723505	812	6.43023e-07	0.000687219
Nt03:40722692:40723099:clu_5642_+	Nt03	Nitab4.5_0003353g0030	03_40722435	-258	2.49229e-07	0.00034038
Nt03:40722692:40723099:clu_5642_+	Nt03	Nitab4.5_0003353g0030	03_40722399	-294	6.52433e-06	0.00368317
Nt03:40722692:40723099:clu_5642_+	Nt03	Nitab4.5_0003353g0030	03_40722400	-293	1.01306e-07	0.000156054
Nt03:40722692:40723099:clu_5642_+	Nt03	Nitab4.5_0003353g0030	03_40723448	755	0.000117809	0.0309455
Nt03:40722692:40723099:clu_5642_+	Nt03	Nitab4.5_0003353g0030	03_40722396	-297	2.72931e-05	0.0108797
Nt03:40722692:40723099:clu_5642_+	Nt03	Nitab4.5_0003353g0030	03_40722423	-270	1.98272e-08	3.77028e-05
Nt03:40722692:40723099:clu_5642_+	Nt03	Nitab4.5_0003353g0030	03_40722354	-339	3.24117e-11	1.22679e-07
Nt03:40723295:40723382:clu_5643_+	Nt03	Nitab4.5_0003353g0030	03_40722399	-897	3.66132e-06	0.00240514
Nt03:40723295:40723382:clu_5643_+	Nt03	Nitab4.5_0003353g0030	03_40722396	-900	2.0206e-05	0.00869094
Nt03:40723295:40723382:clu_5643_+	Nt03	Nitab4.5_0003353g0030	03_40723439	143	0.000226336	0.0482938
Nt03:40723295:40723382:clu_5643_+	Nt03	Nitab4.5_0003353g0030	03_40722400	-896	3.76297e-08	6.67638e-05
Nt03:40723295:40723382:clu_5643_+	Nt03	Nitab4.5_0003353g0030	03_40723556	260	3.91941e-08	6.92304e-05
Nt03:40723295:40723382:clu_5643_+	Nt03	Nitab4.5_0003353g0030	03_40722402	-894	2.22323e-09	5.66393e-06
Nt03:40723295:40723382:clu_5643_+	Nt03	Nitab4.5_0003353g0030	03_40722406	-890	9.38334e-11	3.27123e-07
Nt03:40723295:40723382:clu_5643_+	Nt03	Nitab4.5_0003353g0030	03_40722423	-873	1.07627e-07	0.000164515
Nt03:40723295:40723382:clu_5643_+	Nt03	Nitab4.5_0003353g0030	03_40722429	-867	4.12923e-07	0.000487595
Nt03:40723295:40723382:clu_5643_+	Nt03	Nitab4.5_0003353g0030	03_40722354	-942	2.04657e-10	6.66692e-07
Nt03:40723295:40723382:clu_5643_+	Nt03	Nitab4.5_0003353g0030	03_40722435	-861	5.33882e-07	0.000601076
Nt03:40723295:40723382:clu_5643_+	Nt03	Nitab4.5_0003353g0030	03_40722408	-888	5.70559e-09	1.26679e-05
Nt03:40723295:40723382:clu_5643_+	Nt03	Nitab4.5_0003353g0030	03_40723505	209	3.11872e-07	0.000393481
Nt03:46501225:46501322:clu_5670_+	Nt03	Nitab4.5_0000659g0060	03_46501197	-29	6.24923e-07	0.000674896
Nt03:46501225:46501322:clu_5670_+	Nt03	Nitab4.5_0000659g0060	03_46501198	-28	2.78531e-06	0.00203417
Nt03:46501824:46506923:clu_5672_+	Nt03	Nitab4.5_0000659g0070	03_46507452	5627	0.000129332	0.0331992
Nt03:46501824:46506923:clu_5672_+	Nt03	Nitab4.5_0000659g0070	03_46507128	5303	0.00010412	0.0280164
Nt03:46501824:46506923:clu_5672_+	Nt03	Nitab4.5_0000659g0070	03_46507454	5629	0.000192322	0.0437126
Nt03:46501953:46506848:clu_5672_+	Nt03	Nitab4.5_0000659g0070	03_46501192	-762	2.04332e-05	0.0087593
Nt03:46501953:46506848:clu_5672_+	Nt03	Nitab4.5_0000659g0070	03_46507414	5460	2.7681e-07	0.000358345
Nt03:46501953:46506848:clu_5672_+	Nt03	Nitab4.5_0000659g0070	03_46506298	4344	8.74557e-05	0.0242888
Nt03:46501953:46506848:clu_5672_+	Nt03	Nitab4.5_0000659g0070	03_46507488	5534	3.69675e-07	0.00044521
Nt03:46501953:46506848:clu_5672_+	Nt03	Nitab4.5_0000659g0070	03_46501153	-801	6.45239e-07	0.000687496
Nt03:46501953:46506848:clu_5672_+	Nt03	Nitab4.5_0000659g0070	03_46506291	4337	1.57383e-08	3.1339e-05
Nt03:46501953:46506848:clu_5672_+	Nt03	Nitab4.5_0000659g0070	03_46506989	5035	0.000233235	0.0494897
Nt03:46501953:46506848:clu_5672_+	Nt03	Nitab4.5_0000659g0070	03_46506657	4703	7.02492e-05	0.0203937
Nt03:46501953:46506848:clu_5672_+	Nt03	Nitab4.5_0000659g0070	03_46501184	-770	2.43997e-05	0.00999704
Nt03:46506345:46506629:clu_5672_+	Nt03	Nitab4.5_0000659g0070	03_46506657	311	1.97455e-08	3.77028e-05
Nt03:46506345:46506629:clu_5672_+	Nt03	Nitab4.5_0000659g0070	03_46507488	1142	2.20617e-05	0.00921436
Nt03:46506345:46506629:clu_5672_+	Nt03	Nitab4.5_0000659g0070	03_46507414	1068	0.000167095	0.0394114
Nt03:46506345:46506848:clu_5672_+	Nt03	Nitab4.5_0000659g0070	03_46506657	311	6.27802e-05	0.0187881
Nt03:46506345:46506848:clu_5672_+	Nt03	Nitab4.5_0000659g0070	03_46506291	-55	1.83242e-05	0.00805592
Nt03:46506345:46506848:clu_5672_+	Nt03	Nitab4.5_0000659g0070	03_46507414	1068	0.000149183	0.0363071
Nt03:46506393:46506487:clu_5672_+	Nt03	Nitab4.5_0000659g0070	03_46506281	-113	7.42701e-11	2.65919e-07
Nt03:46506393:46506487:clu_5672_+	Nt03	Nitab4.5_0000659g0070	03_46506304	-90	2.55849e-11	9.96878e-08
Nt03:46506393:46506487:clu_5672_+	Nt03	Nitab4.5_0000659g0070	03_46506516	122	5.89111e-14	3.96829e-10
Nt03:46506393:46506487:clu_5672_+	Nt03	Nitab4.5_0000659g0070	03_46505966	-428	0.000129019	0.0331453
Nt03:46506393:46506487:clu_5672_+	Nt03	Nitab4.5_0000659g0070	03_46506270	-124	1.04314e-09	2.83954e-06
Nt03:46873924:46874067:clu_4895_-	Nt03	Nitab4.5_0000659g0120	03_46873820	-105	1.75888e-06	0.00151684
Nt03:46873924:46874067:clu_4895_-	Nt03	Nitab4.5_0000659g0120	03_46873823	-102	1.37392e-06	0.00127281
Nt03:46873924:46874067:clu_4895_-	Nt03	Nitab4.5_0000659g0120	03_46873802	-123	5.57628e-08	9.59381e-05
Nt03:46873924:46874067:clu_4895_-	Nt03	Nitab4.5_0000659g0120	03_46873796	-129	1.32145e-07	0.000195963
Nt03:46873924:46874067:clu_4895_-	Nt03	Nitab4.5_0000659g0120	03_46873852	-73	3.06297e-06	0.00216603
Nt03:46874201:46874336:clu_4896_-	Nt03	Nitab4.5_0000659g0120	03_46873802	-400	4.84432e-06	0.00303458
Nt03:46874201:46874336:clu_4896_-	Nt03	Nitab4.5_0000659g0120	03_46873796	-406	1.91728e-06	0.00163165
Nt03:47108048:47108596:clu_5679_+	Nt03	Nitab4.5_0000682g0070	03_47108662	613	1.22316e-05	0.00587099
Nt03:49075709:49076705:clu_5696_+	Nt03	Nitab4.5_0003187g0070	03_49012680	-63030	3.02503e-06	0.00215206
Nt03:49076637:49076705:clu_5696_+	Nt03	Nitab4.5_0003187g0070	03_49012680	-63958	0.000205599	0.0454061
Nt03:49198660:49201156:clu_4919_-	Nt03	Nitab4.5_0001658g0020	03_49199154	493	7.04689e-08	0.000115794
Nt03:49198660:49201156:clu_4919_-	Nt03	Nitab4.5_0001658g0020	03_49199836	1175	2.40778e-05	0.00988553
Nt03:49200132:49200341:clu_4919_-	Nt03	Nitab4.5_0001658g0020	03_49199154	-979	0.000210934	0.0461625
Nt03:49244813:49245724:clu_4925_-	Nt03	Nitab4.5_0001658g0030	03_49246681	1867	0.000142712	0.0354666
Nt03:49244813:49245724:clu_4925_-	Nt03	Nitab4.5_0001658g0030	03_49248068	3254	1.21657e-07	0.00018384
Nt03:49246473:49246600:clu_4926_-	Nt03	Nitab4.5_0001658g0030	03_49246681	207	1.48284e-05	0.00686056
Nt03:53534302:53534498:clu_4966_-	Nt03	Nitab4.5_0004708g0010	03_53537643	3340	7.13079e-05	0.0206558
Nt03:55427996:55428778:clu_4993_-	Nt03	Nitab4.5_0003096g0020	03_55422430	-5567	1.33669e-06	0.00124997
Nt03:55427996:55428778:clu_4993_-	Nt03	Nitab4.5_0003096g0020	03_55407952	-20045	6.88954e-08	0.000114565
Nt03:55427996:55428778:clu_4993_-	Nt03	Nitab4.5_0003096g0020	03_55414801	-13196	5.64431e-07	0.000621387
Nt03:55427996:55428778:clu_4993_-	Nt03	Nitab4.5_0003096g0020	03_55427900	-97	3.37712e-08	6.12859e-05
Nt03:55427996:55428778:clu_4993_-	Nt03	Nitab4.5_0003096g0020	03_55407901	-20096	4.09464e-08	7.20055e-05
Nt03:55427996:55428778:clu_4993_-	Nt03	Nitab4.5_0003096g0020	03_55426031	-1966	7.0509e-08	0.000115794
Nt03:57172215:57172293:clu_5756_+	Nt03	Nitab4.5_0003141g0070	03_57229223	57007	0.000128799	0.0331316
Nt03:57172215:57172293:clu_5756_+	Nt03	Nitab4.5_0003141g0070	03_57229224	57008	0.000128799	0.0331316
Nt03:57172215:57172293:clu_5756_+	Nt03	Nitab4.5_0003141g0070	03_57229226	57010	8.5468e-05	0.0238033
Nt03:57446250:57447149:clu_5011_-	Nt03	Nitab4.5_0003141g0030	03_57447253	1002	3.64691e-07	0.000440542
Nt03:57446250:57447149:clu_5011_-	Nt03	Nitab4.5_0003141g0030	03_57434998	-11253	0.000137005	0.0347034
Nt03:57446250:57447149:clu_5011_-	Nt03	Nitab4.5_0003141g0030	03_57434878	-11373	1.77715e-05	0.0078739
Nt03:57446250:57447167:clu_5011_-	Nt03	Nitab4.5_0003141g0030	03_57448211	1960	7.96557e-13	4.27803e-09
Nt03:57446250:57447167:clu_5011_-	Nt03	Nitab4.5_0003141g0030	03_57447253	1002	1.98239e-11	8.03936e-08
Nt03:57446250:57447167:clu_5011_-	Nt03	Nitab4.5_0003141g0030	03_57434998	-11253	0.000113854	0.030145
Nt03:57446250:57447167:clu_5011_-	Nt03	Nitab4.5_0003141g0030	03_57434878	-11373	8.32998e-07	0.000827642
Nt03:57446250:57447201:clu_5011_-	Nt03	Nitab4.5_0003141g0030	03_57434878	-11373	1.02599e-05	0.00520423
Nt03:57446250:57447201:clu_5011_-	Nt03	Nitab4.5_0003141g0030	03_57447253	1002	1.01664e-09	2.80584e-06
Nt03:57446250:57447201:clu_5011_-	Nt03	Nitab4.5_0003141g0030	03_57448211	1960	1.42208e-09	3.79312e-06
Nt03:57446250:57447203:clu_5011_-	Nt03	Nitab4.5_0003141g0030	03_57435081	-11170	0.000124337	0.0323397
Nt03:57446250:57447203:clu_5011_-	Nt03	Nitab4.5_0003141g0030	03_57434998	-11253	1.38115e-05	0.00645015
Nt03:57446250:57447203:clu_5011_-	Nt03	Nitab4.5_0003141g0030	03_57431762	-14489	0.000153308	0.0371971
Nt03:57446250:57447203:clu_5011_-	Nt03	Nitab4.5_0003141g0030	03_57434878	-11373	2.02907e-08	3.83196e-05
Nt03:57446250:57447203:clu_5011_-	Nt03	Nitab4.5_0003141g0030	03_57431752	-14499	9.76563e-06	0.00500792
Nt03:57446250:57447203:clu_5011_-	Nt03	Nitab4.5_0003141g0030	03_57447867	1616	0.000126588	0.032775
Nt03:57446250:57447203:clu_5011_-	Nt03	Nitab4.5_0003141g0030	03_57447253	1002	1.51894e-06	0.00137824
Nt03:57446250:57447203:clu_5011_-	Nt03	Nitab4.5_0003141g0030	03_57431763	-14488	0.000100196	0.0271258
Nt03:57446250:57447203:clu_5011_-	Nt03	Nitab4.5_0003141g0030	03_57432802	-13449	8.34175e-05	0.0233962
Nt03:58925308:58925471:clu_5765_+	Nt03	Nitab4.5_0000973g0040	03_58839730	-85579	2.07506e-05	0.00885932
Nt03:58925308:58925471:clu_5765_+	Nt03	Nitab4.5_0000973g0040	03_58931086	5777	2.54399e-06	0.00190405
Nt03:58925308:58926228:clu_5765_+	Nt03	Nitab4.5_0000973g0040	03_58931086	5777	7.94177e-07	0.000797041
Nt03:58925308:58926228:clu_5765_+	Nt03	Nitab4.5_0000973g0040	03_58839730	-85579	3.58057e-08	6.38125e-05
Nt03:58925308:58926228:clu_5765_+	Nt03	Nitab4.5_0000973g0040	03_58933196	7887	2.95539e-09	7.20586e-06
Nt03:58928215:58928533:clu_5769_+	Nt03	Nitab4.5_0000973g0040	03_58933196	4980	2.187e-05	0.00916258
Nt03:61820214:61820886:clu_5785_+	Nt03	Nitab4.5_0002964g0020	03_61820937	722	6.04813e-10	1.76742e-06
Nt03:61820214:61820886:clu_5785_+	Nt03	Nitab4.5_0002964g0020	03_61820905	690	7.30492e-12	3.1217e-08
Nt03:61820214:61820886:clu_5785_+	Nt03	Nitab4.5_0002964g0020	03_61820935	720	8.98637e-05	0.0247501
Nt03:61820214:61821826:clu_5785_+	Nt03	Nitab4.5_0002964g0020	03_61820905	690	5.34814e-13	2.99366e-09
Nt03:61820214:61821826:clu_5785_+	Nt03	Nitab4.5_0002964g0020	03_61820935	720	0.000130828	0.0334371
Nt03:61820214:61821826:clu_5785_+	Nt03	Nitab4.5_0002964g0020	03_61820937	722	1.12218e-10	3.8447e-07
Nt03:62925630:62927557:clu_5038_-	Nt03	Nitab4.5_0002444g0030	03_62961390	35759	0.000116223	0.0306302
Nt03:62925630:62927557:clu_5038_-	Nt03	Nitab4.5_0002444g0030	03_62961396	35765	7.18354e-05	0.0207632
Nt03:62925630:62927557:clu_5038_-	Nt03	Nitab4.5_0002444g0030	03_62961417	35786	7.92362e-05	0.0224613
Nt03:62925630:62927557:clu_5038_-	Nt03	Nitab4.5_0002444g0030	03_62961401	35770	0.000228354	0.0486618
Nt03:62925630:62927557:clu_5038_-	Nt03	Nitab4.5_0002444g0030	03_62961377	35746	3.3457e-05	0.0123461
Nt03:62927181:62927557:clu_5038_-	Nt03	Nitab4.5_0002444g0030	03_62961645	34463	0.000222293	0.0477801
Nt03:68211174:68211284:clu_5075_-	Nt03	Nitab4.5_0001040g0060	03_68215721	4546	0.00014695	0.0360506
Nt03:68276992:68277760:clu_5077_-	Nt03	Nitab4.5_0001040g0070	03_68277343	350	3.00674e-05	0.011446
Nt03:68276992:68277760:clu_5077_-	Nt03	Nitab4.5_0001040g0070	03_68277367	374	3.11362e-05	0.0116748
Nt03:68276992:68277760:clu_5077_-	Nt03	Nitab4.5_0001040g0070	03_68296942	19949	4.38002e-07	0.000510482
Nt03:68276992:68277760:clu_5077_-	Nt03	Nitab4.5_0001040g0070	03_68277370	377	2.4049e-05	0.00988392
Nt03:68276992:68277760:clu_5077_-	Nt03	Nitab4.5_0001040g0070	03_68277300	307	3.1319e-07	0.000393894
Nt03:68276992:68277760:clu_5077_-	Nt03	Nitab4.5_0001040g0070	03_68277274	281	1.31519e-06	0.00123568
Nt03:68276992:68277815:clu_5077_-	Nt03	Nitab4.5_0001040g0070	03_68277300	307	3.59261e-07	0.000435306
Nt03:68276992:68277815:clu_5077_-	Nt03	Nitab4.5_0001040g0070	03_68296942	19949	1.53253e-05	0.00706578
Nt03:68276992:68277815:clu_5077_-	Nt03	Nitab4.5_0001040g0070	03_68277370	377	0.000225189	0.0481825
Nt03:68276992:68277815:clu_5077_-	Nt03	Nitab4.5_0001040g0070	03_68277274	281	4.1108e-07	0.000487595
Nt03:68277121:68277815:clu_5077_-	Nt03	Nitab4.5_0001040g0070	03_68299491	22369	6.35876e-06	0.00361538
Nt03:68277121:68277815:clu_5077_-	Nt03	Nitab4.5_0001040g0070	03_68277274	152	1.84483e-06	0.00158356
Nt03:68277121:68277815:clu_5077_-	Nt03	Nitab4.5_0001040g0070	03_68277367	245	4.22289e-05	0.0145939
Nt03:68277121:68277815:clu_5077_-	Nt03	Nitab4.5_0001040g0070	03_68296942	19820	1.1455e-05	0.00563557
Nt03:68277121:68277815:clu_5077_-	Nt03	Nitab4.5_0001040g0070	03_68299492	22370	3.30066e-05	0.0122367
Nt03:68277121:68277815:clu_5077_-	Nt03	Nitab4.5_0001040g0070	03_68277300	178	1.41065e-07	0.000208413
Nt03:68277121:68277815:clu_5077_-	Nt03	Nitab4.5_0001040g0070	03_68277370	248	3.49321e-05	0.012725
Nt03:68277121:68277815:clu_5077_-	Nt03	Nitab4.5_0001040g0070	03_68277343	221	4.1319e-05	0.0143584
Nt03:68277121:68277954:clu_5077_-	Nt03	Nitab4.5_0001040g0070	03_68277300	178	6.82875e-05	0.0199554
Nt03:68297182:68299114:clu_5078_-	Nt03	Nitab4.5_0001040g0080	03_68299492	2309	4.40961e-06	0.002804
Nt03:68297182:68299114:clu_5078_-	Nt03	Nitab4.5_0001040g0080	03_68277370	-19813	4.88549e-09	1.12233e-05
Nt03:68297182:68299114:clu_5078_-	Nt03	Nitab4.5_0001040g0080	03_68297171	-12	0.000204701	0.0453225
Nt03:68297182:68299114:clu_5078_-	Nt03	Nitab4.5_0001040g0080	03_68296942	-241	3.51377e-15	3.1738e-11
Nt03:68297182:68299114:clu_5078_-	Nt03	Nitab4.5_0001040g0080	03_68299491	2308	3.04155e-12	1.3582e-08
Nt03:68297182:68299114:clu_5078_-	Nt03	Nitab4.5_0001040g0080	03_68277343	-19840	5.15565e-09	1.17759e-05
Nt03:68297182:68299114:clu_5078_-	Nt03	Nitab4.5_0001040g0080	03_68277274	-19909	9.22167e-13	4.69865e-09
Nt03:68297182:68299114:clu_5078_-	Nt03	Nitab4.5_0001040g0080	03_68277367	-19816	3.33369e-09	7.98134e-06
Nt03:68297182:68299114:clu_5078_-	Nt03	Nitab4.5_0001040g0080	03_68222617	-74566	1.7198e-06	0.00151684
Nt03:68297182:68299114:clu_5078_-	Nt03	Nitab4.5_0001040g0080	03_68277300	-19883	4.48311e-14	3.07192e-10
Nt03:68485331:68485619:clu_5081_-	Nt03	Nitab4.5_0001040g0110	03_68547089	61757	0.000202529	0.0449418
Nt03:68509659:68509979:clu_5082_-	Nt03	Nitab4.5_0001040g0140	03_68509143	-517	4.38698e-05	0.0150173
Nt03:68512471:68512585:clu_5083_-	Nt03	Nitab4.5_0001040g0140	03_68528341	15869	0.000188019	0.0429222
Nt03:68528362:68529152:clu_5086_-	Nt03	Nitab4.5_0001040g0120	03_68590080	61717	0.000217902	0.0474003
Nt03:68670371:68670892:clu_5819_+	Nt03	Nitab4.5_0001040g0160	03_68690412	20040	0.000131489	0.0335629
Nt03:68670371:68670892:clu_5819_+	Nt03	Nitab4.5_0001040g0160	03_68732586	62214	4.83405e-05	0.015481
Nt03:69824322:69825164:clu_5825_+	Nt03	Nitab4.5_0008782g0060	03_69859089	34766	3.79459e-05	0.0135011
Nt03:69824322:69825699:clu_5825_+	Nt03	Nitab4.5_0008782g0060	03_69797926	-26397	0.000171544	0.0401747
Nt03:69829396:69829603:clu_5096_-	Nt03	Nitab4.5_0008782g0010	03_69829172	-225	5.41791e-05	0.0167697
Nt03:69829396:69829713:clu_5096_-	Nt03	Nitab4.5_0008782g0010	03_69829139	-258	0.000225256	0.0481825
Nt03:69835752:69835865:clu_5102_-	Nt03	Nitab4.5_0008782g0010	03_69829172	-6581	7.65273e-05	0.0218179
Nt03:69835752:69835874:clu_5102_-	Nt03	Nitab4.5_0008782g0010	03_69829099	-6654	0.000105488	0.0281747
Nt03:69835752:69835874:clu_5102_-	Nt03	Nitab4.5_0008782g0010	03_69829121	-6632	0.000105488	0.0281747
Nt03:69835752:69835874:clu_5102_-	Nt03	Nitab4.5_0008782g0010	03_69829148	-6605	0.000105488	0.0281747
Nt03:69835752:69835874:clu_5102_-	Nt03	Nitab4.5_0008782g0010	03_69829098	-6655	0.000105488	0.0281747
Nt03:69835752:69835874:clu_5102_-	Nt03	Nitab4.5_0008782g0010	03_69829164	-6589	0.000105488	0.0281747
Nt03:69835752:69835888:clu_5102_-	Nt03	Nitab4.5_0008782g0010	03_69858121	22368	4.48788e-05	0.0151273
Nt03:69842869:69844966:clu_5827_+	Nt03	Nitab4.5_0008782g0050	03_69829139	-13731	4.66425e-05	0.0151273
Nt03:69842869:69844966:clu_5827_+	Nt03	Nitab4.5_0008782g0050	03_69798117	-44753	0.000139266	0.035164
Nt03:69843660:69844966:clu_5827_+	Nt03	Nitab4.5_0008782g0050	03_69794970	-48691	5.90797e-05	0.0180615
Nt03:69843660:69844966:clu_5827_+	Nt03	Nitab4.5_0008782g0050	03_69849321	5660	5.57415e-06	0.00335655
Nt03:69843660:69844966:clu_5827_+	Nt03	Nitab4.5_0008782g0050	03_69795307	-48354	1.61254e-05	0.0072826
Nt03:69843660:69844966:clu_5827_+	Nt03	Nitab4.5_0008782g0050	03_69829139	-14522	7.15266e-06	0.00396467
Nt03:69843660:69844966:clu_5827_+	Nt03	Nitab4.5_0008782g0050	03_69842561	-1100	4.70624e-05	0.0151273
Nt03:69843660:69844966:clu_5827_+	Nt03	Nitab4.5_0008782g0050	03_69825496	-18165	3.75152e-05	0.0134263
Nt03:69843660:69844966:clu_5827_+	Nt03	Nitab4.5_0008782g0050	03_69834983	-8678	1.61254e-05	0.0072826
Nt03:69843660:69844966:clu_5827_+	Nt03	Nitab4.5_0008782g0050	03_69834762	-8899	0.000185434	0.042501
Nt03:69843660:69844966:clu_5827_+	Nt03	Nitab4.5_0008782g0050	03_69835140	-8521	1.61254e-05	0.0072826
Nt03:69843660:69844966:clu_5827_+	Nt03	Nitab4.5_0008782g0050	03_69834994	-8667	1.61254e-05	0.0072826
Nt03:69843660:69844966:clu_5827_+	Nt03	Nitab4.5_0008782g0050	03_69834988	-8673	1.61254e-05	0.0072826
Nt03:69843660:69844966:clu_5827_+	Nt03	Nitab4.5_0008782g0050	03_69846233	2572	0.000177261	0.0412462
Nt03:69843660:69844966:clu_5827_+	Nt03	Nitab4.5_0008782g0050	03_69795310	-48351	1.61254e-05	0.0072826
Nt03:69843660:69844966:clu_5827_+	Nt03	Nitab4.5_0008782g0050	03_69833638	-10023	1.61254e-05	0.0072826
Nt03:69843660:69844966:clu_5827_+	Nt03	Nitab4.5_0008782g0050	03_69798117	-45544	6.37671e-07	0.000684941
Nt03:69843660:69844966:clu_5827_+	Nt03	Nitab4.5_0008782g0050	03_69856794	13133	3.15813e-06	0.00220973
Nt03:69843660:69844966:clu_5827_+	Nt03	Nitab4.5_0008782g0050	03_69855414	11753	3.6646e-05	0.0132763
Nt03:69843660:69844966:clu_5827_+	Nt03	Nitab4.5_0008782g0050	03_69857598	13937	0.000203886	0.0451924
Nt03:69846462:69847268:clu_5830_+	Nt03	Nitab4.5_0008782g0050	03_69784283	-62180	0.000212979	0.0465588
Nt03:69855661:69855751:clu_5103_-	Nt03	Nitab4.5_0008782g0020	03_69827312	-28350	4.52122e-05	0.0151273
Nt03:69856572:69856743:clu_5106_-	Nt03	Nitab4.5_0008782g0020	03_69795352	-61221	5.51716e-09	1.2388e-05
Nt03:69856572:69856743:clu_5106_-	Nt03	Nitab4.5_0008782g0020	03_69795358	-61215	5.51716e-09	1.2388e-05
Nt03:72483762:72489665:clu_5836_+	Nt03	Nitab4.5_0001923g0020	03_72457689	-26074	0.000146161	0.0358932
Nt03:73088638:73089066:clu_5847_+	Nt03	Nitab4.5_0003322g0040	03_73089170	531	5.39623e-05	0.0167156
Nt03:73088638:73089066:clu_5847_+	Nt03	Nitab4.5_0003322g0040	03_73089659	1020	0.000181651	0.0419811
Nt03:73088638:73089066:clu_5847_+	Nt03	Nitab4.5_0003322g0040	03_73089680	1041	0.000113415	0.0300897
Nt03:73089720:73090076:clu_5847_+	Nt03	Nitab4.5_0003322g0040	03_73089680	-41	2.87021e-06	0.00208538
Nt03:73089720:73090076:clu_5847_+	Nt03	Nitab4.5_0003322g0040	03_73089659	-62	1.13913e-06	0.00108827
Nt03:73089720:73090076:clu_5847_+	Nt03	Nitab4.5_0003322g0040	03_73089689	-32	0.000190384	0.0434102
Nt03:73089720:73090076:clu_5847_+	Nt03	Nitab4.5_0003322g0040	03_73089637	-84	5.34553e-06	0.00330399
Nt03:73089720:73090076:clu_5847_+	Nt03	Nitab4.5_0003322g0040	03_73089639	-82	5.34553e-06	0.00330399
Nt03:74730158:74731649:clu_5131_-	Nt03	Nitab4.5_0001645g0040	03_74734036	3877	0.000168073	0.0395716
Nt03:74730158:74731649:clu_5131_-	Nt03	Nitab4.5_0001645g0040	03_74732738	2579	9.6024e-06	0.00493695
Nt03:74730158:74731649:clu_5131_-	Nt03	Nitab4.5_0001645g0040	03_74735422	5263	0.00020203	0.0448736
Nt03:74730158:74731649:clu_5131_-	Nt03	Nitab4.5_0001645g0040	03_74734603	4444	7.60068e-05	0.0217162
Nt03:74730158:74731649:clu_5131_-	Nt03	Nitab4.5_0001645g0040	03_74736912	6753	3.05474e-09	7.40268e-06
Nt03:74730440:74730518:clu_5131_-	Nt03	Nitab4.5_0001645g0040	03_74735422	4981	8.4264e-05	0.0235671
Nt03:74730440:74731649:clu_5131_-	Nt03	Nitab4.5_0001645g0040	03_74734036	3595	2.08745e-09	5.38708e-06
Nt03:74730440:74731649:clu_5131_-	Nt03	Nitab4.5_0001645g0040	03_74732851	2410	1.28489e-07	0.000193429
Nt03:74730440:74731649:clu_5131_-	Nt03	Nitab4.5_0001645g0040	03_74736912	6471	5.39349e-07	0.000605515
Nt03:74730440:74731649:clu_5131_-	Nt03	Nitab4.5_0001645g0040	03_74732434	1993	1.07274e-07	0.000164515
Nt03:74730440:74731649:clu_5131_-	Nt03	Nitab4.5_0001645g0040	03_74732738	2297	3.55104e-05	0.012912
Nt03:74730440:74731649:clu_5131_-	Nt03	Nitab4.5_0001645g0040	03_74735422	4981	0.000185976	0.0426006
Nt03:74730610:74731175:clu_5131_-	Nt03	Nitab4.5_0001645g0040	03_74736912	6301	5.16236e-05	0.0162176
Nt03:74731350:74731476:clu_5131_-	Nt03	Nitab4.5_0001645g0040	03_74731725	374	0.00010347	0.0278792
Nt03:74731350:74731476:clu_5131_-	Nt03	Nitab4.5_0001645g0040	03_74736912	5561	0.000165476	0.0391224
Nt03:74731429:74731649:clu_5131_-	Nt03	Nitab4.5_0001645g0040	03_74731756	326	0.000194636	0.0437126
Nt03:74774256:74774938:clu_5877_+	Nt03	Nitab4.5_0001645g0050	03_74736912	-37345	0.00016915	0.0398016
Nt03:74869758:74870280:clu_5137_-	Nt03	Nitab4.5_0001645g0090	03_74870313	554	0.000223824	0.0480313
Nt03:74885520:74885968:clu_5141_-	Nt03	Nitab4.5_0001645g0100	03_74886183	662	0.00011751	0.0309079
Nt03:74885520:74885968:clu_5141_-	Nt03	Nitab4.5_0001645g0100	03_74886187	666	0.00011751	0.0309079
Nt03:74886086:74886163:clu_5142_-	Nt03	Nitab4.5_0001645g0100	03_74883776	-2311	0.000223371	0.0479711
Nt03:75997965:75998803:clu_5883_+	Nt03	Nitab4.5_0003746g0040	03_75998854	888	0.00010361	0.027898
Nt03:76001367:76004365:clu_5884_+	Nt03	Nitab4.5_0003746g0040	03_75998854	-2514	8.04128e-15	6.94746e-11
Nt03:76001367:76004365:clu_5884_+	Nt03	Nitab4.5_0003746g0040	03_76000784	-584	2.07798e-11	8.34189e-08
Nt03:76674921:76675821:clu_5888_+	Nt03	Nitab4.5_0007834g0040	03_76677072	2150	1.7359e-06	0.00151684
Nt03:76674921:76675821:clu_5888_+	Nt03	Nitab4.5_0007834g0040	03_76675870	948	1.58315e-05	0.00723693
Nt03:76674921:76675821:clu_5888_+	Nt03	Nitab4.5_0007834g0040	03_76677290	2368	1.29079e-05	0.0061071
Nt03:76674921:76675821:clu_5888_+	Nt03	Nitab4.5_0007834g0040	03_76677822	2900	0.000195312	0.043731
Nt03:76674921:76675821:clu_5888_+	Nt03	Nitab4.5_0007834g0040	03_76677251	2329	3.04416e-06	0.00216042
Nt03:76674921:76675821:clu_5888_+	Nt03	Nitab4.5_0007834g0040	03_76677058	2136	0.000230916	0.0491814
Nt03:76674921:76675821:clu_5888_+	Nt03	Nitab4.5_0007834g0040	03_76677288	2366	1.60182e-05	0.0072826
Nt03:76674921:76675821:clu_5888_+	Nt03	Nitab4.5_0007834g0040	03_76677278	2356	9.26197e-05	0.025421
Nt03:76674921:76675821:clu_5888_+	Nt03	Nitab4.5_0007834g0040	03_76676939	2017	7.65147e-05	0.0218179
Nt03:76674921:76675821:clu_5888_+	Nt03	Nitab4.5_0007834g0040	03_76677287	2365	1.31785e-05	0.00622031
Nt03:76674991:76675062:clu_5888_+	Nt03	Nitab4.5_0007834g0040	03_76677902	2910	2.56629e-06	0.00191713
Nt03:76674991:76675062:clu_5888_+	Nt03	Nitab4.5_0007834g0040	03_76677296	2304	4.14529e-06	0.00266148
Nt03:76674991:76675821:clu_5888_+	Nt03	Nitab4.5_0007834g0040	03_76677251	2259	1.38741e-05	0.00647178
Nt03:76674991:76675821:clu_5888_+	Nt03	Nitab4.5_0007834g0040	03_76677278	2286	0.000153958	0.037332
Nt03:76675112:76675821:clu_5888_+	Nt03	Nitab4.5_0007834g0040	03_76677287	2174	6.55978e-05	0.0193401
Nt03:76675112:76675821:clu_5888_+	Nt03	Nitab4.5_0007834g0040	03_76677132	2019	0.000200629	0.0446698
Nt03:76675112:76675821:clu_5888_+	Nt03	Nitab4.5_0007834g0040	03_76677288	2175	7.56329e-05	0.0216405
Nt03:76675112:76675821:clu_5888_+	Nt03	Nitab4.5_0007834g0040	03_76677290	2177	0.00020565	0.0454061
Nt03:76675112:76675821:clu_5888_+	Nt03	Nitab4.5_0007834g0040	03_76677251	2138	4.48468e-06	0.00284718
Nt03:76675112:76675821:clu_5888_+	Nt03	Nitab4.5_0007834g0040	03_76677072	1959	8.18375e-05	0.0230181
Nt03:76675112:76675821:clu_5888_+	Nt03	Nitab4.5_0007834g0040	03_76675870	757	0.000135024	0.0342671
Nt03:76675112:76675821:clu_5888_+	Nt03	Nitab4.5_0007834g0040	03_76677129	2016	2.88909e-05	0.0113536
Nt03:76675151:76675821:clu_5888_+	Nt03	Nitab4.5_0007834g0040	03_76677072	1920	7.69275e-05	0.0219162
Nt03:76675151:76675821:clu_5888_+	Nt03	Nitab4.5_0007834g0040	03_76677058	1906	4.1724e-05	0.0144571
Nt03:76675945:76676904:clu_5890_+	Nt03	Nitab4.5_0007834g0040	03_76676939	993	5.44088e-06	0.0033473
Nt03:76675945:76676904:clu_5890_+	Nt03	Nitab4.5_0007834g0040	03_76676926	980	1.49104e-06	0.00135602
Nt03:76675945:76676904:clu_5890_+	Nt03	Nitab4.5_0007834g0040	03_76677304	1358	3.34184e-05	0.0123433
Nt03:76675945:76677067:clu_5890_+	Nt03	Nitab4.5_0007834g0040	03_76677304	1358	1.95695e-26	7.77747e-21
Nt03:76675945:76677067:clu_5890_+	Nt03	Nitab4.5_0007834g0040	03_76676926	980	4.21259e-07	0.000495326
Nt03:76675945:76677067:clu_5890_+	Nt03	Nitab4.5_0007834g0040	03_76677072	1126	4.41001e-07	0.000512474
Nt03:76675945:76677067:clu_5890_+	Nt03	Nitab4.5_0007834g0040	03_76677129	1183	3.28784e-08	5.99394e-05
Nt03:76675945:76677067:clu_5890_+	Nt03	Nitab4.5_0007834g0040	03_76677742	1796	1.6464e-06	0.0014671
Nt03:76675945:76677067:clu_5890_+	Nt03	Nitab4.5_0007834g0040	03_76676939	993	5.67191e-07	0.000622701
Nt03:76675945:76677067:clu_5890_+	Nt03	Nitab4.5_0007834g0040	03_76677919	1973	1.66812e-06	0.00148313
Nt03:76675945:76677067:clu_5890_+	Nt03	Nitab4.5_0007834g0040	03_76677789	1843	2.91297e-05	0.0113536
Nt03:76675945:76677067:clu_5890_+	Nt03	Nitab4.5_0007834g0040	03_76677058	1112	5.9947e-07	0.000652729
Nt03:76675945:76677067:clu_5890_+	Nt03	Nitab4.5_0007834g0040	03_76677296	1350	4.13013e-05	0.0143584
Nt03:76675945:76677240:clu_5890_+	Nt03	Nitab4.5_0007834g0040	03_76677902	1956	2.47642e-05	0.0101359
Nt03:76675945:76677240:clu_5890_+	Nt03	Nitab4.5_0007834g0040	03_76677036	1090	0.000158534	0.0379325
Nt03:76675945:76677240:clu_5890_+	Nt03	Nitab4.5_0007834g0040	03_76677058	1112	1.07383e-05	0.005409
Nt03:76675945:76677240:clu_5890_+	Nt03	Nitab4.5_0007834g0040	03_76677296	1350	2.6526e-05	0.0107464
Nt03:76675945:76677240:clu_5890_+	Nt03	Nitab4.5_0007834g0040	03_76677304	1358	2.66692e-07	0.000356337
Nt03:76675945:76677240:clu_5890_+	Nt03	Nitab4.5_0007834g0040	03_76676926	980	5.97346e-05	0.0181698
Nt03:76675945:76677240:clu_5890_+	Nt03	Nitab4.5_0007834g0040	03_76677072	1126	0.000181929	0.0419967
Nt03:76677144:76677240:clu_5890_+	Nt03	Nitab4.5_0007834g0040	03_76677251	106	7.16741e-08	0.000117223
Nt03:76677144:76677240:clu_5890_+	Nt03	Nitab4.5_0007834g0040	03_76677362	217	9.0284e-05	0.0248486
Nt03:76677144:76677240:clu_5890_+	Nt03	Nitab4.5_0007834g0040	03_76677776	631	3.10909e-06	0.00218311
Nt03:76677144:76677240:clu_5890_+	Nt03	Nitab4.5_0007834g0040	03_76677287	142	3.31944e-06	0.00222239
Nt03:76677144:76677240:clu_5890_+	Nt03	Nitab4.5_0007834g0040	03_76676939	-206	8.82479e-09	1.85567e-05
Nt03:76677144:76677240:clu_5890_+	Nt03	Nitab4.5_0007834g0040	03_76677072	-73	1.97777e-08	3.77028e-05
Nt03:76677144:76677240:clu_5890_+	Nt03	Nitab4.5_0007834g0040	03_76677326	181	3.97228e-06	0.00256224
Nt03:76677144:76677240:clu_5890_+	Nt03	Nitab4.5_0007834g0040	03_76677288	143	3.89782e-06	0.00252297
Nt03:76677144:76677240:clu_5890_+	Nt03	Nitab4.5_0007834g0040	03_76677802	657	6.05442e-07	0.000657431
Nt03:76677144:76677240:clu_5890_+	Nt03	Nitab4.5_0007834g0040	03_76677317	172	3.76583e-05	0.0134304
Nt03:76677144:76677240:clu_5890_+	Nt03	Nitab4.5_0007834g0040	03_76677129	-16	5.95595e-08	0.000100726
Nt03:76677144:76677240:clu_5890_+	Nt03	Nitab4.5_0007834g0040	03_76677361	216	8.59392e-05	0.0239178
Nt03:76677144:76677240:clu_5890_+	Nt03	Nitab4.5_0007834g0040	03_76675870	-1275	3.26874e-06	0.00222239
Nt03:76677144:76677240:clu_5890_+	Nt03	Nitab4.5_0007834g0040	03_76676926	-219	2.28074e-07	0.000316934
Nt03:76677144:76677240:clu_5890_+	Nt03	Nitab4.5_0007834g0040	03_76677851	706	0.000164617	0.0389657
Nt03:76677144:76677240:clu_5890_+	Nt03	Nitab4.5_0007834g0040	03_76677811	666	4.13457e-07	0.000487595
Nt03:76677144:76677240:clu_5890_+	Nt03	Nitab4.5_0007834g0040	03_76677789	644	1.23399e-09	3.33621e-06
Nt03:76677144:76677240:clu_5890_+	Nt03	Nitab4.5_0007834g0040	03_76677822	677	2.18318e-06	0.0018305
Nt03:76677144:76677240:clu_5890_+	Nt03	Nitab4.5_0007834g0040	03_76677304	159	1.97204e-17	3.73211e-13
Nt03:76677144:76677240:clu_5890_+	Nt03	Nitab4.5_0007834g0040	03_76677290	145	8.7439e-06	0.00462492
Nt03:76677144:76677240:clu_5890_+	Nt03	Nitab4.5_0007834g0040	03_76677058	-87	1.17838e-08	2.41403e-05
Nt03:76677144:76677240:clu_5890_+	Nt03	Nitab4.5_0007834g0040	03_76677782	637	5.10347e-07	0.000577203
Nt03:76677144:76677240:clu_5890_+	Nt03	Nitab4.5_0007834g0040	03_76677919	774	3.47616e-05	0.0126745
Nt03:76677144:76677240:clu_5890_+	Nt03	Nitab4.5_0007834g0040	03_76677810	665	4.13457e-07	0.000487595
Nt03:76677144:76677240:clu_5890_+	Nt03	Nitab4.5_0007834g0040	03_76677278	133	6.4021e-06	0.00362716
Nt03:78614038:78614333:clu_5896_+	Nt03	Nitab4.5_0003766g0010	03_78613871	-168	2.55568e-17	4.41608e-13
Nt03:78614038:78614333:clu_5896_+	Nt03	Nitab4.5_0003766g0010	03_78613876	-163	1.22244e-16	1.51822e-12
Nt03:78614038:78614333:clu_5896_+	Nt03	Nitab4.5_0003766g0010	03_78613820	-219	2.65271e-11	1.02355e-07
Nt03:78614038:78614333:clu_5896_+	Nt03	Nitab4.5_0003766g0010	03_78613883	-156	1.22968e-15	1.32084e-11
Nt03:78614038:78614333:clu_5896_+	Nt03	Nitab4.5_0003766g0010	03_78614506	467	1.51128e-05	0.0069759
Nt03:78614038:78614333:clu_5896_+	Nt03	Nitab4.5_0003766g0010	03_78613817	-222	3.79817e-16	4.4397e-12
Nt03:78614038:78614333:clu_5896_+	Nt03	Nitab4.5_0003766g0010	03_78614535	496	3.02031e-14	2.14349e-10
Nt03:78614038:78614333:clu_5896_+	Nt03	Nitab4.5_0003766g0010	03_78613872	-167	3.22335e-17	5.33771e-13
Nt03:78614038:78614333:clu_5896_+	Nt03	Nitab4.5_0003766g0010	03_78614530	491	1.32755e-15	1.38844e-11
Nt03:78614038:78614333:clu_5896_+	Nt03	Nitab4.5_0003766g0010	03_78614499	460	4.1953e-05	0.0145238
Nt03:78614038:78614333:clu_5896_+	Nt03	Nitab4.5_0003766g0010	03_78614515	476	8.57856e-17	1.17564e-12
Nt03:78614038:78614333:clu_5896_+	Nt03	Nitab4.5_0003766g0010	03_78613908	-131	8.5383e-13	4.4835e-09
Nt03:78614038:78614333:clu_5896_+	Nt03	Nitab4.5_0003766g0010	03_78615120	1081	3.53003e-11	1.32352e-07
Nt03:78614038:78614333:clu_5896_+	Nt03	Nitab4.5_0003766g0010	03_78615087	1048	8.46015e-07	0.000838479
Nt03:78614038:78614333:clu_5896_+	Nt03	Nitab4.5_0003766g0010	03_78613913	-126	8.65721e-12	3.6217e-08
Nt03:78614038:78614333:clu_5896_+	Nt03	Nitab4.5_0003766g0010	03_78613933	-106	1.10325e-12	5.55016e-09
Nt03:78614038:78614333:clu_5896_+	Nt03	Nitab4.5_0003766g0010	03_78615133	1094	2.93305e-10	9.40061e-07
Nt03:78614038:78614333:clu_5896_+	Nt03	Nitab4.5_0003766g0010	03_78615150	1111	1.9186e-09	4.9837e-06
Nt03:78614038:78614333:clu_5896_+	Nt03	Nitab4.5_0003766g0010	03_78615123	1084	5.48965e-10	1.62563e-06
Nt03:78614038:78614333:clu_5896_+	Nt03	Nitab4.5_0003766g0010	03_78615108	1069	1.04656e-10	3.6168e-07
Nt03:78614038:78614333:clu_5896_+	Nt03	Nitab4.5_0003766g0010	03_78615153	1114	1.58748e-09	4.20606e-06
Nt03:78614038:78615074:clu_5896_+	Nt03	Nitab4.5_0003766g0010	03_78613933	-106	7.2595e-06	0.0040127
Nt03:78614038:78615074:clu_5896_+	Nt03	Nitab4.5_0003766g0010	03_78613913	-126	1.69642e-08	3.33765e-05
Nt03:78614038:78615074:clu_5896_+	Nt03	Nitab4.5_0003766g0010	03_78614506	467	7.08081e-05	0.020526
Nt03:78614038:78615074:clu_5896_+	Nt03	Nitab4.5_0003766g0010	03_78614515	476	3.08989e-15	2.94443e-11
Nt03:78614038:78615074:clu_5896_+	Nt03	Nitab4.5_0003766g0010	03_78613871	-168	8.38172e-10	2.3965e-06
Nt03:78614038:78615074:clu_5896_+	Nt03	Nitab4.5_0003766g0010	03_78614535	496	1.3822e-14	1.03646e-10
Nt03:78614038:78615074:clu_5896_+	Nt03	Nitab4.5_0003766g0010	03_78615087	1048	6.22032e-07	0.000673605
Nt03:78614038:78615074:clu_5896_+	Nt03	Nitab4.5_0003766g0010	03_78615120	1081	2.43187e-12	1.12383e-08
Nt03:78614038:78615074:clu_5896_+	Nt03	Nitab4.5_0003766g0010	03_78613908	-131	6.16112e-09	1.35282e-05
Nt03:78614038:78615074:clu_5896_+	Nt03	Nitab4.5_0003766g0010	03_78613883	-156	1.11826e-08	2.30273e-05
Nt03:78614038:78615074:clu_5896_+	Nt03	Nitab4.5_0003766g0010	03_78613876	-163	5.52202e-10	1.62563e-06
Nt03:78614038:78615074:clu_5896_+	Nt03	Nitab4.5_0003766g0010	03_78615133	1094	8.41782e-14	5.39593e-10
Nt03:78614038:78615074:clu_5896_+	Nt03	Nitab4.5_0003766g0010	03_78613817	-222	4.89743e-07	0.000561593
Nt03:78614038:78615074:clu_5896_+	Nt03	Nitab4.5_0003766g0010	03_78615108	1069	8.48559e-10	2.40887e-06
Nt03:78614038:78615074:clu_5896_+	Nt03	Nitab4.5_0003766g0010	03_78613872	-167	2.13706e-10	6.9051e-07
Nt03:78614038:78615074:clu_5896_+	Nt03	Nitab4.5_0003766g0010	03_78615123	1084	4.46421e-12	1.94967e-08
Nt03:78614038:78615074:clu_5896_+	Nt03	Nitab4.5_0003766g0010	03_78615150	1111	3.23984e-11	1.22679e-07
Nt03:78614038:78615074:clu_5896_+	Nt03	Nitab4.5_0003766g0010	03_78614530	491	9.19259e-15	7.61123e-11
Nt03:78614038:78615074:clu_5896_+	Nt03	Nitab4.5_0003766g0010	03_78615153	1114	2.64765e-12	1.20948e-08
Nt03:78614038:78615074:clu_5896_+	Nt03	Nitab4.5_0003766g0010	03_78613820	-219	1.86295e-09	4.87098e-06
Nt03:78614558:78615074:clu_5896_+	Nt03	Nitab4.5_0003766g0010	03_78613876	-683	5.75358e-18	1.14332e-13
Nt03:78614558:78615074:clu_5896_+	Nt03	Nitab4.5_0003766g0010	03_78615150	591	1.13539e-10	3.85672e-07
Nt03:78614558:78615074:clu_5896_+	Nt03	Nitab4.5_0003766g0010	03_78613908	-651	1.11045e-14	9.00661e-11
Nt03:78614558:78615074:clu_5896_+	Nt03	Nitab4.5_0003766g0010	03_78613872	-687	9.61119e-19	3.81976e-14
Nt03:78614558:78615074:clu_5896_+	Nt03	Nitab4.5_0003766g0010	03_78613817	-742	9.96164e-17	1.27711e-12
Nt03:78614558:78615074:clu_5896_+	Nt03	Nitab4.5_0003766g0010	03_78615120	561	1.55232e-13	9.49131e-10
Nt03:78614558:78615074:clu_5896_+	Nt03	Nitab4.5_0003766g0010	03_78614515	-44	1.45894e-19	7.2478e-15
Nt03:78614558:78615074:clu_5896_+	Nt03	Nitab4.5_0003766g0010	03_78615108	549	2.08167e-12	9.73311e-09
Nt03:78614558:78615074:clu_5896_+	Nt03	Nitab4.5_0003766g0010	03_78614535	-24	7.51403e-17	1.10603e-12
Nt03:78614558:78615074:clu_5896_+	Nt03	Nitab4.5_0003766g0010	03_78615087	528	7.21534e-08	0.000117524
Nt03:78614558:78615074:clu_5896_+	Nt03	Nitab4.5_0003766g0010	03_78615123	564	3.10651e-12	1.37179e-08
Nt03:78614558:78615074:clu_5896_+	Nt03	Nitab4.5_0003766g0010	03_78613820	-739	2.97905e-12	1.34541e-08
Nt03:78614558:78615074:clu_5896_+	Nt03	Nitab4.5_0003766g0010	03_78614506	-53	3.41614e-06	0.00227035
Nt03:78614558:78615074:clu_5896_+	Nt03	Nitab4.5_0003766g0010	03_78613913	-646	1.48032e-12	7.26322e-09
Nt03:78614558:78615074:clu_5896_+	Nt03	Nitab4.5_0003766g0010	03_78614499	-60	2.37877e-05	0.00979679
Nt03:78614558:78615074:clu_5896_+	Nt03	Nitab4.5_0003766g0010	03_78613871	-688	1.54433e-18	5.57964e-14
Nt03:78614558:78615074:clu_5896_+	Nt03	Nitab4.5_0003766g0010	03_78615133	574	1.32541e-12	6.58444e-09
Nt03:78614558:78615074:clu_5896_+	Nt03	Nitab4.5_0003766g0010	03_78615153	594	2.2807e-11	8.9744e-08
Nt03:78614558:78615074:clu_5896_+	Nt03	Nitab4.5_0003766g0010	03_78613883	-676	5.92552e-17	9.05757e-13
Nt03:78614558:78615074:clu_5896_+	Nt03	Nitab4.5_0003766g0010	03_78613933	-626	1.24968e-13	7.76028e-10
Nt03:78614558:78615074:clu_5896_+	Nt03	Nitab4.5_0003766g0010	03_78614530	-29	2.41698e-18	6.71137e-14
Nt03:79353001:79353814:clu_5160_-	Nt03	Nitab4.5_0007940g0040	03_79333732	-19270	5.03607e-05	0.0159221
Nt03:79353001:79353814:clu_5160_-	Nt03	Nitab4.5_0007940g0040	03_79347117	-5885	3.28294e-05	0.0121938
Nt03:79353001:79353814:clu_5160_-	Nt03	Nitab4.5_0007940g0040	03_79347286	-5716	4.89383e-05	0.015622
Nt03:79353001:79353934:clu_5160_-	Nt03	Nitab4.5_0007940g0040	03_79333508	-19494	3.08579e-05	0.0116576
Nt03:79353851:79353934:clu_5160_-	Nt03	Nitab4.5_0007940g0040	03_79347286	-6566	3.20353e-05	0.0119211
Nt03:79353851:79353934:clu_5160_-	Nt03	Nitab4.5_0007940g0040	03_79333732	-20120	1.97921e-05	0.0086054
Nt03:79353851:79353934:clu_5160_-	Nt03	Nitab4.5_0007940g0040	03_79347117	-6735	6.71904e-06	0.00376634
Nt03:80216912:80230936:clu_5914_+	Nt03	Nitab4.5_0005745g0040	03_80232240	15327	9.43752e-06	0.00487108
Nt03:80220191:80229615:clu_5910_+	Nt03	Nitab4.5_0005745g0040	03_80219193	-999	0.000148295	0.0361333
Nt03:80225092:80225183:clu_5907_+	Nt03	Nitab4.5_0005745g0040	03_80231067	5974	0.000181966	0.0419967
Nt03:80225694:80226142:clu_5913_+	Nt03	Nitab4.5_0005745g0040	03_80219339	-6356	0.000199971	0.0446484
Nt03:80229244:80229387:clu_5910_+	Nt03	Nitab4.5_0005745g0040	03_80231366	2121	6.32283e-05	0.0188512
Nt03:80229244:80229387:clu_5910_+	Nt03	Nitab4.5_0005745g0040	03_80231894	2649	6.4325e-07	0.000687219
Nt03:80229244:80229387:clu_5910_+	Nt03	Nitab4.5_0005745g0040	03_80219208	-10037	0.000114009	0.0301466
Nt03:80229244:80229387:clu_5910_+	Nt03	Nitab4.5_0005745g0040	03_80231390	2145	0.000185423	0.042501
Nt03:80229244:80229387:clu_5910_+	Nt03	Nitab4.5_0005745g0040	03_80231397	2152	6.4489e-05	0.0190839
Nt03:80757784:80759226:clu_5926_+	Nt03	Nitab4.5_0003063g0010	03_80764611	6826	2.18789e-05	0.00916258
Nt03:80757784:80759226:clu_5926_+	Nt03	Nitab4.5_0003063g0010	03_80751208	-6577	2.75831e-08	5.07514e-05
Nt03:80759328:80760199:clu_5926_+	Nt03	Nitab4.5_0003063g0010	03_80764611	5282	0.000160703	0.0383361
Nt03:80759328:80760199:clu_5926_+	Nt03	Nitab4.5_0003063g0010	03_80751208	-8121	6.00179e-08	0.000101071
Nt03:86893059:86893282:clu_5202_-	Nt03	Nitab4.5_0004743g0050	03_86893281	221	1.50785e-12	7.30807e-09
Nt03:86893059:86893282:clu_5202_-	Nt03	Nitab4.5_0004743g0050	03_86893284	224	4.21203e-10	1.27785e-06
Nt03:86893063:86893282:clu_5202_-	Nt03	Nitab4.5_0004743g0050	03_86893284	220	5.42692e-15	4.79291e-11
Nt03:86893063:86893282:clu_5202_-	Nt03	Nitab4.5_0004743g0050	03_86893281	217	2.31044e-17	4.17379e-13
Nt03:86930793:86931695:clu_5207_-	Nt03	Nitab4.5_0004743g0170	03_86889325	-41469	1.04213e-06	0.00100041
Nt03:86930793:86931695:clu_5207_-	Nt03	Nitab4.5_0004743g0170	03_86889319	-41475	1.44565e-06	0.00133614
Nt03:91077498:91077613:clu_5247_-	Nt03	Nitab4.5_0001591g0210	03_91080211	2712	6.07685e-05	0.0184465
Nt03:91077534:91077613:clu_5247_-	Nt03	Nitab4.5_0001591g0210	03_91077757	222	7.50324e-07	0.000760714
Nt03:91077534:91077613:clu_5247_-	Nt03	Nitab4.5_0001591g0210	03_91077759	224	1.57275e-06	0.00141607
Nt03:91077534:91077613:clu_5247_-	Nt03	Nitab4.5_0001591g0210	03_91077765	230	2.76202e-06	0.00202903
Nt03:91077534:91084938:clu_5247_-	Nt03	Nitab4.5_0001591g0210	03_91077765	230	2.52479e-05	0.0103152
Nt03:91077534:91084938:clu_5247_-	Nt03	Nitab4.5_0001591g0210	03_91077759	224	0.000114546	0.0302685
Nt03:91077534:91084938:clu_5247_-	Nt03	Nitab4.5_0001591g0210	03_91077757	222	0.000130992	0.0334575
Nt03:91078338:91078428:clu_5248_-	Nt03	Nitab4.5_0001591g0210	03_91079721	1382	0.000136233	0.0345519
Nt03:91078338:91078428:clu_5248_-	Nt03	Nitab4.5_0001591g0210	03_91079710	1371	1.37102e-05	0.00641037
Nt03:91078338:91078428:clu_5248_-	Nt03	Nitab4.5_0001591g0210	03_91079731	1392	9.72276e-05	0.0264759
Nt03:91080283:91080793:clu_5250_-	Nt03	Nitab4.5_0001591g0210	03_91079731	-553	0.000196907	0.0440137
Nt03:91080283:91080793:clu_5250_-	Nt03	Nitab4.5_0001591g0210	03_91080221	-63	9.95373e-06	0.00509124
Nt03:91080283:91080793:clu_5250_-	Nt03	Nitab4.5_0001591g0210	03_91080233	-51	6.85839e-06	0.00381753
Nt03:91080283:91080793:clu_5250_-	Nt03	Nitab4.5_0001591g0210	03_91079721	-563	0.000145435	0.0357734
Nt03:91080283:91080793:clu_5250_-	Nt03	Nitab4.5_0001591g0210	03_91080241	-43	0.000204373	0.0452751
Nt03:91080283:91080793:clu_5250_-	Nt03	Nitab4.5_0001591g0210	03_91079710	-574	0.000104994	0.0281562
Nt03:91080283:91085570:clu_5250_-	Nt03	Nitab4.5_0001591g0210	03_91080241	-43	9.57328e-05	0.0261491
Nt03:91080283:91085570:clu_5250_-	Nt03	Nitab4.5_0001591g0210	03_91080211	-73	0.000224783	0.0481825
Nt03:91080283:91085570:clu_5250_-	Nt03	Nitab4.5_0001591g0210	03_91080233	-51	8.37196e-05	0.0234412
Nt03:91084856:91084938:clu_5247_-	Nt03	Nitab4.5_0001591g0210	03_91079710	-5147	2.61902e-05	0.0106429
Nt03:91085614:91085711:clu_5248_-	Nt03	Nitab4.5_0001591g0210	03_91081047	-4568	6.17183e-05	0.0185626
Nt03:91085614:91085711:clu_5248_-	Nt03	Nitab4.5_0001591g0210	03_91077118	-8497	0.000101503	0.0274236
Nt03:91085614:91085711:clu_5248_-	Nt03	Nitab4.5_0001591g0210	03_91079710	-5905	6.44855e-06	0.00364557
Nt03:91085614:91085711:clu_5248_-	Nt03	Nitab4.5_0001591g0210	03_91079721	-5894	4.58154e-05	0.0151273
Nt03:91085614:91085711:clu_5248_-	Nt03	Nitab4.5_0001591g0210	03_91079731	-5884	3.81329e-05	0.0135434
Nt03:91428927:91429060:clu_5256_-	Nt03	Nitab4.5_0001591g0020	03_91429178	250	0.000226886	0.0483749
Nt03:91428927:91429060:clu_5256_-	Nt03	Nitab4.5_0001591g0020	03_91429167	239	6.15737e-05	0.0185626
Nt03:91428927:91429060:clu_5256_-	Nt03	Nitab4.5_0001591g0020	03_91429095	167	3.09761e-07	0.000392063
Nt03:91428927:91429060:clu_5256_-	Nt03	Nitab4.5_0001591g0020	03_91429164	236	0.000184912	0.0424548
Nt03:91428927:91429060:clu_5256_-	Nt03	Nitab4.5_0001591g0020	03_91429170	242	7.52258e-05	0.0215862
Nt03:91428927:91429060:clu_5256_-	Nt03	Nitab4.5_0001591g0020	03_91429094	166	8.71569e-07	0.000857391
Nt03:91429226:91429321:clu_5257_-	Nt03	Nitab4.5_0001591g0020	03_91429094	-133	8.87363e-05	0.0245245
Nt03:92493650:92493737:clu_6016_+	Nt03	Nitab4.5_0002265g0260	03_92555015	61364	0.000119598	0.0313533
Nt03:93402145:93402286:clu_6031_+	Nt03	Nitab4.5_0001952g0010	03_93403593	1447	3.46378e-07	0.000422425
Nt03:93402418:93403396:clu_6032_+	Nt03	Nitab4.5_0001952g0010	03_93459402	56983	0.000208681	0.0458728
Nt03:93415786:93415961:clu_5306_-	Nt03	Nitab4.5_0001952g0030	03_93399926	-15861	0.00017917	0.0415385
Nt03:93418899:93419460:clu_5309_-	Nt03	Nitab4.5_0001952g0030	03_93512186	93286	0.000144633	0.0357693
Nt03:93515694:93515790:clu_6039_+	Nt03	Nitab4.5_0001952g0080	03_93511544	-4151	6.08859e-05	0.0184575
Nt03:93515694:93515790:clu_6039_+	Nt03	Nitab4.5_0001952g0080	03_93558807	43112	0.000125142	0.0324853
Nt03:93515983:93517613:clu_6041_+	Nt03	Nitab4.5_0001952g0080	03_93458789	-57195	8.33415e-05	0.0233914
Nt03:93518018:93518868:clu_6042_+	Nt03	Nitab4.5_0001952g0080	03_93558879	40860	0.000231728	0.0492224
Nt03:93518018:93518868:clu_6042_+	Nt03	Nitab4.5_0001952g0080	03_93562472	44453	0.000136854	0.0346873
Nt03:93518018:93518868:clu_6042_+	Nt03	Nitab4.5_0001952g0080	03_93556920	38901	0.000187021	0.0427415
Nt03:93524231:93524313:clu_6045_+	Nt03	Nitab4.5_0001952g0080	03_93512483	-11749	0.000102314	0.0276239
Nt03:93524231:93524313:clu_6045_+	Nt03	Nitab4.5_0001952g0080	03_93504425	-19807	0.000155449	0.0376247
Nt03:93524231:93524353:clu_6045_+	Nt03	Nitab4.5_0001952g0080	03_93512483	-11749	0.000167916	0.0395623
Nt03:93563403:93563761:clu_6047_+	Nt03	Nitab4.5_0001952g0110	03_93556874	-6530	2.29363e-05	0.00952511
Nt03:93563403:93563761:clu_6047_+	Nt03	Nitab4.5_0001952g0110	03_93563310	-94	3.42131e-05	0.0125552
Nt03:93563403:93563761:clu_6047_+	Nt03	Nitab4.5_0001952g0110	03_93564356	952	2.9969e-05	0.0114195
Nt03:93563403:93563761:clu_6047_+	Nt03	Nitab4.5_0001952g0110	03_93565691	2287	5.05647e-05	0.0159518
Nt03:93563403:93563761:clu_6047_+	Nt03	Nitab4.5_0001952g0110	03_93564405	1001	3.75671e-05	0.0134263
Nt03:93563403:93563761:clu_6047_+	Nt03	Nitab4.5_0001952g0110	03_93563003	-401	3.60463e-05	0.0130949
Nt03:93563403:93563761:clu_6047_+	Nt03	Nitab4.5_0001952g0110	03_93558844	-4560	1.16761e-06	0.00111015
Nt03:93563403:93563761:clu_6047_+	Nt03	Nitab4.5_0001952g0110	03_93556913	-6491	2.95657e-05	0.0113536
Nt03:93563403:93563761:clu_6047_+	Nt03	Nitab4.5_0001952g0110	03_93558835	-4569	3.33009e-06	0.00222239
Nt03:93563403:93563761:clu_6047_+	Nt03	Nitab4.5_0001952g0110	03_93558834	-4570	5.50529e-06	0.00334956
Nt03:93563403:93563761:clu_6047_+	Nt03	Nitab4.5_0001952g0110	03_93565635	2231	2.86741e-06	0.00208538
Nt03:93563403:93563761:clu_6047_+	Nt03	Nitab4.5_0001952g0110	03_93566450	3046	1.56149e-05	0.00715778
Nt03:93563403:93563761:clu_6047_+	Nt03	Nitab4.5_0001952g0110	03_93566451	3047	9.94589e-06	0.00509124
Nt03:93563403:93563761:clu_6047_+	Nt03	Nitab4.5_0001952g0110	03_93558825	-4579	1.42372e-05	0.00661785
Nt03:93563403:93563761:clu_6047_+	Nt03	Nitab4.5_0001952g0110	03_93563018	-386	0.000111043	0.0295195
Nt03:93563403:93563761:clu_6047_+	Nt03	Nitab4.5_0001952g0110	03_93565709	2305	8.86845e-05	0.0245245
Nt03:93563403:93563761:clu_6047_+	Nt03	Nitab4.5_0001952g0110	03_93564320	916	1.64501e-07	0.000239477
Nt03:93563403:93563761:clu_6047_+	Nt03	Nitab4.5_0001952g0110	03_93564332	928	4.98796e-07	0.000566387
Nt03:93563403:93563761:clu_6047_+	Nt03	Nitab4.5_0001952g0110	03_93564420	1016	8.04899e-05	0.0227033
Nt03:93563403:93563761:clu_6047_+	Nt03	Nitab4.5_0001952g0110	03_93564296	892	2.12486e-05	0.00900297
Nt03:93563403:93563761:clu_6047_+	Nt03	Nitab4.5_0001952g0110	03_93566512	3108	1.54888e-07	0.000227151
Nt03:93563403:93563761:clu_6047_+	Nt03	Nitab4.5_0001952g0110	03_93564455	1051	0.000120115	0.0314681
Nt03:93563403:93563761:clu_6047_+	Nt03	Nitab4.5_0001952g0110	03_93563379	-25	4.65583e-06	0.00293242
Nt03:93563403:93563761:clu_6047_+	Nt03	Nitab4.5_0001952g0110	03_93564368	964	5.6806e-05	0.0175282
Nt03:93563403:93563761:clu_6047_+	Nt03	Nitab4.5_0001952g0110	03_93565646	2242	1.30134e-05	0.00614969
Nt03:93563403:93563761:clu_6047_+	Nt03	Nitab4.5_0001952g0110	03_93562493	-911	7.39049e-06	0.00407091
Nt03:93563403:93563761:clu_6047_+	Nt03	Nitab4.5_0001952g0110	03_93565610	2206	3.20239e-07	0.00040114
Nt03:93563403:93563761:clu_6047_+	Nt03	Nitab4.5_0001952g0110	03_93562472	-932	1.58604e-05	0.00723693
Nt03:93563403:93563761:clu_6047_+	Nt03	Nitab4.5_0001952g0110	03_93556920	-6484	2.36871e-05	0.00978802
Nt03:93563403:93563761:clu_6047_+	Nt03	Nitab4.5_0001952g0110	03_93556929	-6475	1.56809e-05	0.00717976
Nt03:93563403:93563761:clu_6047_+	Nt03	Nitab4.5_0001952g0110	03_93563328	-76	1.20839e-05	0.00582825
Nt03:93563403:93563761:clu_6047_+	Nt03	Nitab4.5_0001952g0110	03_93565535	2131	4.90394e-05	0.0156292
Nt03:93563403:93563761:clu_6047_+	Nt03	Nitab4.5_0001952g0110	03_93564360	956	3.38136e-05	0.012443
Nt03:93563403:93563761:clu_6047_+	Nt03	Nitab4.5_0001952g0110	03_93564404	1000	3.75671e-05	0.0134263
Nt03:93563403:93563761:clu_6047_+	Nt03	Nitab4.5_0001952g0110	03_93562985	-419	3.76005e-05	0.0134263
Nt03:93563403:93563761:clu_6047_+	Nt03	Nitab4.5_0001952g0110	03_93564309	905	7.7214e-06	0.00422105
Nt03:93563403:93563761:clu_6047_+	Nt03	Nitab4.5_0001952g0110	03_93565622	2218	1.75948e-06	0.00151684
Nt03:93563403:93563761:clu_6047_+	Nt03	Nitab4.5_0001952g0110	03_93558879	-4525	1.70174e-07	0.000245934
Nt03:93563403:93563761:clu_6047_+	Nt03	Nitab4.5_0001952g0110	03_93556914	-6490	2.95657e-05	0.0113536
Nt03:93795055:93795142:clu_5318_-	Nt03	Nitab4.5_0001952g0220	03_93879312	84256	7.22961e-05	0.020866
Nt03:93795055:93795142:clu_5318_-	Nt03	Nitab4.5_0001952g0220	03_93879302	84246	5.47577e-05	0.0169356
Nt03:93795055:93795142:clu_5318_-	Nt03	Nitab4.5_0001952g0220	03_93879316	84260	5.51263e-06	0.00334956
Nt03:93795055:93795152:clu_5318_-	Nt03	Nitab4.5_0001952g0220	03_93879316	84260	5.92458e-05	0.0180844
Nt03:93796463:93796716:clu_5313_-	Nt03	Nitab4.5_0001952g0210	03_93728962	-67502	2.00452e-05	0.00865926
Nt03:93918068:93919431:clu_5330_-	Nt03	Nitab4.5_0004905g0020	03_94012049	93980	0.000174503	0.0407955
Nt03:93918068:93919529:clu_5330_-	Nt03	Nitab4.5_0004905g0020	03_93916967	-1102	6.98472e-05	0.0203215
Nt03:93918068:93919529:clu_5330_-	Nt03	Nitab4.5_0004905g0020	03_93917027	-1042	6.98472e-05	0.0203215
Nt03:93918068:93919529:clu_5330_-	Nt03	Nitab4.5_0004905g0020	03_93916976	-1093	5.78173e-05	0.0177575
Nt03:93918068:93919529:clu_5330_-	Nt03	Nitab4.5_0004905g0020	03_93916979	-1090	5.78173e-05	0.0177575
Nt03:93918068:93919529:clu_5330_-	Nt03	Nitab4.5_0004905g0020	03_93916949	-1120	6.98472e-05	0.0203215
Nt03:93918068:93919545:clu_5330_-	Nt03	Nitab4.5_0004905g0020	03_93916467	-1602	0.000178386	0.0414352
Nt03:93918068:93919545:clu_5330_-	Nt03	Nitab4.5_0004905g0020	03_93916468	-1601	0.000178386	0.0414352
Nt03:93959418:93959582:clu_5331_-	Nt03	Nitab4.5_0004905g0080	03_93876042	-83377	0.000130292	0.033343
Nt03:94026018:94026126:clu_5336_-	Nt03	Nitab4.5_0004905g0100	03_94021513	-4506	0.000117887	0.0309456
Nt03:94026018:94026126:clu_5336_-	Nt03	Nitab4.5_0004905g0100	03_94021442	-4577	0.000209209	0.0458728
Nt03:94026018:94026126:clu_5336_-	Nt03	Nitab4.5_0004905g0100	03_94021441	-4578	0.000209209	0.0458728
Nt03:94026181:94026268:clu_5336_-	Nt03	Nitab4.5_0004905g0100	03_93948084	-78098	0.000132586	0.0337908
Nt03:94959353:94960771:clu_5352_-	Nt03	Nitab4.5_0006281g0060	03_94990399	31045	8.78604e-06	0.00462492
Nt03:94959353:94960771:clu_5352_-	Nt03	Nitab4.5_0006281g0060	03_94991737	32383	9.10014e-06	0.00474004
Nt03:94974422:94975188:clu_6084_+	Nt03	Nitab4.5_0006281g0030	03_94991737	17314	0.000113772	0.030145
Nt03:94974422:94975188:clu_6084_+	Nt03	Nitab4.5_0006281g0030	03_94990399	15976	0.000115231	0.030409
Nt03:95269915:95274005:clu_5362_-	Nt03	Nitab4.5_0002050g0040	03_95208043	-61873	0.000209264	0.0458728
Nt03:95458448:95459138:clu_5370_-	Nt03	Nitab4.5_0002050g0140	03_95459176	727	2.18844e-11	8.69747e-08
Nt03:95458448:95459138:clu_5370_-	Nt03	Nitab4.5_0002050g0140	03_95459215	766	1.63224e-16	1.96575e-12
Nt03:95461062:95461536:clu_5371_-	Nt03	Nitab4.5_0002050g0160	03_95393426	-67637	0.000223423	0.0479711
Nt03:95461062:95461536:clu_5371_-	Nt03	Nitab4.5_0002050g0160	03_95510001	48938	6.72906e-06	0.00376664
Nt03:95461062:95461536:clu_5371_-	Nt03	Nitab4.5_0002050g0160	03_95393451	-67612	9.14975e-06	0.00475342
Nt03:95461062:95461536:clu_5371_-	Nt03	Nitab4.5_0002050g0160	03_95393597	-67466	4.02152e-05	0.0142448
Nt03:95461062:95461536:clu_5371_-	Nt03	Nitab4.5_0002050g0160	03_95510021	48958	9.39798e-05	0.025741
Nt03:95586016:95590704:clu_6106_+	Nt03	Nitab4.5_0002887g0010	03_95597505	11488	0.000130683	0.0334215
Nt03:95591700:95593061:clu_6107_+	Nt03	Nitab4.5_0002887g0010	03_95597560	5859	4.05405e-05	0.0142457
Nt03:95591879:95593061:clu_6107_+	Nt03	Nitab4.5_0002887g0010	03_95634915	43035	2.85148e-05	0.011265
Nt03:95591879:95593061:clu_6107_+	Nt03	Nitab4.5_0002887g0010	03_95634906	43026	2.85148e-05	0.011265
Nt03:95593176:95593319:clu_6108_+	Nt03	Nitab4.5_0002887g0010	03_95593166	-11	7.67796e-21	1.01715e-15
Nt03:95593219:95593319:clu_6108_+	Nt03	Nitab4.5_0002887g0010	03_95593166	-54	3.87673e-18	8.10906e-14
Nt03:95595727:95595821:clu_6112_+	Nt03	Nitab4.5_0002887g0010	03_95632001	36273	0.000141225	0.0354666
Nt03:95595929:95596370:clu_6113_+	Nt03	Nitab4.5_0002887g0010	03_95595913	-17	0.000134274	0.0341422
Nt03:95595929:95596370:clu_6113_+	Nt03	Nitab4.5_0002887g0010	03_95591647	-4283	3.54297e-06	0.00233125
Nt03:95736252:95736619:clu_5381_-	Nt03	Nitab4.5_0002887g0080	03_95738911	2658	0.000225167	0.0481825
Nt03:95736252:95736619:clu_5381_-	Nt03	Nitab4.5_0002887g0080	03_95738913	2660	0.000225167	0.0481825
Nt03:95802762:95802872:clu_6116_+	Nt03	Nitab4.5_0002887g0120	03_95848986	46223	0.000162189	0.0385588
Nt03:95802767:95802872:clu_6116_+	Nt03	Nitab4.5_0002887g0120	03_95729623	-73145	0.000176336	0.0411453
Nt03:95802767:95802872:clu_6116_+	Nt03	Nitab4.5_0002887g0120	03_95729638	-73130	0.000224441	0.0481377
Nt03:95803765:95804079:clu_6117_+	Nt03	Nitab4.5_0002887g0120	03_95809996	6230	0.000208971	0.0458728
Nt03:95808361:95808515:clu_6119_+	Nt03	Nitab4.5_0002887g0110	03_95834263	25901	0.000177614	0.0413041
Nt03:95808361:95808515:clu_6119_+	Nt03	Nitab4.5_0002887g0110	03_95727621	-80741	5.95899e-05	0.0181698
Nt03:95808365:95808515:clu_6119_+	Nt03	Nitab4.5_0002887g0110	03_95727621	-80745	0.000221473	0.0476554
Nt03:95808365:95808515:clu_6119_+	Nt03	Nitab4.5_0002887g0110	03_95834263	25897	8.09988e-05	0.0228306
Nt03:95826892:95827403:clu_6124_+	Nt03	Nitab4.5_0002887g0140	03_95809542	-17351	5.72653e-05	0.0176425
Nt03:95827468:95828913:clu_6125_+	Nt03	Nitab4.5_0002887g0140	03_95736057	-91412	3.37047e-05	0.0124144
Nt03:95827468:95828913:clu_6125_+	Nt03	Nitab4.5_0002887g0140	03_95736055	-91414	1.55373e-06	0.0014066
Nt03:95827468:95828913:clu_6125_+	Nt03	Nitab4.5_0002887g0140	03_95736061	-91408	7.37894e-05	0.0212507
Nt03:95828235:95828913:clu_6125_+	Nt03	Nitab4.5_0002887g0140	03_95736055	-92181	2.01216e-05	0.00868283
Nt03:95828235:95828913:clu_6125_+	Nt03	Nitab4.5_0002887g0140	03_95736061	-92175	0.000186236	0.0426356
Nt03:95828235:95828913:clu_6125_+	Nt03	Nitab4.5_0002887g0140	03_95736057	-92179	0.000110013	0.0292848
Nt03:95829002:95829172:clu_6126_+	Nt03	Nitab4.5_0002887g0140	03_95849543	20540	0.000169549	0.0398248
Nt03:95830248:95830334:clu_6127_+	Nt03	Nitab4.5_0002887g0140	03_95809996	-20253	7.60929e-05	0.0217252
Nt03:95834713:95835075:clu_5385_-	Nt03	Nitab4.5_0002887g0160	03_95834691	-23	1.46668e-06	0.00134849
Nt03:95834713:95835075:clu_5385_-	Nt03	Nitab4.5_0002887g0160	03_95834670	-44	9.08755e-06	0.00473969
Nt03:95834723:95835075:clu_5385_-	Nt03	Nitab4.5_0002887g0160	03_95834626	-98	2.63864e-05	0.0107007
Nt03:95834723:95835075:clu_5385_-	Nt03	Nitab4.5_0002887g0160	03_95834670	-54	4.111e-05	0.0143584
Nt03:95834723:95835075:clu_5385_-	Nt03	Nitab4.5_0002887g0160	03_95834691	-33	0.000144444	0.0357448
Nt03:95838147:95840359:clu_6128_+	Nt03	Nitab4.5_0002887g0150	03_95832076	-6072	0.000134894	0.034256
Nt03:96062971:96063346:clu_6136_+	Nt03	Nitab4.5_0001863g0080	03_96081255	18283	7.30365e-09	1.56901e-05
Nt03:96065297:96066558:clu_6137_+	Nt03	Nitab4.5_0001863g0080	03_96067004	1706	0.000231375	0.0492224
Nt03:96067113:96067271:clu_6138_+	Nt03	Nitab4.5_0001863g0080	03_96068602	1488	2.54397e-06	0.00190405
Nt03:96067113:96067271:clu_6138_+	Nt03	Nitab4.5_0001863g0080	03_96044224	-22890	3.89275e-06	0.00252297
Nt03:96067113:96067271:clu_6138_+	Nt03	Nitab4.5_0001863g0080	03_96059006	-8108	2.54397e-06	0.00190405
Nt03:96067113:96067271:clu_6138_+	Nt03	Nitab4.5_0001863g0080	03_96083477	16363	2.54397e-06	0.00190405
Nt03:96067113:96067271:clu_6138_+	Nt03	Nitab4.5_0001863g0080	03_96083206	16092	2.54397e-06	0.00190405
Nt03:96067113:96067271:clu_6138_+	Nt03	Nitab4.5_0001863g0080	03_96068594	1480	2.54397e-06	0.00190405
Nt03:96067113:96067271:clu_6138_+	Nt03	Nitab4.5_0001863g0080	03_96080775	13661	0.000104621	0.0281131
Nt03:96067113:96067271:clu_6138_+	Nt03	Nitab4.5_0001863g0080	03_96054369	-12745	3.91466e-06	0.00252975
Nt03:96067113:96067271:clu_6138_+	Nt03	Nitab4.5_0001863g0080	03_96044250	-22864	3.89275e-06	0.00252297
Nt03:96067113:96067271:clu_6138_+	Nt03	Nitab4.5_0001863g0080	03_96059015	-8099	2.54397e-06	0.00190405
Nt03:96067113:96067271:clu_6138_+	Nt03	Nitab4.5_0001863g0080	03_96055656	-11458	0.000207851	0.045765
Nt03:96067113:96067271:clu_6138_+	Nt03	Nitab4.5_0001863g0080	03_96083525	16411	2.54397e-06	0.00190405
Nt03:96067113:96067271:clu_6138_+	Nt03	Nitab4.5_0001863g0080	03_96081667	14553	2.54397e-06	0.00190405
Nt03:96067113:96067271:clu_6138_+	Nt03	Nitab4.5_0001863g0080	03_96081709	14595	3.33205e-06	0.00222239
Nt03:96067113:96067271:clu_6138_+	Nt03	Nitab4.5_0001863g0080	03_96068590	1476	2.54397e-06	0.00190405
Nt03:96067113:96067271:clu_6138_+	Nt03	Nitab4.5_0001863g0080	03_96059005	-8109	2.54397e-06	0.00190405
Nt03:96067113:96067271:clu_6138_+	Nt03	Nitab4.5_0001863g0080	03_96083166	16052	2.54397e-06	0.00190405
Nt03:96067113:96067271:clu_6138_+	Nt03	Nitab4.5_0001863g0080	03_96083221	16107	2.54397e-06	0.00190405
Nt03:96067113:96067271:clu_6138_+	Nt03	Nitab4.5_0001863g0080	03_96055644	-11470	0.000111657	0.0296628
Nt03:96067113:96067271:clu_6138_+	Nt03	Nitab4.5_0001863g0080	03_96081758	14644	3.33205e-06	0.00222239
Nt03:96067113:96067271:clu_6138_+	Nt03	Nitab4.5_0001863g0080	03_96044161	-22953	2.30688e-05	0.00957013
Nt03:96067113:96067271:clu_6138_+	Nt03	Nitab4.5_0001863g0080	03_96044252	-22862	3.89275e-06	0.00252297
Nt03:96067113:96067271:clu_6138_+	Nt03	Nitab4.5_0001863g0080	03_96081685	14571	3.33205e-06	0.00222239
Nt03:96067113:96067271:clu_6138_+	Nt03	Nitab4.5_0001863g0080	03_96081907	14793	3.33205e-06	0.00222239
Nt03:96067113:96067271:clu_6138_+	Nt03	Nitab4.5_0001863g0080	03_96083834	16720	2.54397e-06	0.00190405
Nt03:96067113:96067271:clu_6138_+	Nt03	Nitab4.5_0001863g0080	03_96083769	16655	2.54397e-06	0.00190405
Nt03:96067113:96067271:clu_6138_+	Nt03	Nitab4.5_0001863g0080	03_96080620	13506	3.25358e-06	0.00222239
Nt03:96067113:96067271:clu_6138_+	Nt03	Nitab4.5_0001863g0080	03_96044145	-22969	1.79277e-05	0.00790785
Nt03:96067113:96067271:clu_6138_+	Nt03	Nitab4.5_0001863g0080	03_96083482	16368	2.54397e-06	0.00190405
Nt03:96067113:96067271:clu_6138_+	Nt03	Nitab4.5_0001863g0080	03_96083431	16317	2.54397e-06	0.00190405
Nt03:96067113:96067271:clu_6138_+	Nt03	Nitab4.5_0001863g0080	03_96081963	14849	3.47474e-07	0.000422425
Nt03:96067113:96067271:clu_6138_+	Nt03	Nitab4.5_0001863g0080	03_96081891	14777	3.33205e-06	0.00222239
Nt03:96067113:96067271:clu_6138_+	Nt03	Nitab4.5_0001863g0080	03_96059023	-8091	2.54397e-06	0.00190405
Nt03:96067113:96067271:clu_6138_+	Nt03	Nitab4.5_0001863g0080	03_96059078	-8036	3.02697e-06	0.00215206
Nt03:96067113:96067271:clu_6138_+	Nt03	Nitab4.5_0001863g0080	03_96081059	13945	4.78971e-06	0.00301197
Nt03:96067113:96067271:clu_6138_+	Nt03	Nitab4.5_0001863g0080	03_96081814	14700	3.33205e-06	0.00222239
Nt03:96067113:96067271:clu_6138_+	Nt03	Nitab4.5_0001863g0080	03_96081673	14559	2.54397e-06	0.00190405
Nt03:96067113:96067271:clu_6138_+	Nt03	Nitab4.5_0001863g0080	03_96081719	14605	3.33205e-06	0.00222239
Nt03:96067113:96067271:clu_6138_+	Nt03	Nitab4.5_0001863g0080	03_96083820	16706	2.54397e-06	0.00190405
Nt03:96067113:96067271:clu_6138_+	Nt03	Nitab4.5_0001863g0080	03_96081689	14575	3.33205e-06	0.00222239
Nt03:96067113:96067271:clu_6138_+	Nt03	Nitab4.5_0001863g0080	03_96083404	16290	2.54397e-06	0.00190405
Nt03:96067113:96067271:clu_6138_+	Nt03	Nitab4.5_0001863g0080	03_96083268	16154	2.94582e-05	0.0113536
Nt03:96067113:96067271:clu_6138_+	Nt03	Nitab4.5_0001863g0080	03_96081904	14790	3.33205e-06	0.00222239
Nt03:96067113:96067271:clu_6138_+	Nt03	Nitab4.5_0001863g0080	03_96055863	-11251	0.000203053	0.0450329
Nt03:96067113:96067271:clu_6138_+	Nt03	Nitab4.5_0001863g0080	03_96083191	16077	2.54397e-06	0.00190405
Nt03:96067113:96067271:clu_6138_+	Nt03	Nitab4.5_0001863g0080	03_96059101	-8013	3.02697e-06	0.00215206
Nt03:96067113:96067271:clu_6138_+	Nt03	Nitab4.5_0001863g0080	03_96059152	-7962	3.02697e-06	0.00215206
Nt03:96067113:96067271:clu_6138_+	Nt03	Nitab4.5_0001863g0080	03_96081751	14637	3.33205e-06	0.00222239
Nt03:96067113:96067271:clu_6138_+	Nt03	Nitab4.5_0001863g0080	03_96081075	13961	3.02512e-07	0.000385342
Nt03:96067113:96067271:clu_6138_+	Nt03	Nitab4.5_0001863g0080	03_96080586	13472	0.000172822	0.0404501
Nt03:96067113:96067271:clu_6138_+	Nt03	Nitab4.5_0001863g0080	03_96081766	14652	3.33205e-06	0.00222239
Nt03:96067113:96067271:clu_6138_+	Nt03	Nitab4.5_0001863g0080	03_96083787	16673	2.54397e-06	0.00190405
Nt03:96067113:96067271:clu_6138_+	Nt03	Nitab4.5_0001863g0080	03_96083816	16702	2.54397e-06	0.00190405
Nt03:96067113:96067271:clu_6138_+	Nt03	Nitab4.5_0001863g0080	03_96080849	13735	1.57488e-06	0.00141607
Nt03:96067113:96067271:clu_6138_+	Nt03	Nitab4.5_0001863g0080	03_96063555	-3559	2.75562e-07	0.000357896
Nt03:96067113:96067271:clu_6138_+	Nt03	Nitab4.5_0001863g0080	03_96083913	16799	2.54397e-06	0.00190405
Nt03:96067113:96067271:clu_6138_+	Nt03	Nitab4.5_0001863g0080	03_96059147	-7967	3.02697e-06	0.00215206
Nt03:96067113:96067271:clu_6138_+	Nt03	Nitab4.5_0001863g0080	03_96059036	-8078	2.54397e-06	0.00190405
Nt03:96067113:96067271:clu_6138_+	Nt03	Nitab4.5_0001863g0080	03_96080904	13790	3.52031e-06	0.00232209
Nt03:96067113:96067271:clu_6138_+	Nt03	Nitab4.5_0001863g0080	03_96080873	13759	6.13583e-08	0.000102892
Nt03:96067113:96067271:clu_6138_+	Nt03	Nitab4.5_0001863g0080	03_96059120	-7994	3.02697e-06	0.00215206
Nt03:96067113:96067271:clu_6138_+	Nt03	Nitab4.5_0001863g0080	03_96059174	-7940	3.02697e-06	0.00215206
Nt03:96067113:96067271:clu_6138_+	Nt03	Nitab4.5_0001863g0080	03_96083584	16470	2.54397e-06	0.00190405
Nt03:96067113:96067271:clu_6138_+	Nt03	Nitab4.5_0001863g0080	03_96063570	-3544	2.75562e-07	0.000357896
Nt03:96067113:96067271:clu_6138_+	Nt03	Nitab4.5_0001863g0080	03_96083871	16757	2.54397e-06	0.00190405
Nt03:96067113:96067271:clu_6138_+	Nt03	Nitab4.5_0001863g0080	03_96083771	16657	2.54397e-06	0.00190405
Nt03:96067113:96067271:clu_6138_+	Nt03	Nitab4.5_0001863g0080	03_96068481	1367	4.49391e-05	0.0151273
Nt03:96067113:96067271:clu_6138_+	Nt03	Nitab4.5_0001863g0080	03_96083759	16645	2.54397e-06	0.00190405
Nt03:96067113:96067271:clu_6138_+	Nt03	Nitab4.5_0001863g0080	03_96081816	14702	3.33205e-06	0.00222239
Nt03:96067113:96067271:clu_6138_+	Nt03	Nitab4.5_0001863g0080	03_96068583	1469	2.54397e-06	0.00190405
Nt03:96067113:96067271:clu_6138_+	Nt03	Nitab4.5_0001863g0080	03_96068691	1577	2.33391e-05	0.0096621
Nt03:96067113:96067271:clu_6138_+	Nt03	Nitab4.5_0001863g0080	03_96059203	-7911	8.40399e-06	0.0045074
Nt03:96067113:96067271:clu_6138_+	Nt03	Nitab4.5_0001863g0080	03_96068585	1471	2.54397e-06	0.00190405
Nt03:96067113:96067271:clu_6138_+	Nt03	Nitab4.5_0001863g0080	03_96063537	-3577	2.75562e-07	0.000357896
Nt03:96067113:96067271:clu_6138_+	Nt03	Nitab4.5_0001863g0080	03_96083904	16790	2.54397e-06	0.00190405
Nt03:96067113:96067271:clu_6138_+	Nt03	Nitab4.5_0001863g0080	03_96083887	16773	2.54397e-06	0.00190405
Nt03:96067113:96067271:clu_6138_+	Nt03	Nitab4.5_0001863g0080	03_96059162	-7952	3.02697e-06	0.00215206
Nt03:96067113:96067271:clu_6138_+	Nt03	Nitab4.5_0001863g0080	03_96068458	1344	2.73614e-06	0.00201747
Nt03:96067113:96067271:clu_6138_+	Nt03	Nitab4.5_0001863g0080	03_96081826	14712	3.33205e-06	0.00222239
Nt03:96067113:96067271:clu_6138_+	Nt03	Nitab4.5_0001863g0080	03_96068657	1543	2.54397e-06	0.00190405
Nt03:96067113:96067271:clu_6138_+	Nt03	Nitab4.5_0001863g0080	03_96083861	16747	2.54397e-06	0.00190405
Nt03:96067113:96067271:clu_6138_+	Nt03	Nitab4.5_0001863g0080	03_96083912	16798	2.54397e-06	0.00190405
Nt03:96067113:96067291:clu_6138_+	Nt03	Nitab4.5_0001863g0080	03_96125044	57930	2.18561e-05	0.00916258
Nt03:96122593:96123512:clu_6142_+	Nt03	Nitab4.5_0001863g0120	03_96122518	-76	0.00014238	0.0354666
Nt03:96122593:96123512:clu_6142_+	Nt03	Nitab4.5_0001863g0120	03_96122526	-68	9.45017e-06	0.00487129
Nt03:96122593:96123512:clu_6142_+	Nt03	Nitab4.5_0001863g0120	03_96122523	-71	8.76798e-06	0.00462492
Nt03:96122593:96123512:clu_6142_+	Nt03	Nitab4.5_0001863g0120	03_96122532	-62	1.74731e-06	0.00151684
Nt03:96122593:96123512:clu_6142_+	Nt03	Nitab4.5_0001863g0120	03_96122566	-28	4.21694e-05	0.014586
Nt03:96123981:96124076:clu_6143_+	Nt03	Nitab4.5_0001863g0120	03_96124159	177	1.92829e-05	0.00843076
Nt03:96123981:96124076:clu_6143_+	Nt03	Nitab4.5_0001863g0120	03_96124165	183	1.79535e-05	0.00791045
Nt03:96123981:96124090:clu_6143_+	Nt03	Nitab4.5_0001863g0120	03_96124165	183	6.28213e-07	0.000676611
Nt03:96123981:96124090:clu_6143_+	Nt03	Nitab4.5_0001863g0120	03_96124127	145	1.13511e-06	0.00108705
Nt03:96123981:96124090:clu_6143_+	Nt03	Nitab4.5_0001863g0120	03_96124159	177	6.48033e-07	0.000687919
Nt03:96179333:96179442:clu_6144_+	Nt03	Nitab4.5_0001863g0130	03_96275599	96265	0.000217832	0.0474003
Nt03:96179333:96179442:clu_6144_+	Nt03	Nitab4.5_0001863g0130	03_96185579	6245	0.000121253	0.0316411
Nt03:96179333:96179442:clu_6144_+	Nt03	Nitab4.5_0001863g0130	03_96270585	91251	4.7326e-05	0.0151683
Nt03:96179333:96179442:clu_6144_+	Nt03	Nitab4.5_0001863g0130	03_96184511	5177	0.000156878	0.0377485
Nt03:96179333:96179442:clu_6144_+	Nt03	Nitab4.5_0001863g0130	03_96275622	96288	0.000217832	0.0474003
Nt03:96179333:96179442:clu_6144_+	Nt03	Nitab4.5_0001863g0130	03_96185590	6256	0.000121253	0.0316411
Nt03:96179333:96179442:clu_6144_+	Nt03	Nitab4.5_0001863g0130	03_96270589	91255	4.7326e-05	0.0151683
Nt03:96179333:96179442:clu_6144_+	Nt03	Nitab4.5_0001863g0130	03_96273462	94128	0.00022029	0.0475208
Nt03:96179333:96179442:clu_6144_+	Nt03	Nitab4.5_0001863g0130	03_96179243	-91	8.01465e-05	0.0226386
Nt03:96179333:96179442:clu_6144_+	Nt03	Nitab4.5_0001863g0130	03_96185591	6257	0.000121253	0.0316411
Nt03:96179333:96179442:clu_6144_+	Nt03	Nitab4.5_0001863g0130	03_96275610	96276	0.000217832	0.0474003
Nt03:96179333:96179442:clu_6144_+	Nt03	Nitab4.5_0001863g0130	03_96274904	95570	0.000220565	0.0475208
Nt03:96179333:96179442:clu_6144_+	Nt03	Nitab4.5_0001863g0130	03_96179271	-63	1.78174e-05	0.00788545
Nt03:96179333:96179442:clu_6144_+	Nt03	Nitab4.5_0001863g0130	03_96268562	89228	0.000167934	0.0395623
Nt03:96275360:96277169:clu_6155_+	Nt03	Nitab4.5_0001863g0210	03_96248767	-26594	4.99192e-05	0.0158461
Nt03:96275360:96277169:clu_6155_+	Nt03	Nitab4.5_0001863g0210	03_96248678	-26683	3.45721e-05	0.012617
Nt03:96275360:96277169:clu_6155_+	Nt03	Nitab4.5_0001863g0210	03_96184448	-90913	5.71306e-05	0.0176147
Nt03:96275360:96277169:clu_6155_+	Nt03	Nitab4.5_0001863g0210	03_96185590	-89771	4.91748e-07	0.000561593
Nt03:96275360:96277169:clu_6155_+	Nt03	Nitab4.5_0001863g0210	03_96248726	-26635	5.55412e-06	0.00334956
Nt03:96275360:96277169:clu_6155_+	Nt03	Nitab4.5_0001863g0210	03_96185579	-89782	4.91748e-07	0.000561593
Nt03:96275360:96277169:clu_6155_+	Nt03	Nitab4.5_0001863g0210	03_96248663	-26698	3.45721e-05	0.012617
Nt03:96275360:96277169:clu_6155_+	Nt03	Nitab4.5_0001863g0210	03_96248777	-26584	4.99192e-05	0.0158461
Nt03:96275360:96277169:clu_6155_+	Nt03	Nitab4.5_0001863g0210	03_96248621	-26740	3.45721e-05	0.012617
Nt03:96275360:96277169:clu_6155_+	Nt03	Nitab4.5_0001863g0210	03_96248732	-26629	5.55412e-06	0.00334956
Nt03:96275360:96277169:clu_6155_+	Nt03	Nitab4.5_0001863g0210	03_96185527	-89834	3.85006e-06	0.0025084
Nt03:96275360:96277169:clu_6155_+	Nt03	Nitab4.5_0001863g0210	03_96185550	-89811	2.89954e-06	0.00209901
Nt03:96275360:96277169:clu_6155_+	Nt03	Nitab4.5_0001863g0210	03_96185591	-89770	4.91748e-07	0.000561593
Nt03:96275360:96277169:clu_6155_+	Nt03	Nitab4.5_0001863g0210	03_96184379	-90982	3.71334e-05	0.0134162
Nt03:96275360:96277169:clu_6155_+	Nt03	Nitab4.5_0001863g0210	03_96185783	-89578	6.97957e-07	0.000720487
Nt03:96275360:96277169:clu_6155_+	Nt03	Nitab4.5_0001863g0210	03_96185504	-89857	2.89954e-06	0.00209901
Nt03:96275360:96277169:clu_6155_+	Nt03	Nitab4.5_0001863g0210	03_96260362	-14999	6.25419e-06	0.00357639
Nt03:96275360:96277169:clu_6155_+	Nt03	Nitab4.5_0001863g0210	03_96248730	-26631	5.55412e-06	0.00334956
Nt03:96275360:96277169:clu_6155_+	Nt03	Nitab4.5_0001863g0210	03_96248747	-26614	5.55412e-06	0.00334956
Nt03:96275360:96277169:clu_6155_+	Nt03	Nitab4.5_0001863g0210	03_96184316	-91045	5.89098e-06	0.00352066
Nt03:96275360:96277169:clu_6155_+	Nt03	Nitab4.5_0001863g0210	03_96184301	-91060	6.25419e-06	0.00357639
Nt03:96275360:96277169:clu_6155_+	Nt03	Nitab4.5_0001863g0210	03_96185729	-89632	6.25419e-06	0.00357639
Nt03:96275360:96277169:clu_6155_+	Nt03	Nitab4.5_0001863g0210	03_96184601	-90760	3.81302e-07	0.000455075
Nt03:96275360:96277169:clu_6155_+	Nt03	Nitab4.5_0001863g0210	03_96257752	-17609	0.000157603	0.0377485
Nt03:96275360:96277169:clu_6155_+	Nt03	Nitab4.5_0001863g0210	03_96245398	-29963	3.33279e-06	0.00222239
Nt03:96275360:96277169:clu_6155_+	Nt03	Nitab4.5_0001863g0210	03_96245758	-29603	1.55515e-05	0.00713695
Nt03:96275360:96277169:clu_6155_+	Nt03	Nitab4.5_0001863g0210	03_96248820	-26541	6.97957e-07	0.000720487
Nt03:96275360:96277169:clu_6155_+	Nt03	Nitab4.5_0001863g0210	03_96248610	-26751	3.45721e-05	0.012617
Nt03:96275360:96277169:clu_6155_+	Nt03	Nitab4.5_0001863g0210	03_96184259	-91102	3.07514e-06	0.00217078
Nt03:96275360:96277169:clu_6155_+	Nt03	Nitab4.5_0001863g0210	03_96246121	-29240	2.0505e-05	0.00877208
Nt03:96275360:96277169:clu_6155_+	Nt03	Nitab4.5_0001863g0210	03_96184229	-91132	6.25419e-06	0.00357639
Nt03:96275360:96277169:clu_6155_+	Nt03	Nitab4.5_0001863g0210	03_96184598	-90763	3.81302e-07	0.000455075
Nt03:96275360:96277169:clu_6155_+	Nt03	Nitab4.5_0001863g0210	03_96257749	-17612	0.000157603	0.0377485
Nt03:96275360:96277169:clu_6155_+	Nt03	Nitab4.5_0001863g0210	03_96277835	2474	7.21155e-05	0.020829
Nt03:96275360:96277169:clu_6155_+	Nt03	Nitab4.5_0001863g0210	03_96257914	-17447	4.71221e-05	0.0151273
Nt03:96275360:96277169:clu_6155_+	Nt03	Nitab4.5_0001863g0210	03_96260560	-14801	6.25419e-06	0.00357639
Nt03:96275360:96277169:clu_6155_+	Nt03	Nitab4.5_0001863g0210	03_96185730	-89631	6.25419e-06	0.00357639
Nt03:96275360:96277169:clu_6155_+	Nt03	Nitab4.5_0001863g0210	03_96245356	-30005	1.15035e-06	0.00109636
Nt03:96275360:96277169:clu_6155_+	Nt03	Nitab4.5_0001863g0210	03_96257675	-17686	6.25419e-06	0.00357639
Nt03:96275360:96277169:clu_6155_+	Nt03	Nitab4.5_0001863g0210	03_96248849	-26512	6.97957e-07	0.000720487
Nt03:96275360:96277169:clu_6155_+	Nt03	Nitab4.5_0001863g0210	03_96269619	-5742	0.000181687	0.0419811
Nt03:96275360:96277169:clu_6155_+	Nt03	Nitab4.5_0001863g0210	03_96277638	2277	6.25419e-06	0.00357639
Nt03:96275360:96277169:clu_6155_+	Nt03	Nitab4.5_0001863g0210	03_96184511	-90850	9.98923e-05	0.027062
Nt03:96275360:96277169:clu_6155_+	Nt03	Nitab4.5_0001863g0210	03_96185821	-89540	3.7456e-05	0.0134263
Nt03:96275360:96277169:clu_6155_+	Nt03	Nitab4.5_0001863g0210	03_96260757	-14604	6.25419e-06	0.00357639
Nt03:96275360:96277169:clu_6155_+	Nt03	Nitab4.5_0001863g0210	03_96260797	-14564	4.89984e-05	0.0156287
Nt03:96275360:96277169:clu_6155_+	Nt03	Nitab4.5_0001863g0210	03_96257908	-17453	4.71221e-05	0.0151273
Nt03:96275360:96277169:clu_6155_+	Nt03	Nitab4.5_0001863g0210	03_96260755	-14606	6.25419e-06	0.00357639
Nt03:96275360:96277169:clu_6155_+	Nt03	Nitab4.5_0001863g0210	03_96183991	-91370	0.000125952	0.0326316
Nt03:96275360:96277169:clu_6155_+	Nt03	Nitab4.5_0001863g0210	03_96183913	-91448	2.41503e-07	0.000333264
Nt03:96275360:96277169:clu_6155_+	Nt03	Nitab4.5_0001863g0210	03_96183974	-91387	0.000125952	0.0326316
Nt03:96275360:96277169:clu_6155_+	Nt03	Nitab4.5_0001863g0210	03_96277664	2303	6.25419e-06	0.00357639
Nt03:96275360:96277169:clu_6155_+	Nt03	Nitab4.5_0001863g0210	03_96275622	261	8.49926e-08	0.000136203
Nt03:96275360:96277169:clu_6155_+	Nt03	Nitab4.5_0001863g0210	03_96257488	-17873	3.11743e-05	0.0116748
Nt03:96275360:96277169:clu_6155_+	Nt03	Nitab4.5_0001863g0210	03_96277230	1869	1.50775e-08	3.04174e-05
Nt03:96275360:96277169:clu_6155_+	Nt03	Nitab4.5_0001863g0210	03_96183738	-91623	2.04531e-05	0.0087593
Nt03:96275360:96277169:clu_6155_+	Nt03	Nitab4.5_0001863g0210	03_96277325	1964	8.77559e-06	0.00462492
Nt03:96275360:96277169:clu_6155_+	Nt03	Nitab4.5_0001863g0210	03_96248509	-26852	6.25419e-06	0.00357639
Nt03:96275360:96277169:clu_6155_+	Nt03	Nitab4.5_0001863g0210	03_96248473	-26888	6.25419e-06	0.00357639
Nt03:96275360:96277169:clu_6155_+	Nt03	Nitab4.5_0001863g0210	03_96257753	-17608	0.000157603	0.0377485
Nt03:96275360:96277169:clu_6155_+	Nt03	Nitab4.5_0001863g0210	03_96245561	-29800	3.33279e-06	0.00222239
Nt03:96275360:96277169:clu_6155_+	Nt03	Nitab4.5_0001863g0210	03_96257825	-17536	3.43036e-05	0.0125768
Nt03:96275360:96277169:clu_6155_+	Nt03	Nitab4.5_0001863g0210	03_96245434	-29927	3.33279e-06	0.00222239
Nt03:96275360:96277169:clu_6155_+	Nt03	Nitab4.5_0001863g0210	03_96277775	2414	6.25419e-06	0.00357639
Nt03:96275360:96277169:clu_6155_+	Nt03	Nitab4.5_0001863g0210	03_96257491	-17870	3.11743e-05	0.0116748
Nt03:96275360:96277169:clu_6155_+	Nt03	Nitab4.5_0001863g0210	03_96183941	-91420	1.95931e-06	0.00166386
Nt03:96275360:96277169:clu_6155_+	Nt03	Nitab4.5_0001863g0210	03_96257492	-17869	3.11743e-05	0.0116748
Nt03:96275360:96277169:clu_6155_+	Nt03	Nitab4.5_0001863g0210	03_96181634	-93727	9.34652e-06	0.00483668
Nt03:96275360:96277169:clu_6155_+	Nt03	Nitab4.5_0001863g0210	03_96277310	1949	9.76707e-08	0.000152377
Nt03:96275360:96277169:clu_6155_+	Nt03	Nitab4.5_0001863g0210	03_96275655	294	3.25765e-06	0.00222239
Nt03:96275360:96277169:clu_6155_+	Nt03	Nitab4.5_0001863g0210	03_96269620	-5741	9.84211e-05	0.0267364
Nt03:96275360:96277169:clu_6155_+	Nt03	Nitab4.5_0001863g0210	03_96245620	-29741	2.15472e-06	0.00181046
Nt03:96275360:96277169:clu_6155_+	Nt03	Nitab4.5_0001863g0210	03_96245773	-29588	1.55515e-05	0.00713695
Nt03:96275360:96277169:clu_6155_+	Nt03	Nitab4.5_0001863g0210	03_96245354	-30007	1.36717e-06	0.00126951
Nt03:96275360:96277169:clu_6155_+	Nt03	Nitab4.5_0001863g0210	03_96277994	2633	0.000145848	0.0358467
Nt03:96275360:96277169:clu_6155_+	Nt03	Nitab4.5_0001863g0210	03_96260476	-14885	6.25419e-06	0.00357639
Nt03:96275360:96277169:clu_6155_+	Nt03	Nitab4.5_0001863g0210	03_96245463	-29898	3.33279e-06	0.00222239
Nt03:96275360:96277169:clu_6155_+	Nt03	Nitab4.5_0001863g0210	03_96248966	-26395	1.29094e-06	0.00121577
Nt03:96275360:96277169:clu_6155_+	Nt03	Nitab4.5_0001863g0210	03_96257396	-17965	0.000213547	0.0466316
Nt03:96275360:96277169:clu_6155_+	Nt03	Nitab4.5_0001863g0210	03_96257674	-17687	6.25419e-06	0.00357639
Nt03:96275360:96277169:clu_6155_+	Nt03	Nitab4.5_0001863g0210	03_96257512	-17849	3.11743e-05	0.0116748
Nt03:96275360:96277169:clu_6155_+	Nt03	Nitab4.5_0001863g0210	03_96269617	-5744	0.000181687	0.0419811
Nt03:96275360:96277169:clu_6155_+	Nt03	Nitab4.5_0001863g0210	03_96246172	-29189	6.25419e-06	0.00357639
Nt03:96275360:96277169:clu_6155_+	Nt03	Nitab4.5_0001863g0210	03_96183735	-91626	5.09053e-06	0.00315619
Nt03:96275360:96277169:clu_6155_+	Nt03	Nitab4.5_0001863g0210	03_96248590	-26771	3.45721e-05	0.012617
Nt03:96275360:96277169:clu_6155_+	Nt03	Nitab4.5_0001863g0210	03_96245906	-29455	3.11743e-05	0.0116748
Nt03:96275360:96277169:clu_6155_+	Nt03	Nitab4.5_0001863g0210	03_96256946	-18415	0.000113927	0.030145
Nt03:96275360:96277169:clu_6155_+	Nt03	Nitab4.5_0001863g0210	03_96245425	-29936	3.33279e-06	0.00222239
Nt03:96275360:96277169:clu_6155_+	Nt03	Nitab4.5_0001863g0210	03_96248520	-26841	6.25419e-06	0.00357639
Nt03:96275360:96277169:clu_6155_+	Nt03	Nitab4.5_0001863g0210	03_96257563	-17798	3.11743e-05	0.0116748
Nt03:96275360:96277169:clu_6155_+	Nt03	Nitab4.5_0001863g0210	03_96181676	-93685	0.000200545	0.0446698
Nt03:96275360:96277169:clu_6155_+	Nt03	Nitab4.5_0001863g0210	03_96245190	-30171	1.55515e-05	0.00713695
Nt03:96275360:96277169:clu_6155_+	Nt03	Nitab4.5_0001863g0210	03_96266700	-8661	5.97379e-05	0.0181698
Nt03:96275360:96277169:clu_6155_+	Nt03	Nitab4.5_0001863g0210	03_96257602	-17759	3.11743e-05	0.0116748
Nt03:96275360:96277169:clu_6155_+	Nt03	Nitab4.5_0001863g0210	03_96245566	-29795	3.33279e-06	0.00222239
Nt03:96275360:96277169:clu_6155_+	Nt03	Nitab4.5_0001863g0210	03_96246232	-29129	6.25419e-06	0.00357639
Nt03:96275360:96277169:clu_6155_+	Nt03	Nitab4.5_0001863g0210	03_96183886	-91475	2.01682e-05	0.00869067
Nt03:96275360:96277169:clu_6155_+	Nt03	Nitab4.5_0001863g0210	03_96270585	-4776	0.000121177	0.0316411
Nt03:96275360:96277169:clu_6155_+	Nt03	Nitab4.5_0001863g0210	03_96185846	-89515	1.08374e-05	0.00544512
Nt03:96275360:96277169:clu_6155_+	Nt03	Nitab4.5_0001863g0210	03_96268268	-7093	0.000169255	0.0398028
Nt03:96275360:96277169:clu_6155_+	Nt03	Nitab4.5_0001863g0210	03_96245350	-30011	1.36717e-06	0.00126951
Nt03:96275360:96277169:clu_6155_+	Nt03	Nitab4.5_0001863g0210	03_96245353	-30008	1.36717e-06	0.00126951
Nt03:96275360:96277169:clu_6155_+	Nt03	Nitab4.5_0001863g0210	03_96248860	-26501	6.97957e-07	0.000720487
Nt03:96275360:96277169:clu_6155_+	Nt03	Nitab4.5_0001863g0210	03_96246412	-28949	6.06931e-06	0.00357639
Nt03:96275360:96277169:clu_6155_+	Nt03	Nitab4.5_0001863g0210	03_96257653	-17708	6.25419e-06	0.00357639
Nt03:96275360:96277169:clu_6155_+	Nt03	Nitab4.5_0001863g0210	03_96245564	-29797	3.33279e-06	0.00222239
Nt03:96275360:96277169:clu_6155_+	Nt03	Nitab4.5_0001863g0210	03_96275610	249	8.49926e-08	0.000136203
Nt03:96275360:96277169:clu_6155_+	Nt03	Nitab4.5_0001863g0210	03_96257686	-17675	6.25419e-06	0.00357639
Nt03:96275360:96277169:clu_6155_+	Nt03	Nitab4.5_0001863g0210	03_96245260	-30101	2.53245e-05	0.0103333
Nt03:96275360:96277169:clu_6155_+	Nt03	Nitab4.5_0001863g0210	03_96269585	-5776	3.17369e-05	0.0118211
Nt03:96275360:96277169:clu_6155_+	Nt03	Nitab4.5_0001863g0210	03_96268610	-6751	0.000210124	0.0460359
Nt03:96275360:96277169:clu_6155_+	Nt03	Nitab4.5_0001863g0210	03_96268562	-6799	2.33774e-07	0.000323722
Nt03:96275360:96277169:clu_6155_+	Nt03	Nitab4.5_0001863g0210	03_96268534	-6827	2.93164e-05	0.0113536
Nt03:96275360:96277169:clu_6155_+	Nt03	Nitab4.5_0001863g0210	03_96245033	-30328	4.26922e-05	0.0146394
Nt03:96275360:96277169:clu_6155_+	Nt03	Nitab4.5_0001863g0210	03_96273462	-1899	2.62503e-06	0.00194638
Nt03:96275360:96277169:clu_6155_+	Nt03	Nitab4.5_0001863g0210	03_96274958	-403	6.97957e-07	0.000720487
Nt03:96275360:96277169:clu_6155_+	Nt03	Nitab4.5_0001863g0210	03_96185851	-89510	8.43087e-06	0.00450964
Nt03:96275360:96277169:clu_6155_+	Nt03	Nitab4.5_0001863g0210	03_96266641	-8720	2.92727e-05	0.0113536
Nt03:96275360:96277169:clu_6155_+	Nt03	Nitab4.5_0001863g0210	03_96268544	-6817	1.46362e-05	0.00679537
Nt03:96275360:96277169:clu_6155_+	Nt03	Nitab4.5_0001863g0210	03_96248353	-27008	6.97957e-07	0.000720487
Nt03:96275360:96277169:clu_6155_+	Nt03	Nitab4.5_0001863g0210	03_96185853	-89508	8.43087e-06	0.00450964
Nt03:96275360:96277169:clu_6155_+	Nt03	Nitab4.5_0001863g0210	03_96181693	-93668	5.45699e-06	0.00334956
Nt03:96275360:96277169:clu_6155_+	Nt03	Nitab4.5_0001863g0210	03_96270589	-4772	0.000121177	0.0316411
Nt03:96275360:96277169:clu_6155_+	Nt03	Nitab4.5_0001863g0210	03_96245078	-30283	9.313e-06	0.00482562
Nt03:96275360:96277169:clu_6155_+	Nt03	Nitab4.5_0001863g0210	03_96275599	238	8.49926e-08	0.000136203
Nt03:96275360:96277169:clu_6155_+	Nt03	Nitab4.5_0001863g0210	03_96183729	-91632	5.09053e-06	0.00315619
Nt03:96275360:96277169:clu_6155_+	Nt03	Nitab4.5_0001863g0210	03_96181714	-93647	1.3449e-05	0.00631798
Nt03:96275360:96277169:clu_6155_+	Nt03	Nitab4.5_0001863g0210	03_96274904	-457	1.09537e-05	0.00548967
Nt03:96275360:96277169:clu_6155_+	Nt03	Nitab4.5_0001863g0210	03_96245171	-30190	1.36423e-05	0.00640122
Nt03:96275360:96277193:clu_6155_+	Nt03	Nitab4.5_0001863g0210	03_96248849	-26512	6.10372e-06	0.00357639
Nt03:96275360:96277193:clu_6155_+	Nt03	Nitab4.5_0001863g0210	03_96183735	-91626	4.46843e-05	0.0151273
Nt03:96275360:96277193:clu_6155_+	Nt03	Nitab4.5_0001863g0210	03_96183738	-91623	0.000137455	0.0347952
Nt03:96275360:96277193:clu_6155_+	Nt03	Nitab4.5_0001863g0210	03_96183941	-91420	2.41652e-05	0.00991117
Nt03:96275360:96277193:clu_6155_+	Nt03	Nitab4.5_0001863g0210	03_96275599	238	2.47199e-06	0.00190405
Nt03:96275360:96277193:clu_6155_+	Nt03	Nitab4.5_0001863g0210	03_96274904	-457	7.01658e-05	0.0203937
Nt03:96275360:96277193:clu_6155_+	Nt03	Nitab4.5_0001863g0210	03_96185846	-89515	0.000138152	0.0349494
Nt03:96275360:96277193:clu_6155_+	Nt03	Nitab4.5_0001863g0210	03_96181693	-93668	0.000183304	0.042281
Nt03:96275360:96277193:clu_6155_+	Nt03	Nitab4.5_0001863g0210	03_96245425	-29936	4.26279e-05	0.01463
Nt03:96275360:96277193:clu_6155_+	Nt03	Nitab4.5_0001863g0210	03_96183729	-91632	4.46843e-05	0.0151273
Nt03:96275360:96277193:clu_6155_+	Nt03	Nitab4.5_0001863g0210	03_96185821	-89540	0.000152994	0.0371436
Nt03:96275360:96277193:clu_6155_+	Nt03	Nitab4.5_0001863g0210	03_96185853	-89508	0.000106977	0.0285149
Nt03:96275360:96277193:clu_6155_+	Nt03	Nitab4.5_0001863g0210	03_96245561	-29800	4.26279e-05	0.01463
Nt03:96275360:96277193:clu_6155_+	Nt03	Nitab4.5_0001863g0210	03_96257675	-17686	2.97288e-05	0.0113536
Nt03:96275360:96277193:clu_6155_+	Nt03	Nitab4.5_0001863g0210	03_96184316	-91045	4.44842e-05	0.0151273
Nt03:96275360:96277193:clu_6155_+	Nt03	Nitab4.5_0001863g0210	03_96268562	-6799	3.4433e-06	0.00228458
Nt03:96275360:96277193:clu_6155_+	Nt03	Nitab4.5_0001863g0210	03_96181714	-93647	8.25719e-05	0.0231918
Nt03:96275360:96277193:clu_6155_+	Nt03	Nitab4.5_0001863g0210	03_96275622	261	2.47199e-06	0.00190405
Nt03:96275360:96277193:clu_6155_+	Nt03	Nitab4.5_0001863g0210	03_96185783	-89578	6.10372e-06	0.00357639
Nt03:96275360:96277193:clu_6155_+	Nt03	Nitab4.5_0001863g0210	03_96275610	249	2.47199e-06	0.00190405
Nt03:96275360:96277193:clu_6155_+	Nt03	Nitab4.5_0001863g0210	03_96181634	-93727	7.94413e-05	0.0224966
Nt03:96275360:96277193:clu_6155_+	Nt03	Nitab4.5_0001863g0210	03_96184229	-91132	2.97288e-05	0.0113536
Nt03:96275360:96277193:clu_6155_+	Nt03	Nitab4.5_0001863g0210	03_96257492	-17869	0.00015767	0.0377485
Nt03:96275360:96277193:clu_6155_+	Nt03	Nitab4.5_0001863g0210	03_96185851	-89510	0.000106977	0.0285149
Nt03:96275360:96277193:clu_6155_+	Nt03	Nitab4.5_0001863g0210	03_96245773	-29588	0.000205248	0.0453678
Nt03:96275360:96277193:clu_6155_+	Nt03	Nitab4.5_0001863g0210	03_96245566	-29795	4.26279e-05	0.01463
Nt03:96275360:96277193:clu_6155_+	Nt03	Nitab4.5_0001863g0210	03_96248820	-26541	6.10372e-06	0.00357639
Nt03:96275360:96277193:clu_6155_+	Nt03	Nitab4.5_0001863g0210	03_96257602	-17759	0.00015767	0.0377485
Nt03:96275360:96277193:clu_6155_+	Nt03	Nitab4.5_0001863g0210	03_96274958	-403	6.10372e-06	0.00357639
Nt03:96275360:96277193:clu_6155_+	Nt03	Nitab4.5_0001863g0210	03_96245190	-30171	0.000205248	0.0453678
Nt03:96275360:96277193:clu_6155_+	Nt03	Nitab4.5_0001863g0210	03_96184301	-91060	2.97288e-05	0.0113536
Nt03:96275360:96277193:clu_6155_+	Nt03	Nitab4.5_0001863g0210	03_96245758	-29603	0.000205248	0.0453678
Nt03:96275360:96277193:clu_6155_+	Nt03	Nitab4.5_0001863g0210	03_96257491	-17870	0.00015767	0.0377485
Nt03:96275360:96277193:clu_6155_+	Nt03	Nitab4.5_0001863g0210	03_96257914	-17447	6.1262e-05	0.018515
Nt03:96275360:96277193:clu_6155_+	Nt03	Nitab4.5_0001863g0210	03_96183913	-91448	5.74807e-06	0.00344043
Nt03:96275360:96277193:clu_6155_+	Nt03	Nitab4.5_0001863g0210	03_96257512	-17849	0.00015767	0.0377485
Nt03:96275360:96277193:clu_6155_+	Nt03	Nitab4.5_0001863g0210	03_96268544	-6817	0.00017668	0.0411453
Nt03:96275360:96277193:clu_6155_+	Nt03	Nitab4.5_0001863g0210	03_96268534	-6827	6.08034e-05	0.0184465
Nt03:96275360:96277193:clu_6155_+	Nt03	Nitab4.5_0001863g0210	03_96245620	-29741	8.02152e-05	0.0226419
Nt03:96275360:96277193:clu_6155_+	Nt03	Nitab4.5_0001863g0210	03_96248353	-27008	6.10372e-06	0.00357639
Nt03:96275360:96277193:clu_6155_+	Nt03	Nitab4.5_0001863g0210	03_96260757	-14604	2.97288e-05	0.0113536
Nt03:96275360:96277193:clu_6155_+	Nt03	Nitab4.5_0001863g0210	03_96245398	-29963	4.26279e-05	0.01463
Nt03:96275360:96277193:clu_6155_+	Nt03	Nitab4.5_0001863g0210	03_96245033	-30328	4.27922e-05	0.0146611
Nt03:96275360:96277193:clu_6155_+	Nt03	Nitab4.5_0001863g0210	03_96184259	-91102	4.09822e-05	0.0143502
Nt03:96275360:96277193:clu_6155_+	Nt03	Nitab4.5_0001863g0210	03_96260560	-14801	2.97288e-05	0.0113536
Nt03:96275360:96277193:clu_6155_+	Nt03	Nitab4.5_0001863g0210	03_96257825	-17536	6.32852e-05	0.0188541
Nt03:96275360:96277193:clu_6155_+	Nt03	Nitab4.5_0001863g0210	03_96257674	-17687	2.97288e-05	0.0113536
Nt03:96275360:96277193:clu_6155_+	Nt03	Nitab4.5_0001863g0210	03_96260362	-14999	2.97288e-05	0.0113536
Nt03:96275360:96277193:clu_6155_+	Nt03	Nitab4.5_0001863g0210	03_96185550	-89811	1.03834e-05	0.00524352
Nt03:96275360:96277193:clu_6155_+	Nt03	Nitab4.5_0001863g0210	03_96248747	-26614	4.45731e-05	0.0151273
Nt03:96275360:96277193:clu_6155_+	Nt03	Nitab4.5_0001863g0210	03_96248590	-26771	0.000162316	0.0385588
Nt03:96275360:96277193:clu_6155_+	Nt03	Nitab4.5_0001863g0210	03_96273462	-1899	2.22793e-05	0.00928136
Nt03:96275360:96277193:clu_6155_+	Nt03	Nitab4.5_0001863g0210	03_96248509	-26852	2.97288e-05	0.0113536
Nt03:96275360:96277193:clu_6155_+	Nt03	Nitab4.5_0001863g0210	03_96248732	-26629	4.45731e-05	0.0151273
Nt03:96275360:96277193:clu_6155_+	Nt03	Nitab4.5_0001863g0210	03_96246121	-29240	0.000127476	0.0328551
Nt03:96275360:96277193:clu_6155_+	Nt03	Nitab4.5_0001863g0210	03_96246172	-29189	2.97288e-05	0.0113536
Nt03:96275360:96277193:clu_6155_+	Nt03	Nitab4.5_0001863g0210	03_96245434	-29927	4.26279e-05	0.01463
Nt03:96275360:96277193:clu_6155_+	Nt03	Nitab4.5_0001863g0210	03_96257908	-17453	6.1262e-05	0.018515
Nt03:96275360:96277193:clu_6155_+	Nt03	Nitab4.5_0001863g0210	03_96257753	-17608	0.000176724	0.0411453
Nt03:96275360:96277193:clu_6155_+	Nt03	Nitab4.5_0001863g0210	03_96257749	-17612	0.000176724	0.0411453
Nt03:96275360:96277193:clu_6155_+	Nt03	Nitab4.5_0001863g0210	03_96257752	-17609	0.000176724	0.0411453
Nt03:96275360:96277193:clu_6155_+	Nt03	Nitab4.5_0001863g0210	03_96257563	-17798	0.00015767	0.0377485
Nt03:96275360:96277193:clu_6155_+	Nt03	Nitab4.5_0001863g0210	03_96277994	2633	0.000226384	0.0482938
Nt03:96275360:96277193:clu_6155_+	Nt03	Nitab4.5_0001863g0210	03_96248663	-26698	0.000162316	0.0385588
Nt03:96275360:96277193:clu_6155_+	Nt03	Nitab4.5_0001863g0210	03_96248621	-26740	0.000162316	0.0385588
Nt03:96275360:96277193:clu_6155_+	Nt03	Nitab4.5_0001863g0210	03_96248473	-26888	2.97288e-05	0.0113536
Nt03:96275360:96277193:clu_6155_+	Nt03	Nitab4.5_0001863g0210	03_96248678	-26683	0.000162316	0.0385588
Nt03:96275360:96277193:clu_6155_+	Nt03	Nitab4.5_0001863g0210	03_96245906	-29455	0.00015767	0.0377485
Nt03:96275360:96277193:clu_6155_+	Nt03	Nitab4.5_0001863g0210	03_96245078	-30283	1.75781e-05	0.00781435
Nt03:96275360:96277193:clu_6155_+	Nt03	Nitab4.5_0001863g0210	03_96245564	-29797	4.26279e-05	0.01463
Nt03:96275360:96277193:clu_6155_+	Nt03	Nitab4.5_0001863g0210	03_96260476	-14885	2.97288e-05	0.0113536
Nt03:96275360:96277193:clu_6155_+	Nt03	Nitab4.5_0001863g0210	03_96184448	-90913	0.000216562	0.0472381
Nt03:96275360:96277193:clu_6155_+	Nt03	Nitab4.5_0001863g0210	03_96277664	2303	2.97288e-05	0.0113536
Nt03:96275360:96277193:clu_6155_+	Nt03	Nitab4.5_0001863g0210	03_96257686	-17675	2.97288e-05	0.0113536
Nt03:96275360:96277193:clu_6155_+	Nt03	Nitab4.5_0001863g0210	03_96257653	-17708	2.97288e-05	0.0113536
Nt03:96275360:96277193:clu_6155_+	Nt03	Nitab4.5_0001863g0210	03_96275655	294	2.88079e-05	0.0113536
Nt03:96275360:96277193:clu_6155_+	Nt03	Nitab4.5_0001863g0210	03_96268236	-7125	8.36181e-05	0.0234359
Nt03:96275360:96277193:clu_6155_+	Nt03	Nitab4.5_0001863g0210	03_96248610	-26751	0.000162316	0.0385588
Nt03:96275360:96277193:clu_6155_+	Nt03	Nitab4.5_0001863g0210	03_96246232	-29129	2.97288e-05	0.0113536
Nt03:96275360:96277193:clu_6155_+	Nt03	Nitab4.5_0001863g0210	03_96245463	-29898	4.26279e-05	0.01463
Nt03:96275360:96277193:clu_6155_+	Nt03	Nitab4.5_0001863g0210	03_96248520	-26841	2.97288e-05	0.0113536
Nt03:96275360:96277193:clu_6155_+	Nt03	Nitab4.5_0001863g0210	03_96246412	-28949	3.76794e-05	0.0134304
Nt03:96275360:96277193:clu_6155_+	Nt03	Nitab4.5_0001863g0210	03_96185527	-89834	1.15728e-05	0.00563557
Nt03:96275360:96277193:clu_6155_+	Nt03	Nitab4.5_0001863g0210	03_96277775	2414	2.97288e-05	0.0113536
Nt03:96275360:96277193:clu_6155_+	Nt03	Nitab4.5_0001863g0210	03_96184511	-90850	2.20332e-05	0.00921436
Nt03:96275360:96277193:clu_6155_+	Nt03	Nitab4.5_0001863g0210	03_96184598	-90763	3.18693e-06	0.00221817
Nt03:96275360:96277193:clu_6155_+	Nt03	Nitab4.5_0001863g0210	03_96277325	1964	5.38441e-05	0.016705
Nt03:96275360:96277193:clu_6155_+	Nt03	Nitab4.5_0001863g0210	03_96248860	-26501	6.10372e-06	0.00357639
Nt03:96275360:96277193:clu_6155_+	Nt03	Nitab4.5_0001863g0210	03_96277310	1949	2.26604e-06	0.00188802
Nt03:96275360:96277193:clu_6155_+	Nt03	Nitab4.5_0001863g0210	03_96257488	-17873	0.00015767	0.0377485
Nt03:96275360:96277193:clu_6155_+	Nt03	Nitab4.5_0001863g0210	03_96248730	-26631	4.45731e-05	0.0151273
Nt03:96275360:96277193:clu_6155_+	Nt03	Nitab4.5_0001863g0210	03_96277638	2277	2.97288e-05	0.0113536
Nt03:96275360:96277193:clu_6155_+	Nt03	Nitab4.5_0001863g0210	03_96268310	-7051	6.52493e-05	0.0192516
Nt03:96275360:96277193:clu_6155_+	Nt03	Nitab4.5_0001863g0210	03_96248726	-26635	4.45731e-05	0.0151273
Nt03:96275360:96277193:clu_6155_+	Nt03	Nitab4.5_0001863g0210	03_96260755	-14606	2.97288e-05	0.0113536
Nt03:96275360:96277193:clu_6155_+	Nt03	Nitab4.5_0001863g0210	03_96185590	-89771	2.46192e-06	0.00190405
Nt03:96275360:96277193:clu_6155_+	Nt03	Nitab4.5_0001863g0210	03_96277230	1869	8.56738e-07	0.000846994
Nt03:96275360:96277193:clu_6155_+	Nt03	Nitab4.5_0001863g0210	03_96185729	-89632	2.97288e-05	0.0113536
Nt03:96275360:96277193:clu_6155_+	Nt03	Nitab4.5_0001863g0210	03_96266641	-8720	0.000231569	0.0492224
Nt03:96275360:96277193:clu_6155_+	Nt03	Nitab4.5_0001863g0210	03_96184601	-90760	3.18693e-06	0.00221817
Nt03:96275360:96277193:clu_6155_+	Nt03	Nitab4.5_0001863g0210	03_96268268	-7093	1.40338e-05	0.0065386
Nt03:96275360:96277193:clu_6155_+	Nt03	Nitab4.5_0001863g0210	03_96185591	-89770	2.46192e-06	0.00190405
Nt03:96275360:96277193:clu_6155_+	Nt03	Nitab4.5_0001863g0210	03_96185579	-89782	2.46192e-06	0.00190405
Nt03:96275360:96277193:clu_6155_+	Nt03	Nitab4.5_0001863g0210	03_96248966	-26395	1.76871e-05	0.00784526
Nt03:96275360:96277193:clu_6155_+	Nt03	Nitab4.5_0001863g0210	03_96185504	-89857	1.03834e-05	0.00524352
Nt03:96275360:96277193:clu_6155_+	Nt03	Nitab4.5_0001863g0210	03_96185730	-89631	2.97288e-05	0.0113536
Nt03:96365390:96366185:clu_6156_+	Nt03	Nitab4.5_0001863g0190	03_96270585	-94806	0.000200452	0.0446698
Nt03:96365390:96366185:clu_6156_+	Nt03	Nitab4.5_0001863g0190	03_96270589	-94802	0.000200452	0.0446698
Nt03:96366228:96366333:clu_6157_+	Nt03	Nitab4.5_0001863g0190	03_96266555	-99674	0.000179715	0.0416222
Nt03:96366228:96366333:clu_6157_+	Nt03	Nitab4.5_0001863g0190	03_96277376	-88853	0.000123834	0.0322722
Nt03:96366228:96366333:clu_6157_+	Nt03	Nitab4.5_0001863g0190	03_96365185	-1044	5.82534e-05	0.0178623
Nt03:96366228:96366333:clu_6157_+	Nt03	Nitab4.5_0001863g0190	03_96266561	-99668	7.94742e-05	0.0224966
Nt03:96366228:96366333:clu_6157_+	Nt03	Nitab4.5_0001863g0190	03_96365192	-1037	5.37593e-05	0.0166918
Nt03:96366228:96366333:clu_6157_+	Nt03	Nitab4.5_0001863g0190	03_96365199	-1030	3.29485e-05	0.0122266
Nt03:96366228:96366333:clu_6157_+	Nt03	Nitab4.5_0001863g0190	03_96365217	-1012	0.000155721	0.0376676
Nt03:96368568:96368825:clu_6159_+	Nt03	Nitab4.5_0001863g0190	03_96270400	-98169	0.000210838	0.0461625
Nt03:96680385:96680489:clu_5392_-	Nt03	Nitab4.5_0000935g0060	03_96680181	-205	2.73746e-18	6.79965e-14
Nt03:96680385:96680489:clu_5392_-	Nt03	Nitab4.5_0000935g0060	03_96680199	-187	2.81985e-20	1.86781e-15
Nt03:96680385:96680489:clu_5392_-	Nt03	Nitab4.5_0000935g0060	03_96680191	-195	1.78946e-18	5.92651e-14
Nt03:96680385:96680489:clu_5392_-	Nt03	Nitab4.5_0000935g0060	03_96680244	-142	3.68563e-20	2.09253e-15
Nt03:96680385:96680489:clu_5392_-	Nt03	Nitab4.5_0000935g0060	03_96680161	-225	8.75244e-16	9.6624e-12
Nt03:96680385:96680489:clu_5392_-	Nt03	Nitab4.5_0000935g0060	03_96680278	-108	1.81649e-20	1.44385e-15
Nt03:96680385:96680489:clu_5392_-	Nt03	Nitab4.5_0000935g0060	03_96680184	-202	2.05614e-18	6.2859e-14
Nt03:96680385:96680489:clu_5392_-	Nt03	Nitab4.5_0000935g0060	03_96680311	-75	7.97221e-17	1.13156e-12
Nt03:96680385:96680489:clu_5392_-	Nt03	Nitab4.5_0000935g0060	03_96680277	-109	1.81649e-20	1.44385e-15
Nt03:96680385:96683710:clu_5392_-	Nt03	Nitab4.5_0000935g0060	03_96680311	-75	3.29548e-15	3.04585e-11
Nt03:96680385:96683710:clu_5392_-	Nt03	Nitab4.5_0000935g0060	03_96680278	-108	3.62372e-18	8.00093e-14
Nt03:96680385:96683710:clu_5392_-	Nt03	Nitab4.5_0000935g0060	03_96680161	-225	3.04201e-13	1.77791e-09
Nt03:96680385:96683710:clu_5392_-	Nt03	Nitab4.5_0000935g0060	03_96680181	-205	1.34751e-14	1.03646e-10
Nt03:96680385:96683710:clu_5392_-	Nt03	Nitab4.5_0000935g0060	03_96680191	-195	2.65433e-15	2.63726e-11
Nt03:96680385:96683710:clu_5392_-	Nt03	Nitab4.5_0000935g0060	03_96680277	-109	3.62372e-18	8.00093e-14
Nt03:96680385:96683710:clu_5392_-	Nt03	Nitab4.5_0000935g0060	03_96680199	-187	8.98957e-17	1.1909e-12
Nt03:96680385:96683710:clu_5392_-	Nt03	Nitab4.5_0000935g0060	03_96680184	-202	1.32645e-14	1.03646e-10
Nt03:96680385:96683710:clu_5392_-	Nt03	Nitab4.5_0000935g0060	03_96680244	-142	9.33488e-19	3.81976e-14
Nt03:96680385:96684194:clu_5392_-	Nt03	Nitab4.5_0000935g0060	03_96740680	60294	6.28045e-06	0.0035811
Nt03:96680385:96684194:clu_5392_-	Nt03	Nitab4.5_0000935g0060	03_96740665	60279	3.69767e-05	0.0133839
Nt03:96733614:96733867:clu_5396_-	Nt03	Nitab4.5_0000935g0110	03_96683733	-49882	8.90253e-05	0.0245702
Nt03:96835509:96838409:clu_5399_-	Nt03	Nitab4.5_0000935g0190	03_96765493	-70017	0.000217423	0.0473999
Nt03:96838642:96840954:clu_5399_-	Nt03	Nitab4.5_0000935g0190	03_96765493	-73150	0.000170346	0.0399883
Nt03:96841281:96841521:clu_5400_-	Nt03	Nitab4.5_0000935g0190	03_96741678	-99604	0.000141514	0.0354666
Nt03:96841281:96841527:clu_5400_-	Nt03	Nitab4.5_0000935g0190	03_96741428	-99854	0.000184487	0.0423817
Nt03:97088296:97088600:clu_6176_+	Nt03	Nitab4.5_0000935g0210	03_97068216	-20081	5.75791e-05	0.0177117
Nt03:97091695:97091810:clu_6179_+	Nt03	Nitab4.5_0000935g0260	03_97087028	-4668	0.000164305	0.0389202
Nt04:100013865:100013982:clu_9784_+	Nt04	Nitab4.5_0000001g0120	04_100013851	-15	2.29551e-08	0.00014035
Nt04:100013865:100013982:clu_9784_+	Nt04	Nitab4.5_0000001g0120	04_100013843	-23	1.18083e-08	7.89191e-05
Nt04:100549748:100550612:clu_9789_+	Nt04	Nitab4.5_0000001g0150	04_100571900	22151	3.07015e-05	0.0424126
Nt04:104104859:104110431:clu_9809_+	Nt04	Nitab4.5_0000001g0440	04_104110434	5574	4.20367e-15	4.07372e-10
Nt04:104104859:104110438:clu_9809_+	Nt04	Nitab4.5_0000001g0440	04_104110434	5574	2.54905e-15	3.17641e-10
Nt04:104739705:104739816:clu_9814_+	Nt04	Nitab4.5_0004220g0010	04_104740440	734	1.83707e-05	0.0291372
Nt04:104739705:104739816:clu_9814_+	Nt04	Nitab4.5_0004220g0010	04_104739847	141	1.93425e-09	1.91948e-05
Nt04:104739705:104739816:clu_9814_+	Nt04	Nitab4.5_0004220g0010	04_104739677	-29	8.95854e-10	1.03352e-05
Nt04:104739705:104739816:clu_9814_+	Nt04	Nitab4.5_0004220g0010	04_104740571	865	2.24773e-05	0.0342492
Nt04:104739705:104739816:clu_9814_+	Nt04	Nitab4.5_0004220g0010	04_104740512	806	2.08996e-06	0.00571371
Nt04:104739705:104739816:clu_9814_+	Nt04	Nitab4.5_0004220g0010	04_104739651	-55	7.64666e-08	0.000385952
Nt04:104739705:104739816:clu_9814_+	Nt04	Nitab4.5_0004220g0010	04_104740446	740	2.56204e-05	0.0378771
Nt04:104739705:104739816:clu_9814_+	Nt04	Nitab4.5_0004220g0010	04_104739695	-11	1.34886e-08	8.86212e-05
Nt04:104739705:104739816:clu_9814_+	Nt04	Nitab4.5_0004220g0010	04_104740524	818	2.85203e-06	0.00734095
Nt04:104739705:104739816:clu_9814_+	Nt04	Nitab4.5_0004220g0010	04_104739880	174	3.0857e-08	0.000180684
Nt04:104739705:104739826:clu_9814_+	Nt04	Nitab4.5_0004220g0010	04_104739695	-11	9.22243e-06	0.0177966
Nt04:104739705:104739826:clu_9814_+	Nt04	Nitab4.5_0004220g0010	04_104739880	174	1.93013e-05	0.0303401
Nt04:104739705:104739826:clu_9814_+	Nt04	Nitab4.5_0004220g0010	04_104739677	-29	1.95514e-07	0.000853469
Nt04:104739705:104739826:clu_9814_+	Nt04	Nitab4.5_0004220g0010	04_104739847	141	3.40814e-06	0.00839104
Nt04:104739705:104739826:clu_9814_+	Nt04	Nitab4.5_0004220g0010	04_104739651	-55	1.69037e-05	0.0274432
Nt04:10558872:10559880:clu_6469_-	Nt04	Nitab4.5_0002906g0030	04_10558789	-84	2.3767e-07	0.000992772
Nt04:10558872:10559880:clu_6469_-	Nt04	Nitab4.5_0002906g0030	04_10558765	-108	2.3767e-07	0.000992772
Nt04:10558872:10559880:clu_6469_-	Nt04	Nitab4.5_0002906g0030	04_10558803	-70	2.3767e-07	0.000992772
Nt04:10558889:10559880:clu_6469_-	Nt04	Nitab4.5_0002906g0030	04_10513328	-45562	1.19161e-05	0.0211304
Nt04:10558889:10559880:clu_6469_-	Nt04	Nitab4.5_0002906g0030	04_10558803	-87	3.5945e-10	4.64451e-06
Nt04:10558889:10559880:clu_6469_-	Nt04	Nitab4.5_0002906g0030	04_10513329	-45561	1.60624e-05	0.0263828
Nt04:10558889:10559880:clu_6469_-	Nt04	Nitab4.5_0002906g0030	04_10558789	-101	3.5945e-10	4.64451e-06
Nt04:10558889:10559880:clu_6469_-	Nt04	Nitab4.5_0002906g0030	04_10513333	-45557	3.36847e-05	0.0452125
Nt04:10558889:10559880:clu_6469_-	Nt04	Nitab4.5_0002906g0030	04_10558765	-125	3.5945e-10	4.64451e-06
Nt04:10558889:10559880:clu_6469_-	Nt04	Nitab4.5_0002906g0030	04_10558762	-128	3.16964e-05	0.0433544
Nt04:10560949:10561565:clu_6471_-	Nt04	Nitab4.5_0002906g0030	04_10558765	-2185	2.30966e-07	0.000975278
Nt04:10560949:10561565:clu_6471_-	Nt04	Nitab4.5_0002906g0030	04_10558803	-2147	2.30966e-07	0.000975278
Nt04:10560949:10561565:clu_6471_-	Nt04	Nitab4.5_0002906g0030	04_10558789	-2161	2.30966e-07	0.000975278
Nt04:10561300:10561565:clu_6471_-	Nt04	Nitab4.5_0002906g0030	04_10563532	2231	2.03038e-05	0.0315829
Nt04:10561300:10561565:clu_6471_-	Nt04	Nitab4.5_0002906g0030	04_10563509	2208	3.64979e-05	0.0478939
Nt04:10561300:10561565:clu_6471_-	Nt04	Nitab4.5_0002906g0030	04_10563504	2203	2.97937e-05	0.0415734
Nt04:107000147:107000236:clu_9838_+	Nt04	Nitab4.5_0002141g0030	04_106999474	-674	2.78083e-05	0.0401919
Nt04:10792140:10792265:clu_6479_-	Nt04	Nitab4.5_0002906g0140	04_10792068	-73	1.2792e-05	0.0223362
Nt04:10845216:10845298:clu_6482_-	Nt04	Nitab4.5_0002906g0130	04_10846141	924	5.46964e-06	0.0120194
Nt04:10845227:10845321:clu_6482_-	Nt04	Nitab4.5_0002906g0130	04_10845094	-134	4.44295e-07	0.00162783
Nt04:10845491:10845612:clu_6483_-	Nt04	Nitab4.5_0002906g0130	04_10845475	-17	1.05695e-06	0.0033638
Nt04:10845491:10845612:clu_6483_-	Nt04	Nitab4.5_0002906g0130	04_10846077	585	4.77089e-07	0.00173161
Nt04:10845491:10845612:clu_6483_-	Nt04	Nitab4.5_0002906g0130	04_10846141	649	1.74073e-05	0.0280827
Nt04:10845491:10845612:clu_6483_-	Nt04	Nitab4.5_0002906g0130	04_10846072	580	6.38928e-09	4.87124e-05
Nt04:10845491:10845612:clu_6483_-	Nt04	Nitab4.5_0002906g0130	04_10845209	-283	1.23895e-05	0.0218355
Nt04:10845491:10845612:clu_6483_-	Nt04	Nitab4.5_0002906g0130	04_10846062	570	3.08458e-08	0.000180684
Nt04:10845502:10845612:clu_6483_-	Nt04	Nitab4.5_0002906g0130	04_10846062	559	1.12045e-06	0.00350828
Nt04:10845502:10845612:clu_6483_-	Nt04	Nitab4.5_0002906g0130	04_10846077	574	4.10417e-07	0.00152973
Nt04:10845502:10845612:clu_6483_-	Nt04	Nitab4.5_0002906g0130	04_10846072	569	1.56551e-07	0.000700746
Nt04:10845502:10845612:clu_6483_-	Nt04	Nitab4.5_0002906g0130	04_10845475	-28	7.18104e-08	0.000365305
Nt04:10845502:10845612:clu_6483_-	Nt04	Nitab4.5_0002906g0130	04_10845457	-46	1.7831e-06	0.00508229
Nt04:10847928:10848873:clu_6485_-	Nt04	Nitab4.5_0002906g0130	04_10845475	-2454	1.10744e-08	7.53127e-05
Nt04:10847928:10848873:clu_6485_-	Nt04	Nitab4.5_0002906g0130	04_10845388	-2541	1.90397e-06	0.005325
Nt04:10847928:10848873:clu_6485_-	Nt04	Nitab4.5_0002906g0130	04_10846072	-1857	7.15423e-08	0.000365305
Nt04:10847928:10848873:clu_6485_-	Nt04	Nitab4.5_0002906g0130	04_10846062	-1867	1.12293e-07	0.000530838
Nt04:10847928:10848873:clu_6485_-	Nt04	Nitab4.5_0002906g0130	04_10846077	-1852	1.98294e-07	0.000863659
Nt04:10847928:10848873:clu_6485_-	Nt04	Nitab4.5_0002906g0130	04_10845389	-2540	2.97356e-06	0.00755345
Nt04:10847928:10848873:clu_6485_-	Nt04	Nitab4.5_0002906g0130	04_10845733	-2196	3.04218e-05	0.0420915
Nt04:10847928:10848873:clu_6485_-	Nt04	Nitab4.5_0002906g0130	04_10845457	-2472	2.75439e-08	0.000163023
Nt04:10849237:10850865:clu_6486_-	Nt04	Nitab4.5_0002906g0130	04_10845475	-3763	1.08681e-05	0.0200421
Nt04:10849237:10850865:clu_6486_-	Nt04	Nitab4.5_0002906g0130	04_10845209	-4029	6.52508e-06	0.0137166
Nt04:10849237:10850865:clu_6486_-	Nt04	Nitab4.5_0002906g0130	04_10846062	-3176	1.03766e-05	0.0192979
Nt04:10849237:10850865:clu_6486_-	Nt04	Nitab4.5_0002906g0130	04_10845388	-3850	4.88098e-06	0.0111166
Nt04:10849237:10850865:clu_6486_-	Nt04	Nitab4.5_0002906g0130	04_10845457	-3781	2.43214e-06	0.00642222
Nt04:10849237:10850865:clu_6486_-	Nt04	Nitab4.5_0002906g0130	04_10842506	-6732	1.75025e-05	0.0281986
Nt04:10849237:10850865:clu_6486_-	Nt04	Nitab4.5_0002906g0130	04_10846141	-3097	1.16349e-05	0.0207613
Nt04:10849237:10850865:clu_6486_-	Nt04	Nitab4.5_0002906g0130	04_10846072	-3166	3.3441e-06	0.0082883
Nt04:10849237:10850865:clu_6486_-	Nt04	Nitab4.5_0002906g0130	04_10845200	-4038	1.17896e-05	0.0209444
Nt04:10849237:10850865:clu_6486_-	Nt04	Nitab4.5_0002906g0130	04_10845389	-3849	6.17678e-06	0.0131413
Nt04:10851061:10852478:clu_6487_-	Nt04	Nitab4.5_0002906g0130	04_10846077	-4985	1.95768e-05	0.0306488
Nt04:1092997:1093095:clu_6211_-	Nt04	Nitab4.5_0003987g0070	04_1040704	-52294	2.20108e-05	0.0336973
Nt04:110294759:110295441:clu_8014_-	Nt04	Nitab4.5_0004666g0010	04_110295538	778	1.6698e-06	0.00484718
Nt04:112204095:112204729:clu_8033_-	Nt04	Nitab4.5_0001596g0020	04_112205215	1119	2.18581e-07	0.000935206
Nt04:112204095:112204729:clu_8033_-	Nt04	Nitab4.5_0001596g0020	04_112205220	1124	2.18581e-07	0.000935206
Nt04:112204180:112204729:clu_8033_-	Nt04	Nitab4.5_0001596g0020	04_112205198	1017	1.28496e-06	0.0039344
Nt04:112204180:112204729:clu_8033_-	Nt04	Nitab4.5_0001596g0020	04_112205202	1021	1.28496e-06	0.0039344
Nt04:112204180:112204729:clu_8033_-	Nt04	Nitab4.5_0001596g0020	04_112205177	996	1.28496e-06	0.0039344
Nt04:11262574:11262720:clu_8504_+	Nt04	Nitab4.5_0006493g0020	04_11262724	149	1.69947e-05	0.0275407
Nt04:11272343:11275677:clu_6498_-	Nt04	Nitab4.5_0006493g0010	04_11262002	-10342	3.14039e-06	0.00783349
Nt04:11272343:11275677:clu_6498_-	Nt04	Nitab4.5_0006493g0010	04_11261981	-10363	3.82299e-06	0.00908745
Nt04:11272343:11275677:clu_6498_-	Nt04	Nitab4.5_0006493g0010	04_11261997	-10347	2.98547e-06	0.00756271
Nt04:114737821:114739087:clu_8059_-	Nt04	Nitab4.5_0000009g0240	04_114726860	-10962	3.64525e-06	0.00883948
Nt04:114737821:114739087:clu_8059_-	Nt04	Nitab4.5_0000009g0240	04_114726861	-10961	3.64525e-06	0.00883948
Nt04:114737821:114739087:clu_8059_-	Nt04	Nitab4.5_0000009g0240	04_114726838	-10984	4.50596e-07	0.0016447
Nt04:114737821:114739087:clu_8059_-	Nt04	Nitab4.5_0000009g0240	04_114726835	-10987	4.50596e-07	0.0016447
Nt04:11478135:11478364:clu_6504_-	Nt04	Nitab4.5_0001986g0080	04_11380835	-97301	1.97982e-05	0.0308708
Nt04:11478135:11478364:clu_6504_-	Nt04	Nitab4.5_0001986g0080	04_11380839	-97297	3.01257e-05	0.0419159
Nt04:11478135:11478364:clu_6504_-	Nt04	Nitab4.5_0001986g0080	04_11380824	-97312	2.4444e-05	0.0365561
Nt04:115880326:115880443:clu_8069_-	Nt04	Nitab4.5_0000009g0400	04_115956191	75864	1.09964e-05	0.0201827
Nt04:117016517:117017759:clu_9908_+	Nt04	Nitab4.5_0000079g0100	04_117045260	28742	1.11282e-06	0.00349845
Nt04:117016517:117017759:clu_9908_+	Nt04	Nitab4.5_0000079g0100	04_117045205	28687	1.11282e-06	0.00349845
Nt04:117016517:117017759:clu_9908_+	Nt04	Nitab4.5_0000079g0100	04_117045106	28588	1.11282e-06	0.00349845
Nt04:117016517:117017759:clu_9908_+	Nt04	Nitab4.5_0000079g0100	04_117045351	28833	1.11282e-06	0.00349845
Nt04:117016517:117017759:clu_9908_+	Nt04	Nitab4.5_0000079g0100	04_117045185	28667	1.11282e-06	0.00349845
Nt04:117041552:117042169:clu_9909_+	Nt04	Nitab4.5_0000079g0090	04_117042512	959	3.24459e-06	0.00808301
Nt04:117041552:117042169:clu_9909_+	Nt04	Nitab4.5_0000079g0090	04_117042584	1031	1.56764e-05	0.0259739
Nt04:117200236:117201361:clu_9910_+	Nt04	Nitab4.5_0000079g0140	04_117200129	-108	2.18596e-05	0.0335985
Nt04:117746572:117746958:clu_8110_-	Nt04	Nitab4.5_0000079g0250	04_117669659	-76914	3.21959e-05	0.0436984
Nt04:117746572:117746958:clu_8110_-	Nt04	Nitab4.5_0000079g0250	04_117669661	-76912	3.21959e-05	0.0436984
Nt04:117746572:117746958:clu_8110_-	Nt04	Nitab4.5_0000079g0250	04_117669646	-76927	3.21959e-05	0.0436984
Nt04:117746572:117746958:clu_8110_-	Nt04	Nitab4.5_0000079g0250	04_117669745	-76828	3.21959e-05	0.0436984
Nt04:117746572:117746958:clu_8110_-	Nt04	Nitab4.5_0000079g0250	04_117669719	-76854	3.21959e-05	0.0436984
Nt04:117746572:117746958:clu_8110_-	Nt04	Nitab4.5_0000079g0250	04_117669694	-76879	3.21959e-05	0.0436984
Nt04:117750294:117750406:clu_8113_-	Nt04	Nitab4.5_0000079g0250	04_117759996	9701	4.78354e-07	0.00173296
Nt04:123792420:123793510:clu_9943_+	Nt04	Nitab4.5_0001137g0080	04_123752158	-40263	2.77431e-05	0.0401868
Nt04:123792420:123793510:clu_9943_+	Nt04	Nitab4.5_0001137g0080	04_123752164	-40257	2.77431e-05	0.0401868
Nt04:123792420:123793510:clu_9943_+	Nt04	Nitab4.5_0001137g0080	04_123752149	-40272	2.77431e-05	0.0401868
Nt04:125079624:125079909:clu_9971_+	Nt04	Nitab4.5_0000016g0140	04_125075509	-4116	9.26759e-06	0.0178197
Nt04:12626181:12626258:clu_6529_-	Nt04	Nitab4.5_0001456g0040	04_12626151	-31	2.9439e-05	0.041331
Nt04:126416888:126420783:clu_9974_+	Nt04	Nitab4.5_0000016g0260	04_126325574	-91315	1.84267e-05	0.0291782
Nt04:126416888:126420783:clu_9974_+	Nt04	Nitab4.5_0000016g0260	04_126325567	-91322	2.79727e-05	0.040345
Nt04:126491397:126491684:clu_9979_+	Nt04	Nitab4.5_0000016g0290	04_126491770	372	1.05714e-07	0.000507159
Nt04:126491397:126491754:clu_9979_+	Nt04	Nitab4.5_0000016g0290	04_126491770	372	1.7743e-05	0.0285386
Nt04:126742089:126749031:clu_8148_-	Nt04	Nitab4.5_0000016g0360	04_126689497	-52593	2.58779e-05	0.0382286
Nt04:127807165:127807280:clu_8165_-	Nt04	Nitab4.5_0000016g0640	04_127807100	-66	3.11521e-05	0.0429738
Nt04:127810921:127811700:clu_8169_-	Nt04	Nitab4.5_0000016g0640	04_127810866	-56	8.30302e-09	5.99297e-05
Nt04:127810921:127811700:clu_8169_-	Nt04	Nitab4.5_0000016g0640	04_127810810	-112	1.85388e-06	0.00523782
Nt04:127810921:127811700:clu_8169_-	Nt04	Nitab4.5_0000016g0640	04_127810812	-110	4.8098e-06	0.0110322
Nt04:127810921:127811700:clu_8169_-	Nt04	Nitab4.5_0000016g0640	04_127810848	-74	9.64401e-09	6.67564e-05
Nt04:127810921:127812323:clu_8169_-	Nt04	Nitab4.5_0000016g0640	04_127810810	-112	6.2899e-07	0.00216535
Nt04:127810921:127812323:clu_8169_-	Nt04	Nitab4.5_0000016g0640	04_127810848	-74	1.02533e-08	7.04705e-05
Nt04:127810921:127812323:clu_8169_-	Nt04	Nitab4.5_0000016g0640	04_127810866	-56	1.1149e-08	7.55549e-05
Nt04:127810921:127812323:clu_8169_-	Nt04	Nitab4.5_0000016g0640	04_127810812	-110	2.89365e-06	0.00740872
Nt04:12880113:12880812:clu_6533_-	Nt04	Nitab4.5_0001456g0140	04_12876700	-3414	4.59131e-07	0.0016727
Nt04:12880113:12880812:clu_6533_-	Nt04	Nitab4.5_0001456g0140	04_12876709	-3405	7.32464e-06	0.0150545
Nt04:12900702:12909524:clu_8535_+	Nt04	Nitab4.5_0001456g0100	04_12967761	67058	1.73534e-05	0.0280283
Nt04:12916519:12917961:clu_6536_-	Nt04	Nitab4.5_0001456g0120	04_12915771	-749	2.89558e-05	0.040948
Nt04:130652984:130653507:clu_8209_-	Nt04	Nitab4.5_0002649g0090	04_130653149	164	5.68891e-11	1.03404e-06
Nt04:130652984:130653507:clu_8209_-	Nt04	Nitab4.5_0002649g0090	04_130653159	174	5.68891e-11	1.03404e-06
Nt04:130652984:130653507:clu_8209_-	Nt04	Nitab4.5_0002649g0090	04_130653180	195	5.68891e-11	1.03404e-06
Nt04:130652984:130653507:clu_8209_-	Nt04	Nitab4.5_0002649g0090	04_130653158	173	5.68891e-11	1.03404e-06
Nt04:130652984:130653507:clu_8209_-	Nt04	Nitab4.5_0002649g0090	04_130652297	-688	9.23647e-09	6.48619e-05
Nt04:130652984:130653507:clu_8209_-	Nt04	Nitab4.5_0002649g0090	04_130653148	163	5.68891e-11	1.03404e-06
Nt04:130652984:130653507:clu_8209_-	Nt04	Nitab4.5_0002649g0090	04_130653226	241	1.81011e-07	0.000793735
Nt04:130934706:130934858:clu_10025_+	Nt04	Nitab4.5_0002649g0020	04_130931646	-3061	2.93257e-05	0.0412171
Nt04:130987295:130987869:clu_10027_+	Nt04	Nitab4.5_0002649g0010	04_130990096	2800	1.23987e-05	0.0218355
Nt04:130988869:130988958:clu_10028_+	Nt04	Nitab4.5_0002649g0010	04_130990096	1226	1.85252e-05	0.0292864
Nt04:130989049:130989131:clu_10029_+	Nt04	Nitab4.5_0002649g0010	04_130991657	2607	1.14992e-05	0.0206863
Nt04:130989049:130989131:clu_10029_+	Nt04	Nitab4.5_0002649g0010	04_130990096	1046	4.53839e-06	0.0105092
Nt04:13110749:13110836:clu_6537_-	Nt04	Nitab4.5_0001456g0210	04_13111874	1124	1.84737e-09	1.85519e-05
Nt04:13110749:13110836:clu_6537_-	Nt04	Nitab4.5_0001456g0210	04_13111793	1043	8.67647e-08	0.000427901
Nt04:13110749:13110836:clu_6537_-	Nt04	Nitab4.5_0001456g0210	04_13111886	1136	4.07373e-09	3.43287e-05
Nt04:13110749:13110836:clu_6537_-	Nt04	Nitab4.5_0001456g0210	04_13114411	3661	4.07732e-07	0.00152854
Nt04:13110910:13110997:clu_6537_-	Nt04	Nitab4.5_0001456g0210	04_13114411	3500	6.10722e-07	0.00212511
Nt04:13110910:13110997:clu_6537_-	Nt04	Nitab4.5_0001456g0210	04_13111886	975	5.86938e-10	7.04234e-06
Nt04:13110910:13110997:clu_6537_-	Nt04	Nitab4.5_0001456g0210	04_13114414	3503	1.18293e-05	0.0209957
Nt04:13110910:13110997:clu_6537_-	Nt04	Nitab4.5_0001456g0210	04_13111874	963	2.60577e-10	3.63673e-06
Nt04:13110910:13110997:clu_6537_-	Nt04	Nitab4.5_0001456g0210	04_13111793	882	2.55546e-08	0.000153341
Nt04:13110910:13110997:clu_6537_-	Nt04	Nitab4.5_0001456g0210	04_13114419	3508	2.23563e-05	0.0340956
Nt04:13111305:13111721:clu_6545_-	Nt04	Nitab4.5_0001456g0210	04_13111874	568	1.39444e-07	0.000640443
Nt04:13111305:13111721:clu_6545_-	Nt04	Nitab4.5_0001456g0210	04_13111793	487	3.29597e-06	0.00818996
Nt04:13111305:13111721:clu_6545_-	Nt04	Nitab4.5_0001456g0210	04_13111291	-15	9.70785e-06	0.0183863
Nt04:13111305:13111721:clu_6545_-	Nt04	Nitab4.5_0001456g0210	04_13111274	-32	8.63778e-07	0.00281844
Nt04:13111305:13111721:clu_6545_-	Nt04	Nitab4.5_0001456g0210	04_13111886	580	6.88489e-08	0.000353404
Nt04:13112001:13112534:clu_6545_-	Nt04	Nitab4.5_0001456g0210	04_13111274	-728	6.65783e-07	0.00227184
Nt04:13112001:13112534:clu_6545_-	Nt04	Nitab4.5_0001456g0210	04_13111874	-128	4.95324e-08	0.000274119
Nt04:13112001:13112534:clu_6545_-	Nt04	Nitab4.5_0001456g0210	04_13114739	2737	3.3262e-05	0.0448003
Nt04:13112001:13112534:clu_6545_-	Nt04	Nitab4.5_0001456g0210	04_13111291	-711	6.28294e-06	0.0132546
Nt04:13112001:13112534:clu_6545_-	Nt04	Nitab4.5_0001456g0210	04_13111793	-209	3.6476e-06	0.00883948
Nt04:13112001:13112534:clu_6545_-	Nt04	Nitab4.5_0001456g0210	04_13111886	-116	2.60936e-08	0.000155304
Nt04:132961337:132961568:clu_10072_+	Nt04	Nitab4.5_0001278g0100	04_133010415	49077	1.08853e-05	0.0200457
Nt04:133008928:133009115:clu_10073_+	Nt04	Nitab4.5_0001278g0120	04_133008870	-59	1.04662e-05	0.0194304
Nt04:134703789:134704481:clu_10087_+	Nt04	Nitab4.5_0001799g0050	04_134735501	31711	1.84723e-05	0.0292266
Nt04:134703789:134704481:clu_10087_+	Nt04	Nitab4.5_0001799g0050	04_134702235	-1555	1.3984e-06	0.00423609
Nt04:14712197:14712275:clu_8545_+	Nt04	Nitab4.5_0001454g0110	04_14709100	-3098	8.59344e-06	0.0169786
Nt04:14728857:14729159:clu_8558_+	Nt04	Nitab4.5_0001454g0140	04_14728658	-200	2.19173e-05	0.0336072
Nt04:15186643:15188788:clu_6560_-	Nt04	Nitab4.5_0002322g0100	04_15205902	19258	2.34391e-06	0.00624026
Nt04:15321055:15321940:clu_6562_-	Nt04	Nitab4.5_0002322g0060	04_15309580	-11476	1.38781e-05	0.0237058
Nt04:15321055:15321940:clu_6562_-	Nt04	Nitab4.5_0002322g0060	04_15309523	-11533	9.12069e-06	0.0176952
Nt04:15322033:15323114:clu_6563_-	Nt04	Nitab4.5_0002322g0060	04_15224403	-97631	1.084e-07	0.000516212
Nt04:15322033:15323114:clu_6563_-	Nt04	Nitab4.5_0002322g0060	04_15224367	-97667	2.52505e-05	0.0375306
Nt04:15322033:15323114:clu_6563_-	Nt04	Nitab4.5_0002322g0060	04_15224406	-97628	7.22997e-07	0.00241603
Nt04:15322033:15323114:clu_6563_-	Nt04	Nitab4.5_0002322g0060	04_15224484	-97550	7.34402e-08	0.000372618
Nt04:15322033:15323114:clu_6563_-	Nt04	Nitab4.5_0002322g0060	04_15224385	-97649	2.80813e-07	0.00111445
Nt04:15322033:15323114:clu_6563_-	Nt04	Nitab4.5_0002322g0060	04_15224394	-97640	1.57511e-08	0.000101087
Nt04:15322033:15323114:clu_6563_-	Nt04	Nitab4.5_0002322g0060	04_15223890	-98144	7.37907e-06	0.0151373
Nt04:15378007:15378124:clu_6570_-	Nt04	Nitab4.5_0002322g0010	04_15313377	-64631	3.43483e-05	0.0457232
Nt04:15486435:15486526:clu_6571_-	Nt04	Nitab4.5_0003072g0100	04_15488426	1990	2.91557e-05	0.0410973
Nt04:15486585:15486720:clu_6571_-	Nt04	Nitab4.5_0003072g0100	04_15488426	1840	1.63647e-05	0.0267434
Nt04:15594906:15595668:clu_8599_+	Nt04	Nitab4.5_0003072g0060	04_15592587	-2320	5.53367e-08	0.000293643
Nt04:15594906:15595668:clu_8599_+	Nt04	Nitab4.5_0003072g0060	04_15592588	-2319	5.53367e-08	0.000293643
Nt04:16442183:16442267:clu_8611_+	Nt04	Nitab4.5_0002700g0190	04_16524110	81926	1.43053e-05	0.0242999
Nt04:16497608:16497712:clu_6573_-	Nt04	Nitab4.5_0002700g0140	04_16497829	220	2.15306e-05	0.0331718
Nt04:16631230:16631357:clu_8624_+	Nt04	Nitab4.5_0002700g0060	04_16634938	3707	2.81126e-06	0.00724563
Nt04:16633773:16634598:clu_6579_-	Nt04	Nitab4.5_0002700g0030	04_16645857	12083	2.97192e-05	0.0415153
Nt04:16895743:16895866:clu_8636_+	Nt04	Nitab4.5_0004194g0030	04_16895315	-429	2.43062e-06	0.00642222
Nt04:16895743:16895866:clu_8636_+	Nt04	Nitab4.5_0004194g0030	04_16895334	-410	2.43062e-06	0.00642222
Nt04:16895743:16895872:clu_8636_+	Nt04	Nitab4.5_0004194g0030	04_16895334	-410	6.25027e-07	0.00215554
Nt04:16895743:16895872:clu_8636_+	Nt04	Nitab4.5_0004194g0030	04_16895315	-429	6.25027e-07	0.00215554
Nt04:1697952:1698740:clu_8280_+	Nt04	Nitab4.5_0006338g0060	04_1698431	478	1.38944e-05	0.0237058
Nt04:1697952:1698740:clu_8280_+	Nt04	Nitab4.5_0006338g0060	04_1698760	807	1.2485e-05	0.0219385
Nt04:1697952:1698740:clu_8280_+	Nt04	Nitab4.5_0006338g0060	04_1698399	446	1.38944e-05	0.0237058
Nt04:1697952:1698740:clu_8280_+	Nt04	Nitab4.5_0006338g0060	04_1770476	72523	1.4559e-05	0.0244947
Nt04:1697952:1698740:clu_8280_+	Nt04	Nitab4.5_0006338g0060	04_1698757	804	1.2485e-05	0.0219385
Nt04:1697952:1698740:clu_8280_+	Nt04	Nitab4.5_0006338g0060	04_1698395	442	1.38944e-05	0.0237058
Nt04:1700220:1700576:clu_8282_+	Nt04	Nitab4.5_0006338g0060	04_1698431	-1790	2.08762e-06	0.00571371
Nt04:1700220:1700576:clu_8282_+	Nt04	Nitab4.5_0006338g0060	04_1781892	81671	2.56032e-05	0.0378771
Nt04:1700220:1700576:clu_8282_+	Nt04	Nitab4.5_0006338g0060	04_1698399	-1822	2.08762e-06	0.00571371
Nt04:1700220:1700576:clu_8282_+	Nt04	Nitab4.5_0006338g0060	04_1790888	90667	9.78617e-06	0.0184507
Nt04:1700220:1700576:clu_8282_+	Nt04	Nitab4.5_0006338g0060	04_1770476	70255	2.11118e-06	0.00575504
Nt04:1700220:1700576:clu_8282_+	Nt04	Nitab4.5_0006338g0060	04_1698395	-1826	2.08762e-06	0.00571371
Nt04:1700220:1700576:clu_8282_+	Nt04	Nitab4.5_0006338g0060	04_1781902	81681	3.47846e-05	0.0462386
Nt04:1700220:1700576:clu_8282_+	Nt04	Nitab4.5_0006338g0060	04_1698757	-1464	2.12742e-06	0.00578305
Nt04:1700220:1700576:clu_8282_+	Nt04	Nitab4.5_0006338g0060	04_1698760	-1461	2.12742e-06	0.00578305
Nt04:17187760:17192630:clu_8642_+	Nt04	Nitab4.5_0000976g0340	04_17241777	54016	6.2205e-06	0.0131979
Nt04:17200916:17201043:clu_8648_+	Nt04	Nitab4.5_0000976g0310	04_17247826	46909	4.07096e-06	0.00957054
Nt04:17251882:17252026:clu_6603_-	Nt04	Nitab4.5_0000976g0270	04_17251554	-329	9.46981e-06	0.0181497
Nt04:17251882:17252026:clu_6603_-	Nt04	Nitab4.5_0000976g0270	04_17251520	-363	2.22157e-05	0.0339306
Nt04:17251882:17252026:clu_6603_-	Nt04	Nitab4.5_0000976g0270	04_17251547	-336	2.95985e-05	0.0414203
Nt04:17251882:17252026:clu_6603_-	Nt04	Nitab4.5_0000976g0270	04_17251507	-376	9.46981e-06	0.0181497
Nt04:17251882:17252026:clu_6603_-	Nt04	Nitab4.5_0000976g0270	04_17251524	-359	2.33081e-06	0.00621688
Nt04:17255374:17255524:clu_6607_-	Nt04	Nitab4.5_0000976g0270	04_17257354	1979	1.15617e-05	0.0207103
Nt04:17255374:17255524:clu_6607_-	Nt04	Nitab4.5_0000976g0270	04_17257351	1976	1.15617e-05	0.0207103
Nt04:17255374:17255524:clu_6607_-	Nt04	Nitab4.5_0000976g0270	04_17257362	1987	2.98812e-07	0.00117713
Nt04:17255374:17255524:clu_6607_-	Nt04	Nitab4.5_0000976g0270	04_17257255	1880	1.16208e-06	0.00361527
Nt04:17255374:17255524:clu_6607_-	Nt04	Nitab4.5_0000976g0270	04_17257279	1904	1.16208e-06	0.00361527
Nt04:17255374:17255524:clu_6607_-	Nt04	Nitab4.5_0000976g0270	04_17257258	1883	1.16208e-06	0.00361527
Nt04:17255374:17255524:clu_6607_-	Nt04	Nitab4.5_0000976g0270	04_17257352	1977	1.15617e-05	0.0207103
Nt04:17255374:17255524:clu_6607_-	Nt04	Nitab4.5_0000976g0270	04_17257360	1985	1.15617e-05	0.0207103
Nt04:17255756:17255830:clu_6607_-	Nt04	Nitab4.5_0000976g0270	04_17257279	1522	1.45223e-06	0.00436384
Nt04:17255756:17255830:clu_6607_-	Nt04	Nitab4.5_0000976g0270	04_17257255	1498	1.45223e-06	0.00436384
Nt04:17255756:17255830:clu_6607_-	Nt04	Nitab4.5_0000976g0270	04_17257362	1605	8.05455e-06	0.0162616
Nt04:17255756:17255830:clu_6607_-	Nt04	Nitab4.5_0000976g0270	04_17257258	1501	1.45223e-06	0.00436384
Nt04:17346711:17347335:clu_6617_-	Nt04	Nitab4.5_0000976g0280	04_17417889	71177	5.9737e-06	0.0127559
Nt04:17346711:17347335:clu_6617_-	Nt04	Nitab4.5_0000976g0280	04_17417892	71180	5.9737e-06	0.0127559
Nt04:17394404:17394495:clu_6626_-	Nt04	Nitab4.5_0000976g0220	04_17419830	25425	1.43827e-08	9.38592e-05
Nt04:17394404:17394495:clu_6626_-	Nt04	Nitab4.5_0000976g0220	04_17419815	25410	1.5525e-05	0.0258063
Nt04:17394404:17394495:clu_6626_-	Nt04	Nitab4.5_0000976g0220	04_17390013	-4392	1.38637e-07	0.000639206
Nt04:17394404:17394495:clu_6626_-	Nt04	Nitab4.5_0000976g0220	04_17419869	25464	1.87507e-06	0.00525271
Nt04:17396040:17396724:clu_6625_-	Nt04	Nitab4.5_0000976g0220	04_17396840	799	5.19629e-06	0.0115896
Nt04:17396040:17396724:clu_6625_-	Nt04	Nitab4.5_0000976g0220	04_17396837	796	5.19629e-06	0.0115896
Nt04:17419082:17419186:clu_6627_-	Nt04	Nitab4.5_0000976g0230	04_17417943	-1140	3.38203e-06	0.00833965
Nt04:17419082:17419186:clu_6627_-	Nt04	Nitab4.5_0000976g0230	04_17417945	-1138	3.38203e-06	0.00833965
Nt04:17419082:17419186:clu_6627_-	Nt04	Nitab4.5_0000976g0230	04_17417958	-1125	3.38203e-06	0.00833965
Nt04:17573025:17574119:clu_8656_+	Nt04	Nitab4.5_0000976g0160	04_17589277	16251	1.50919e-05	0.0252379
Nt04:17573025:17575257:clu_8656_+	Nt04	Nitab4.5_0000976g0160	04_17574396	1370	1.14036e-05	0.0205713
Nt04:17573025:17575257:clu_8656_+	Nt04	Nitab4.5_0000976g0160	04_17574398	1372	1.00467e-05	0.018832
Nt04:1766428:1768292:clu_8287_+	Nt04	Nitab4.5_0006338g0020	04_1790982	24553	1.44628e-05	0.0244389
Nt04:1766428:1768292:clu_8287_+	Nt04	Nitab4.5_0006338g0020	04_1824431	58002	1.32225e-05	0.0228409
Nt04:1766428:1768292:clu_8287_+	Nt04	Nitab4.5_0006338g0020	04_1790971	24542	1.44628e-05	0.0244389
Nt04:1766428:1768292:clu_8287_+	Nt04	Nitab4.5_0006338g0020	04_1824420	57991	1.32225e-05	0.0228409
Nt04:1766428:1768292:clu_8287_+	Nt04	Nitab4.5_0006338g0020	04_1790949	24520	9.18878e-07	0.0029732
Nt04:1766428:1768292:clu_8287_+	Nt04	Nitab4.5_0006338g0020	04_1698431	-67998	1.31703e-05	0.0228363
Nt04:1766428:1768292:clu_8287_+	Nt04	Nitab4.5_0006338g0020	04_1824445	58016	1.32225e-05	0.0228409
Nt04:1766428:1768292:clu_8287_+	Nt04	Nitab4.5_0006338g0020	04_1770476	4047	1.1687e-05	0.0208002
Nt04:1766428:1768292:clu_8287_+	Nt04	Nitab4.5_0006338g0020	04_1698760	-67669	1.29408e-05	0.0225351
Nt04:1766428:1768292:clu_8287_+	Nt04	Nitab4.5_0006338g0020	04_1790972	24543	1.44628e-05	0.0244389
Nt04:1766428:1768292:clu_8287_+	Nt04	Nitab4.5_0006338g0020	04_1698399	-68030	1.31703e-05	0.0228363
Nt04:1766428:1768292:clu_8287_+	Nt04	Nitab4.5_0006338g0020	04_1790981	24552	1.44628e-05	0.0244389
Nt04:1766428:1768292:clu_8287_+	Nt04	Nitab4.5_0006338g0020	04_1790973	24544	1.44628e-05	0.0244389
Nt04:1766428:1768292:clu_8287_+	Nt04	Nitab4.5_0006338g0020	04_1817595	51166	1.31703e-05	0.0228363
Nt04:1766428:1768292:clu_8287_+	Nt04	Nitab4.5_0006338g0020	04_1790888	24459	2.3965e-06	0.00636279
Nt04:1766428:1768292:clu_8287_+	Nt04	Nitab4.5_0006338g0020	04_1773535	7106	1.69638e-05	0.0275137
Nt04:1766428:1768292:clu_8287_+	Nt04	Nitab4.5_0006338g0020	04_1824443	58014	1.32225e-05	0.0228409
Nt04:1766428:1768292:clu_8287_+	Nt04	Nitab4.5_0006338g0020	04_1698757	-67672	1.29408e-05	0.0225351
Nt04:1766428:1768292:clu_8287_+	Nt04	Nitab4.5_0006338g0020	04_1698395	-68034	1.31703e-05	0.0228363
Nt04:1766428:1768292:clu_8287_+	Nt04	Nitab4.5_0006338g0020	04_1701361	-65068	9.26118e-06	0.0178197
Nt04:1766438:1768292:clu_8287_+	Nt04	Nitab4.5_0006338g0020	04_1770476	4037	2.7185e-07	0.00110355
Nt04:1766438:1768292:clu_8287_+	Nt04	Nitab4.5_0006338g0020	04_1765599	-840	1.59529e-05	0.0262475
Nt04:1766438:1768292:clu_8287_+	Nt04	Nitab4.5_0006338g0020	04_1765600	-839	1.59529e-05	0.0262475
Nt04:1766438:1768292:clu_8287_+	Nt04	Nitab4.5_0006338g0020	04_1765625	-814	1.59529e-05	0.0262475
Nt04:1766438:1768292:clu_8287_+	Nt04	Nitab4.5_0006338g0020	04_1790973	24534	1.70131e-08	0.000107408
Nt04:1766438:1768292:clu_8287_+	Nt04	Nitab4.5_0006338g0020	04_1824420	57981	2.81176e-07	0.00111445
Nt04:1766438:1768292:clu_8287_+	Nt04	Nitab4.5_0006338g0020	04_1698760	-67679	3.00973e-07	0.00118085
Nt04:1766438:1768292:clu_8287_+	Nt04	Nitab4.5_0006338g0020	04_1790949	24510	2.7014e-06	0.00699037
Nt04:1766438:1768292:clu_8287_+	Nt04	Nitab4.5_0006338g0020	04_1824431	57992	2.81176e-07	0.00111445
Nt04:1766438:1768292:clu_8287_+	Nt04	Nitab4.5_0006338g0020	04_1790981	24542	1.70131e-08	0.000107408
Nt04:1766438:1768292:clu_8287_+	Nt04	Nitab4.5_0006338g0020	04_1790982	24543	1.70131e-08	0.000107408
Nt04:1766438:1768292:clu_8287_+	Nt04	Nitab4.5_0006338g0020	04_1824445	58006	2.81176e-07	0.00111445
Nt04:1766438:1768292:clu_8287_+	Nt04	Nitab4.5_0006338g0020	04_1765537	-902	1.59529e-05	0.0262475
Nt04:1766438:1768292:clu_8287_+	Nt04	Nitab4.5_0006338g0020	04_1698395	-68044	2.75011e-07	0.00110448
Nt04:1766438:1768292:clu_8287_+	Nt04	Nitab4.5_0006338g0020	04_1698431	-68008	2.75011e-07	0.00110448
Nt04:1766438:1768292:clu_8287_+	Nt04	Nitab4.5_0006338g0020	04_1698757	-67682	3.00973e-07	0.00118085
Nt04:1766438:1768292:clu_8287_+	Nt04	Nitab4.5_0006338g0020	04_1824443	58004	2.81176e-07	0.00111445
Nt04:1766438:1768292:clu_8287_+	Nt04	Nitab4.5_0006338g0020	04_1817595	51156	2.75011e-07	0.00110448
Nt04:1766438:1768292:clu_8287_+	Nt04	Nitab4.5_0006338g0020	04_1698399	-68040	2.75011e-07	0.00110448
Nt04:1766438:1768292:clu_8287_+	Nt04	Nitab4.5_0006338g0020	04_1790972	24533	1.70131e-08	0.000107408
Nt04:1766438:1768292:clu_8287_+	Nt04	Nitab4.5_0006338g0020	04_1698305	-68134	5.72167e-07	0.00202735
Nt04:1766438:1768292:clu_8287_+	Nt04	Nitab4.5_0006338g0020	04_1790971	24532	1.70131e-08	0.000107408
Nt04:1767754:1768292:clu_8287_+	Nt04	Nitab4.5_0006338g0020	04_1771153	3398	7.97383e-06	0.0161491
Nt04:17773395:17774901:clu_6640_-	Nt04	Nitab4.5_0000976g0040	04_17766046	-7350	3.57067e-05	0.0470743
Nt04:17773395:17774901:clu_6640_-	Nt04	Nitab4.5_0000976g0040	04_17766047	-7349	3.57067e-05	0.0470743
Nt04:17777631:17777769:clu_6641_-	Nt04	Nitab4.5_0000976g0030	04_17781097	3465	9.97901e-06	0.0187611
Nt04:17781408:17782061:clu_6647_-	Nt04	Nitab4.5_0000976g0030	04_17781097	-312	1.15829e-05	0.0207292
Nt04:17784891:17785640:clu_6650_-	Nt04	Nitab4.5_0000976g0030	04_17778476	-6416	2.41006e-05	0.0362664
Nt04:17784891:17785640:clu_6650_-	Nt04	Nitab4.5_0000976g0030	04_17781097	-3795	4.49012e-06	0.0104099
Nt04:17784891:17785640:clu_6650_-	Nt04	Nitab4.5_0000976g0030	04_17778491	-6401	2.41006e-05	0.0362664
Nt04:17784891:17785640:clu_6650_-	Nt04	Nitab4.5_0000976g0030	04_17729639	-55253	1.3823e-05	0.0236673
Nt04:18074874:18074948:clu_6666_-	Nt04	Nitab4.5_0002450g0020	04_18068938	-5937	8.68075e-07	0.0028277
Nt04:1821751:1822657:clu_8297_+	Nt04	Nitab4.5_0006338g0050	04_1873028	51276	2.30429e-05	0.0349188
Nt04:20721803:20721960:clu_8695_+	Nt04	Nitab4.5_0002257g0090	04_20728837	7033	2.96523e-06	0.00754217
Nt04:20721803:20721960:clu_8695_+	Nt04	Nitab4.5_0002257g0090	04_20636315	-85489	2.32888e-08	0.000141498
Nt04:2225231:2225479:clu_6258_-	Nt04	Nitab4.5_0001691g0190	04_2219704	-5528	1.26714e-08	8.41075e-05
Nt04:2225231:2225479:clu_6258_-	Nt04	Nitab4.5_0001691g0190	04_2219686	-5546	1.26714e-08	8.41075e-05
Nt04:23397734:23397885:clu_6755_-	Nt04	Nitab4.5_0001485g0180	04_23365752	-31983	3.71643e-05	0.0485057
Nt04:23397734:23397885:clu_6755_-	Nt04	Nitab4.5_0001485g0180	04_23365695	-32040	9.59802e-07	0.00308502
Nt04:23397734:23397885:clu_6755_-	Nt04	Nitab4.5_0001485g0180	04_23365698	-32037	1.53548e-06	0.00453663
Nt04:23397734:23397885:clu_6755_-	Nt04	Nitab4.5_0001485g0180	04_23365675	-32060	3.80003e-07	0.0014385
Nt04:23397734:23397885:clu_6755_-	Nt04	Nitab4.5_0001485g0180	04_23365707	-32028	3.04057e-05	0.0420915
Nt04:23397734:23397885:clu_6755_-	Nt04	Nitab4.5_0001485g0180	04_23365671	-32064	2.15692e-07	0.000926938
Nt04:23398078:23398644:clu_6755_-	Nt04	Nitab4.5_0001485g0180	04_23365675	-32404	7.06035e-07	0.00238817
Nt04:23398078:23398644:clu_6755_-	Nt04	Nitab4.5_0001485g0180	04_23365752	-32327	2.92368e-05	0.0411518
Nt04:23398078:23398644:clu_6755_-	Nt04	Nitab4.5_0001485g0180	04_23365698	-32381	6.14076e-07	0.00213295
Nt04:23398078:23398644:clu_6755_-	Nt04	Nitab4.5_0001485g0180	04_23365695	-32384	3.99474e-07	0.00150632
Nt04:23398078:23398644:clu_6755_-	Nt04	Nitab4.5_0001485g0180	04_23365707	-32372	9.73859e-06	0.0183863
Nt04:23398078:23398644:clu_6755_-	Nt04	Nitab4.5_0001485g0180	04_23365671	-32408	4.01476e-07	0.00151093
Nt04:23518240:23518516:clu_6757_-	Nt04	Nitab4.5_0001485g0200	04_23518119	-122	3.19227e-05	0.043541
Nt04:23518713:23518816:clu_6757_-	Nt04	Nitab4.5_0001485g0200	04_23518119	-595	2.06095e-05	0.0319559
Nt04:23518713:23518816:clu_6757_-	Nt04	Nitab4.5_0001485g0200	04_23518120	-594	2.60946e-05	0.0384315
Nt04:23518713:23518816:clu_6757_-	Nt04	Nitab4.5_0001485g0200	04_23518122	-592	2.60946e-05	0.0384315
Nt04:23520154:23520690:clu_6758_-	Nt04	Nitab4.5_0001485g0200	04_23521393	1238	1.45364e-05	0.0244947
Nt04:23685199:23685858:clu_6772_-	Nt04	Nitab4.5_0001286g0040	04_23685650	450	4.96215e-06	0.0112223
Nt04:23685199:23685858:clu_6772_-	Nt04	Nitab4.5_0001286g0040	04_23685621	421	4.93224e-06	0.0111677
Nt04:23685199:23685858:clu_6772_-	Nt04	Nitab4.5_0001286g0040	04_23685620	420	4.93224e-06	0.0111677
Nt04:23685239:23685858:clu_6772_-	Nt04	Nitab4.5_0001286g0040	04_23685620	380	1.12263e-05	0.0203779
Nt04:23685239:23685858:clu_6772_-	Nt04	Nitab4.5_0001286g0040	04_23685650	410	7.38051e-06	0.0151373
Nt04:23685239:23685858:clu_6772_-	Nt04	Nitab4.5_0001286g0040	04_23685621	381	1.12263e-05	0.0203779
Nt04:2509711:2512636:clu_8316_+	Nt04	Nitab4.5_0005664g0070	04_2509842	130	3.38933e-05	0.0453042
Nt04:25590081:25590701:clu_8750_+	Nt04	Nitab4.5_0001422g0090	04_25611225	21143	2.05663e-05	0.03194
Nt04:25590081:25590701:clu_8750_+	Nt04	Nitab4.5_0001422g0090	04_25611243	21161	2.05663e-05	0.03194
Nt04:25612036:25612704:clu_6791_-	Nt04	Nitab4.5_0001422g0070	04_25599843	-12194	1.99599e-06	0.00553966
Nt04:25612036:25612704:clu_6791_-	Nt04	Nitab4.5_0001422g0070	04_25599795	-12242	1.12025e-05	0.0203779
Nt04:25616501:25616841:clu_6792_-	Nt04	Nitab4.5_0001422g0070	04_25599761	-16741	1.31632e-06	0.00400512
Nt04:25616501:25616841:clu_6792_-	Nt04	Nitab4.5_0001422g0070	04_25599769	-16733	1.31632e-06	0.00400512
Nt04:25619735:25620069:clu_6793_-	Nt04	Nitab4.5_0001422g0070	04_25611015	-8721	3.03456e-05	0.042084
Nt04:27298188:27298390:clu_6803_-	Nt04	Nitab4.5_0000852g0130	04_27297517	-672	3.69599e-05	0.0484053
Nt04:27298188:27298390:clu_6803_-	Nt04	Nitab4.5_0000852g0130	04_27297524	-665	2.95195e-05	0.0413396
Nt04:27298188:27298390:clu_6803_-	Nt04	Nitab4.5_0000852g0130	04_27297515	-674	2.32217e-05	0.0351074
Nt04:27298188:27298390:clu_6803_-	Nt04	Nitab4.5_0000852g0130	04_27297520	-669	2.95195e-05	0.0413396
Nt04:27298188:27298847:clu_6803_-	Nt04	Nitab4.5_0000852g0130	04_27299074	885	3.11926e-05	0.0429991
Nt04:27365195:27366869:clu_6806_-	Nt04	Nitab4.5_0000852g0090	04_27297655	-67541	3.47091e-06	0.00850472
Nt04:27365195:27366869:clu_6806_-	Nt04	Nitab4.5_0000852g0090	04_27297645	-67551	7.83333e-06	0.0159144
Nt04:27365195:27366869:clu_6806_-	Nt04	Nitab4.5_0000852g0090	04_27297656	-67540	3.47091e-06	0.00850472
Nt04:27365195:27366869:clu_6806_-	Nt04	Nitab4.5_0000852g0090	04_27297683	-67513	3.71547e-05	0.0485057
Nt04:27365195:27366869:clu_6806_-	Nt04	Nitab4.5_0000852g0090	04_27297646	-67550	7.83333e-06	0.0159144
Nt04:27365195:27366869:clu_6806_-	Nt04	Nitab4.5_0000852g0090	04_27297671	-67525	1.53016e-05	0.0255006
Nt04:27365195:27366869:clu_6806_-	Nt04	Nitab4.5_0000852g0090	04_27297614	-67582	2.79767e-05	0.040345
Nt04:27366990:27368073:clu_6806_-	Nt04	Nitab4.5_0000852g0090	04_27297645	-69346	9.47672e-06	0.0181497
Nt04:27366990:27368073:clu_6806_-	Nt04	Nitab4.5_0000852g0090	04_27297656	-69335	3.70628e-06	0.00894573
Nt04:27366990:27368073:clu_6806_-	Nt04	Nitab4.5_0000852g0090	04_27297683	-69308	2.74975e-05	0.0400056
Nt04:27366990:27368073:clu_6806_-	Nt04	Nitab4.5_0000852g0090	04_27297689	-69302	2.1916e-05	0.0336072
Nt04:27366990:27368073:clu_6806_-	Nt04	Nitab4.5_0000852g0090	04_27297646	-69345	9.47672e-06	0.0181497
Nt04:27366990:27368073:clu_6806_-	Nt04	Nitab4.5_0000852g0090	04_27297655	-69336	3.70628e-06	0.00894573
Nt04:27366990:27368073:clu_6806_-	Nt04	Nitab4.5_0000852g0090	04_27297671	-69320	1.25791e-05	0.0220838
Nt04:27864940:27865336:clu_8778_+	Nt04	Nitab4.5_0000852g0010	04_27811485	-53456	8.82637e-06	0.0172902
Nt04:27866532:27866619:clu_8779_+	Nt04	Nitab4.5_0000852g0010	04_27870846	4313	3.55754e-05	0.0470337
Nt04:27934204:27935132:clu_8784_+	Nt04	Nitab4.5_0000852g0020	04_27931300	-2905	8.63264e-06	0.0169903
Nt04:28883946:28884286:clu_6823_-	Nt04	Nitab4.5_0000785g0100	04_28868593	-15354	1.90413e-05	0.029988
Nt04:28885412:28885718:clu_6824_-	Nt04	Nitab4.5_0000785g0100	04_28882939	-2474	3.64434e-05	0.0478548
Nt04:28914639:28915637:clu_8809_+	Nt04	Nitab4.5_0000785g0120	04_28885331	-29309	1.79423e-05	0.0287162
Nt04:28947758:28947851:clu_8805_+	Nt04	Nitab4.5_0000785g0130	04_28947892	133	2.3878e-09	2.29108e-05
Nt04:28947758:28947851:clu_8805_+	Nt04	Nitab4.5_0000785g0130	04_28947916	157	8.63053e-10	1.00165e-05
Nt04:28947758:28947851:clu_8805_+	Nt04	Nitab4.5_0000785g0130	04_28947911	152	1.41108e-10	2.11106e-06
Nt04:28948592:28948859:clu_8809_+	Nt04	Nitab4.5_0000785g0130	04_28885331	-63262	4.60875e-06	0.0106467
Nt04:32173617:32174106:clu_8854_+	Nt04	Nitab4.5_0000514g0030	04_32172915	-703	3.80466e-05	0.0493911
Nt04:33795005:33795728:clu_6877_-	Nt04	Nitab4.5_0001664g0110	04_33788133	-6873	1.45499e-05	0.0244947
Nt04:34626004:34627710:clu_8900_+	Nt04	Nitab4.5_0001311g0150	04_34629910	3905	1.18806e-06	0.00368427
Nt04:34626004:34629850:clu_8900_+	Nt04	Nitab4.5_0001311g0150	04_34632447	6442	2.21053e-06	0.00598379
Nt04:34628798:34629850:clu_8900_+	Nt04	Nitab4.5_0001311g0150	04_34632466	3667	2.51577e-05	0.0374214
Nt04:34630375:34630521:clu_8901_+	Nt04	Nitab4.5_0001311g0150	04_34632447	2071	1.46044e-07	0.000659811
Nt04:34630375:34630521:clu_8901_+	Nt04	Nitab4.5_0001311g0150	04_34632466	2090	1.57992e-07	0.000702548
Nt04:34630375:34630521:clu_8901_+	Nt04	Nitab4.5_0001311g0150	04_34632859	2483	1.75754e-06	0.00502633
Nt04:34630375:34630521:clu_8901_+	Nt04	Nitab4.5_0001311g0150	04_34629910	-466	8.07057e-08	0.000400056
Nt04:34630375:34630521:clu_8901_+	Nt04	Nitab4.5_0001311g0150	04_34632898	2522	1.5362e-05	0.0255792
Nt04:34638464:34638553:clu_6904_-	Nt04	Nitab4.5_0001311g0160	04_34733092	94627	2.4275e-05	0.0364158
Nt04:34638464:34638553:clu_6904_-	Nt04	Nitab4.5_0001311g0160	04_34733084	94619	2.4275e-05	0.0364158
Nt04:34668779:34668903:clu_6907_-	Nt04	Nitab4.5_0001311g0180	04_34733092	64312	1.35612e-07	0.000628803
Nt04:34668779:34668903:clu_6907_-	Nt04	Nitab4.5_0001311g0180	04_34733084	64304	1.35612e-07	0.000628803
Nt04:3513923:3514011:clu_6279_-	Nt04	Nitab4.5_0009641g0080	04_3551372	37448	2.64037e-05	0.038681
Nt04:3513923:3514011:clu_6279_-	Nt04	Nitab4.5_0009641g0080	04_3551369	37445	2.64037e-05	0.038681
Nt04:3524603:3524700:clu_6286_-	Nt04	Nitab4.5_0009641g0070	04_3524748	144	6.44966e-07	0.00220858
Nt04:3524603:3524700:clu_6286_-	Nt04	Nitab4.5_0009641g0070	04_3524732	128	8.80941e-07	0.0028648
Nt04:3524603:3524700:clu_6286_-	Nt04	Nitab4.5_0009641g0070	04_3524741	137	4.1477e-07	0.00153415
Nt04:3524603:3524700:clu_6286_-	Nt04	Nitab4.5_0009641g0070	04_3524742	138	5.09706e-06	0.0114739
Nt04:3524603:3524709:clu_6286_-	Nt04	Nitab4.5_0009641g0070	04_3524742	138	3.64858e-06	0.00883948
Nt04:3524603:3524709:clu_6286_-	Nt04	Nitab4.5_0009641g0070	04_3524741	137	2.36709e-07	0.000992772
Nt04:3524603:3524709:clu_6286_-	Nt04	Nitab4.5_0009641g0070	04_3524732	128	5.04778e-07	0.00180841
Nt04:3524603:3524709:clu_6286_-	Nt04	Nitab4.5_0009641g0070	04_3524748	144	4.83957e-07	0.00174673
Nt04:35424214:35424341:clu_8911_+	Nt04	Nitab4.5_0001360g0050	04_35512786	88571	2.9067e-06	0.00743231
Nt04:35424214:35424341:clu_8911_+	Nt04	Nitab4.5_0001360g0050	04_35512847	88632	3.00062e-06	0.00756271
Nt04:35424214:35424341:clu_8911_+	Nt04	Nitab4.5_0001360g0050	04_35512848	88633	3.00062e-06	0.00756271
Nt04:35424214:35424341:clu_8911_+	Nt04	Nitab4.5_0001360g0050	04_35512839	88624	3.00062e-06	0.00756271
Nt04:35424214:35424341:clu_8911_+	Nt04	Nitab4.5_0001360g0050	04_35512863	88648	3.00062e-06	0.00756271
Nt04:35777752:35778487:clu_8924_+	Nt04	Nitab4.5_0001360g0220	04_35779070	1317	1.74451e-06	0.00500913
Nt04:37923734:37923838:clu_6972_-	Nt04	Nitab4.5_0001180g0060	04_37924258	523	3.20805e-07	0.00124604
Nt04:37923734:37923838:clu_6972_-	Nt04	Nitab4.5_0001180g0060	04_37923691	-44	3.1193e-07	0.00121645
Nt04:37923734:37923838:clu_6972_-	Nt04	Nitab4.5_0001180g0060	04_37923941	206	1.05499e-05	0.0195297
Nt04:37923734:37923838:clu_6972_-	Nt04	Nitab4.5_0001180g0060	04_37923623	-112	3.75813e-05	0.048951
Nt04:37923734:37923838:clu_6972_-	Nt04	Nitab4.5_0001180g0060	04_37923616	-119	1.09924e-05	0.0201827
Nt04:37923734:37923838:clu_6972_-	Nt04	Nitab4.5_0001180g0060	04_37924270	535	2.1777e-05	0.0335247
[truncated: 21,546 more rows]
