# Supplementary material for: A gene expression atlas of Nicotiana tabacum across various tissues at transcript resolution
Source: Front Plant Sci. 2025 Feb 7;16:1500654. doi: 10.3389/fpls.2025.1500654 (PMC11841470; doi:10.3389/fpls.2025.1500654)
Supplement: Supplementary file 7 [file Table5.xlsx]

## Sheet: table.S5
Table S5 Summary of functional annotation information for sGene
ASE	Gene ID	Go ID	GO Term	GO Ontology	NTA KO	KO	KO name	KEGG pathway	KEGG pathway description	industrial pathway-related gene
Nt01:107465613:107466682:clu_557_-	Nitab4.5_0000735g0070	/	/	/	nta:107786285	K02890	/	/	/	/
Nt01:107465644:107466682:clu_557_-	Nitab4.5_0000735g0070	/	/	/	nta:107786285	K02890	/	/	/	/
Nt01:114648698:114649802:clu_1420_+	Nitab4.5_0001123g0060	GO:0003674	molecular_function	MF	nta:107777965	K17525	CHID1; chitinase domain-containing protein 1	/	/	/
Nt01:114648698:114649802:clu_1420_+	Nitab4.5_0001123g0060	GO:0003824	catalytic activity	MF	nta:107777965	K17525	CHID1; chitinase domain-containing protein 1	/	/	/
Nt01:114648698:114649802:clu_1420_+	Nitab4.5_0001123g0060	GO:0004553	hydrolase activity, hydrolyzing O-glycosyl compounds	MF	nta:107777965	K17525	CHID1; chitinase domain-containing protein 1	/	/	/
Nt01:114648698:114649802:clu_1420_+	Nitab4.5_0001123g0060	GO:0004568	chitinase activity	MF	nta:107777965	K17525	CHID1; chitinase domain-containing protein 1	/	/	/
Nt01:114648698:114649802:clu_1420_+	Nitab4.5_0001123g0060	GO:0005488	binding	MF	nta:107777965	K17525	CHID1; chitinase domain-containing protein 1	/	/	/
Nt01:114648698:114649802:clu_1420_+	Nitab4.5_0001123g0060	GO:0005575	cellular_component	CC	nta:107777965	K17525	CHID1; chitinase domain-containing protein 1	/	/	/
Nt01:114648698:114649802:clu_1420_+	Nitab4.5_0001123g0060	GO:0005576	extracellular region	CC	nta:107777965	K17525	CHID1; chitinase domain-containing protein 1	/	/	/
Nt01:114648698:114649802:clu_1420_+	Nitab4.5_0001123g0060	GO:0005622	intracellular anatomical structure	CC	nta:107777965	K17525	CHID1; chitinase domain-containing protein 1	/	/	/
Nt01:114648698:114649802:clu_1420_+	Nitab4.5_0001123g0060	GO:0005737	cytoplasm	CC	nta:107777965	K17525	CHID1; chitinase domain-containing protein 1	/	/	/
Nt01:114648698:114649802:clu_1420_+	Nitab4.5_0001123g0060	GO:0006022	aminoglycan metabolic process	BP	nta:107777965	K17525	CHID1; chitinase domain-containing protein 1	/	/	/
Nt01:114648698:114649802:clu_1420_+	Nitab4.5_0001123g0060	GO:0006026	aminoglycan catabolic process	BP	nta:107777965	K17525	CHID1; chitinase domain-containing protein 1	/	/	/
Nt01:114648698:114649802:clu_1420_+	Nitab4.5_0001123g0060	GO:0006030	chitin metabolic process	BP	nta:107777965	K17525	CHID1; chitinase domain-containing protein 1	/	/	/
Nt01:114648698:114649802:clu_1420_+	Nitab4.5_0001123g0060	GO:0006032	chitin catabolic process	BP	nta:107777965	K17525	CHID1; chitinase domain-containing protein 1	/	/	/
Nt01:114648698:114649802:clu_1420_+	Nitab4.5_0001123g0060	GO:0006040	amino sugar metabolic process	BP	nta:107777965	K17525	CHID1; chitinase domain-containing protein 1	/	/	/
Nt01:114648698:114649802:clu_1420_+	Nitab4.5_0001123g0060	GO:0006091	generation of precursor metabolites and energy	BP	nta:107777965	K17525	CHID1; chitinase domain-containing protein 1	/	/	/
Nt01:114648698:114649802:clu_1420_+	Nitab4.5_0001123g0060	GO:0006807	nitrogen compound metabolic process	BP	nta:107777965	K17525	CHID1; chitinase domain-containing protein 1	/	/	/
Nt01:114648698:114649802:clu_1420_+	Nitab4.5_0001123g0060	GO:0006950	response to stress	BP	nta:107777965	K17525	CHID1; chitinase domain-containing protein 1	/	/	/
Nt01:114648698:114649802:clu_1420_+	Nitab4.5_0001123g0060	GO:0006952	defense response	BP	nta:107777965	K17525	CHID1; chitinase domain-containing protein 1	/	/	/
Nt01:114648698:114649802:clu_1420_+	Nitab4.5_0001123g0060	GO:0008061	chitin binding	MF	nta:107777965	K17525	CHID1; chitinase domain-containing protein 1	/	/	/
Nt01:114648698:114649802:clu_1420_+	Nitab4.5_0001123g0060	GO:0008150	biological_process	BP	nta:107777965	K17525	CHID1; chitinase domain-containing protein 1	/	/	/
Nt01:114648698:114649802:clu_1420_+	Nitab4.5_0001123g0060	GO:0008152	metabolic process	BP	nta:107777965	K17525	CHID1; chitinase domain-containing protein 1	/	/	/
Nt01:114648698:114649802:clu_1420_+	Nitab4.5_0001123g0060	GO:0009056	catabolic process	BP	nta:107777965	K17525	CHID1; chitinase domain-containing protein 1	/	/	/
Nt01:114648698:114649802:clu_1420_+	Nitab4.5_0001123g0060	GO:0009057	macromolecule catabolic process	BP	nta:107777965	K17525	CHID1; chitinase domain-containing protein 1	/	/	/
Nt01:114648698:114649802:clu_1420_+	Nitab4.5_0001123g0060	GO:0009507	chloroplast	CC	nta:107777965	K17525	CHID1; chitinase domain-containing protein 1	/	/	/
Nt01:114648698:114649802:clu_1420_+	Nitab4.5_0001123g0060	GO:0009526	plastid envelope	CC	nta:107777965	K17525	CHID1; chitinase domain-containing protein 1	/	/	/
Nt01:114648698:114649802:clu_1420_+	Nitab4.5_0001123g0060	GO:0009534	chloroplast thylakoid	CC	nta:107777965	K17525	CHID1; chitinase domain-containing protein 1	/	/	/
Nt01:114648698:114649802:clu_1420_+	Nitab4.5_0001123g0060	GO:0009535	chloroplast thylakoid membrane	CC	nta:107777965	K17525	CHID1; chitinase domain-containing protein 1	/	/	/
Nt01:114648698:114649802:clu_1420_+	Nitab4.5_0001123g0060	GO:0009536	plastid	CC	nta:107777965	K17525	CHID1; chitinase domain-containing protein 1	/	/	/
Nt01:114648698:114649802:clu_1420_+	Nitab4.5_0001123g0060	GO:0009579	thylakoid	CC	nta:107777965	K17525	CHID1; chitinase domain-containing protein 1	/	/	/
Nt01:114648698:114649802:clu_1420_+	Nitab4.5_0001123g0060	GO:0009605	response to external stimulus	BP	nta:107777965	K17525	CHID1; chitinase domain-containing protein 1	/	/	/
Nt01:114648698:114649802:clu_1420_+	Nitab4.5_0001123g0060	GO:0009607	response to biotic stimulus	BP	nta:107777965	K17525	CHID1; chitinase domain-containing protein 1	/	/	/
Nt01:114648698:114649802:clu_1420_+	Nitab4.5_0001123g0060	GO:0009617	response to bacterium	BP	nta:107777965	K17525	CHID1; chitinase domain-containing protein 1	/	/	/
Nt01:114648698:114649802:clu_1420_+	Nitab4.5_0001123g0060	GO:0009767	photosynthetic electron transport chain	BP	nta:107777965	K17525	CHID1; chitinase domain-containing protein 1	/	/	/
Nt01:114648698:114649802:clu_1420_+	Nitab4.5_0001123g0060	GO:0009772	photosynthetic electron transport in photosystem II	BP	nta:107777965	K17525	CHID1; chitinase domain-containing protein 1	/	/	/
Nt01:114648698:114649802:clu_1420_+	Nitab4.5_0001123g0060	GO:0009941	chloroplast envelope	CC	nta:107777965	K17525	CHID1; chitinase domain-containing protein 1	/	/	/
Nt01:114648698:114649802:clu_1420_+	Nitab4.5_0001123g0060	GO:0009987	cellular process	BP	nta:107777965	K17525	CHID1; chitinase domain-containing protein 1	/	/	/
Nt01:114648698:114649802:clu_1420_+	Nitab4.5_0001123g0060	GO:0015979	photosynthesis	BP	nta:107777965	K17525	CHID1; chitinase domain-containing protein 1	/	/	/
Nt01:114648698:114649802:clu_1420_+	Nitab4.5_0001123g0060	GO:0016020	membrane	CC	nta:107777965	K17525	CHID1; chitinase domain-containing protein 1	/	/	/
Nt01:114648698:114649802:clu_1420_+	Nitab4.5_0001123g0060	GO:0016787	hydrolase activity	MF	nta:107777965	K17525	CHID1; chitinase domain-containing protein 1	/	/	/
Nt01:114648698:114649802:clu_1420_+	Nitab4.5_0001123g0060	GO:0016798	hydrolase activity, acting on glycosyl bonds	MF	nta:107777965	K17525	CHID1; chitinase domain-containing protein 1	/	/	/
Nt01:114648698:114649802:clu_1420_+	Nitab4.5_0001123g0060	GO:0019684	photosynthesis, light reaction	BP	nta:107777965	K17525	CHID1; chitinase domain-containing protein 1	/	/	/
Nt01:114648698:114649802:clu_1420_+	Nitab4.5_0001123g0060	GO:0022900	electron transport chain	BP	nta:107777965	K17525	CHID1; chitinase domain-containing protein 1	/	/	/
Nt01:114648698:114649802:clu_1420_+	Nitab4.5_0001123g0060	GO:0031967	organelle envelope	CC	nta:107777965	K17525	CHID1; chitinase domain-containing protein 1	/	/	/
Nt01:114648698:114649802:clu_1420_+	Nitab4.5_0001123g0060	GO:0031975	envelope	CC	nta:107777965	K17525	CHID1; chitinase domain-containing protein 1	/	/	/
Nt01:114648698:114649802:clu_1420_+	Nitab4.5_0001123g0060	GO:0031976	plastid thylakoid	CC	nta:107777965	K17525	CHID1; chitinase domain-containing protein 1	/	/	/
Nt01:114648698:114649802:clu_1420_+	Nitab4.5_0001123g0060	GO:0031984	organelle subcompartment	CC	nta:107777965	K17525	CHID1; chitinase domain-containing protein 1	/	/	/
Nt01:114648698:114649802:clu_1420_+	Nitab4.5_0001123g0060	GO:0032991	protein-containing complex	CC	nta:107777965	K17525	CHID1; chitinase domain-containing protein 1	/	/	/
Nt01:114648698:114649802:clu_1420_+	Nitab4.5_0001123g0060	GO:0034357	photosynthetic membrane	CC	nta:107777965	K17525	CHID1; chitinase domain-containing protein 1	/	/	/
Nt01:114648698:114649802:clu_1420_+	Nitab4.5_0001123g0060	GO:0042651	thylakoid membrane	CC	nta:107777965	K17525	CHID1; chitinase domain-containing protein 1	/	/	/
Nt01:114648698:114649802:clu_1420_+	Nitab4.5_0001123g0060	GO:0042742	defense response to bacterium	BP	nta:107777965	K17525	CHID1; chitinase domain-containing protein 1	/	/	/
Nt01:114648698:114649802:clu_1420_+	Nitab4.5_0001123g0060	GO:0043170	macromolecule metabolic process	BP	nta:107777965	K17525	CHID1; chitinase domain-containing protein 1	/	/	/
Nt01:114648698:114649802:clu_1420_+	Nitab4.5_0001123g0060	GO:0043207	response to external biotic stimulus	BP	nta:107777965	K17525	CHID1; chitinase domain-containing protein 1	/	/	/
Nt01:114648698:114649802:clu_1420_+	Nitab4.5_0001123g0060	GO:0043226	organelle	CC	nta:107777965	K17525	CHID1; chitinase domain-containing protein 1	/	/	/
Nt01:114648698:114649802:clu_1420_+	Nitab4.5_0001123g0060	GO:0043227	membrane-bounded organelle	CC	nta:107777965	K17525	CHID1; chitinase domain-containing protein 1	/	/	/
Nt01:114648698:114649802:clu_1420_+	Nitab4.5_0001123g0060	GO:0043229	intracellular organelle	CC	nta:107777965	K17525	CHID1; chitinase domain-containing protein 1	/	/	/
Nt01:114648698:114649802:clu_1420_+	Nitab4.5_0001123g0060	GO:0043231	intracellular membrane-bounded organelle	CC	nta:107777965	K17525	CHID1; chitinase domain-containing protein 1	/	/	/
Nt01:114648698:114649802:clu_1420_+	Nitab4.5_0001123g0060	GO:0044237	cellular metabolic process	BP	nta:107777965	K17525	CHID1; chitinase domain-containing protein 1	/	/	/
Nt01:114648698:114649802:clu_1420_+	Nitab4.5_0001123g0060	GO:0044248	cellular catabolic process	BP	nta:107777965	K17525	CHID1; chitinase domain-containing protein 1	/	/	/
Nt01:114648698:114649802:clu_1420_+	Nitab4.5_0001123g0060	GO:0046348	amino sugar catabolic process	BP	nta:107777965	K17525	CHID1; chitinase domain-containing protein 1	/	/	/
Nt01:114648698:114649802:clu_1420_+	Nitab4.5_0001123g0060	GO:0050896	response to stimulus	BP	nta:107777965	K17525	CHID1; chitinase domain-containing protein 1	/	/	/
Nt01:114648698:114649802:clu_1420_+	Nitab4.5_0001123g0060	GO:0051707	response to other organism	BP	nta:107777965	K17525	CHID1; chitinase domain-containing protein 1	/	/	/
Nt01:114648698:114649802:clu_1420_+	Nitab4.5_0001123g0060	GO:0055035	plastid thylakoid membrane	CC	nta:107777965	K17525	CHID1; chitinase domain-containing protein 1	/	/	/
Nt01:114648698:114649802:clu_1420_+	Nitab4.5_0001123g0060	GO:0071704	organic substance metabolic process	BP	nta:107777965	K17525	CHID1; chitinase domain-containing protein 1	/	/	/
Nt01:114648698:114649802:clu_1420_+	Nitab4.5_0001123g0060	GO:0097367	carbohydrate derivative binding	MF	nta:107777965	K17525	CHID1; chitinase domain-containing protein 1	/	/	/
Nt01:114648698:114649802:clu_1420_+	Nitab4.5_0001123g0060	GO:0098542	defense response to other organism	BP	nta:107777965	K17525	CHID1; chitinase domain-containing protein 1	/	/	/
Nt01:114648698:114649802:clu_1420_+	Nitab4.5_0001123g0060	GO:0098796	membrane protein complex	CC	nta:107777965	K17525	CHID1; chitinase domain-containing protein 1	/	/	/
Nt01:114648698:114649802:clu_1420_+	Nitab4.5_0001123g0060	GO:0098807	chloroplast thylakoid membrane protein complex	CC	nta:107777965	K17525	CHID1; chitinase domain-containing protein 1	/	/	/
Nt01:114648698:114649802:clu_1420_+	Nitab4.5_0001123g0060	GO:1901071	glucosamine-containing compound metabolic process	BP	nta:107777965	K17525	CHID1; chitinase domain-containing protein 1	/	/	/
Nt01:114648698:114649802:clu_1420_+	Nitab4.5_0001123g0060	GO:1901072	glucosamine-containing compound catabolic process	BP	nta:107777965	K17525	CHID1; chitinase domain-containing protein 1	/	/	/
Nt01:114648698:114649802:clu_1420_+	Nitab4.5_0001123g0060	GO:1901135	carbohydrate derivative metabolic process	BP	nta:107777965	K17525	CHID1; chitinase domain-containing protein 1	/	/	/
Nt01:114648698:114649802:clu_1420_+	Nitab4.5_0001123g0060	GO:1901136	carbohydrate derivative catabolic process	BP	nta:107777965	K17525	CHID1; chitinase domain-containing protein 1	/	/	/
Nt01:114648698:114649802:clu_1420_+	Nitab4.5_0001123g0060	GO:1901564	organonitrogen compound metabolic process	BP	nta:107777965	K17525	CHID1; chitinase domain-containing protein 1	/	/	/
Nt01:114648698:114649802:clu_1420_+	Nitab4.5_0001123g0060	GO:1901565	organonitrogen compound catabolic process	BP	nta:107777965	K17525	CHID1; chitinase domain-containing protein 1	/	/	/
Nt01:114648698:114649802:clu_1420_+	Nitab4.5_0001123g0060	GO:1901575	organic substance catabolic process	BP	nta:107777965	K17525	CHID1; chitinase domain-containing protein 1	/	/	/
Nt01:118531240:118531956:clu_599_-	Nitab4.5_0005936g0010	/	/	/	nta:107810988	/	/	/	/	/
Nt01:119431367:119431922:clu_601_-	Nitab4.5_0003348g0050	GO:0000003	reproduction	BP	nta:107782575	/	/	/	/	/
Nt01:119431367:119431922:clu_601_-	Nitab4.5_0003348g0050	GO:0003006	developmental process involved in reproduction	BP	nta:107782575	/	/	/	/	/
Nt01:119431367:119431922:clu_601_-	Nitab4.5_0003348g0050	GO:0003674	molecular_function	MF	nta:107782575	/	/	/	/	/
Nt01:119431367:119431922:clu_601_-	Nitab4.5_0003348g0050	GO:0003676	nucleic acid binding	MF	nta:107782575	/	/	/	/	/
Nt01:119431367:119431922:clu_601_-	Nitab4.5_0003348g0050	GO:0003677	DNA binding	MF	nta:107782575	/	/	/	/	/
Nt01:119431367:119431922:clu_601_-	Nitab4.5_0003348g0050	GO:0003700	DNA-binding transcription factor activity	MF	nta:107782575	/	/	/	/	/
Nt01:119431367:119431922:clu_601_-	Nitab4.5_0003348g0050	GO:0005488	binding	MF	nta:107782575	/	/	/	/	/
Nt01:119431367:119431922:clu_601_-	Nitab4.5_0003348g0050	GO:0005575	cellular_component	CC	nta:107782575	/	/	/	/	/
Nt01:119431367:119431922:clu_601_-	Nitab4.5_0003348g0050	GO:0005622	intracellular anatomical structure	CC	nta:107782575	/	/	/	/	/
Nt01:119431367:119431922:clu_601_-	Nitab4.5_0003348g0050	GO:0005634	nucleus	CC	nta:107782575	/	/	/	/	/
Nt01:119431367:119431922:clu_601_-	Nitab4.5_0003348g0050	GO:0006355	regulation of DNA-templated transcription	BP	nta:107782575	/	/	/	/	/
Nt01:119431367:119431922:clu_601_-	Nitab4.5_0003348g0050	GO:0007275	multicellular organism development	BP	nta:107782575	/	/	/	/	/
Nt01:119431367:119431922:clu_601_-	Nitab4.5_0003348g0050	GO:0008150	biological_process	BP	nta:107782575	/	/	/	/	/
Nt01:119431367:119431922:clu_601_-	Nitab4.5_0003348g0050	GO:0009791	post-embryonic development	BP	nta:107782575	/	/	/	/	/
Nt01:119431367:119431922:clu_601_-	Nitab4.5_0003348g0050	GO:0009889	regulation of biosynthetic process	BP	nta:107782575	/	/	/	/	/
Nt01:119431367:119431922:clu_601_-	Nitab4.5_0003348g0050	GO:0009908	flower development	BP	nta:107782575	/	/	/	/	/
Nt01:119431367:119431922:clu_601_-	Nitab4.5_0003348g0050	GO:0009909	regulation of flower development	BP	nta:107782575	/	/	/	/	/
Nt01:119431367:119431922:clu_601_-	Nitab4.5_0003348g0050	GO:0009911	positive regulation of flower development	BP	nta:107782575	/	/	/	/	/
Nt01:119431367:119431922:clu_601_-	Nitab4.5_0003348g0050	GO:0010228	vegetative to reproductive phase transition of meristem	BP	nta:107782575	/	/	/	/	/
Nt01:119431367:119431922:clu_601_-	Nitab4.5_0003348g0050	GO:0010229	inflorescence development	BP	nta:107782575	/	/	/	/	/
Nt01:119431367:119431922:clu_601_-	Nitab4.5_0003348g0050	GO:0010321	regulation of vegetative phase change	BP	nta:107782575	/	/	/	/	/
Nt01:119431367:119431922:clu_601_-	Nitab4.5_0003348g0050	GO:0010468	regulation of gene expression	BP	nta:107782575	/	/	/	/	/
Nt01:119431367:119431922:clu_601_-	Nitab4.5_0003348g0050	GO:0010556	regulation of macromolecule biosynthetic process	BP	nta:107782575	/	/	/	/	/
Nt01:119431367:119431922:clu_601_-	Nitab4.5_0003348g0050	GO:0019219	regulation of nucleobase-containing compound metabolic process	BP	nta:107782575	/	/	/	/	/
Nt01:119431367:119431922:clu_601_-	Nitab4.5_0003348g0050	GO:0019222	regulation of metabolic process	BP	nta:107782575	/	/	/	/	/
Nt01:119431367:119431922:clu_601_-	Nitab4.5_0003348g0050	GO:0022414	reproductive process	BP	nta:107782575	/	/	/	/	/
Nt01:119431367:119431922:clu_601_-	Nitab4.5_0003348g0050	GO:0031323	regulation of cellular metabolic process	BP	nta:107782575	/	/	/	/	/
Nt01:119431367:119431922:clu_601_-	Nitab4.5_0003348g0050	GO:0031326	regulation of cellular biosynthetic process	BP	nta:107782575	/	/	/	/	/
Nt01:119431367:119431922:clu_601_-	Nitab4.5_0003348g0050	GO:0032501	multicellular organismal process	BP	nta:107782575	/	/	/	/	/
Nt01:119431367:119431922:clu_601_-	Nitab4.5_0003348g0050	GO:0032502	developmental process	BP	nta:107782575	/	/	/	/	/
Nt01:119431367:119431922:clu_601_-	Nitab4.5_0003348g0050	GO:0043226	organelle	CC	nta:107782575	/	/	/	/	/
Nt01:119431367:119431922:clu_601_-	Nitab4.5_0003348g0050	GO:0043227	membrane-bounded organelle	CC	nta:107782575	/	/	/	/	/
Nt01:119431367:119431922:clu_601_-	Nitab4.5_0003348g0050	GO:0043229	intracellular organelle	CC	nta:107782575	/	/	/	/	/
Nt01:119431367:119431922:clu_601_-	Nitab4.5_0003348g0050	GO:0043231	intracellular membrane-bounded organelle	CC	nta:107782575	/	/	/	/	/
Nt01:119431367:119431922:clu_601_-	Nitab4.5_0003348g0050	GO:0048367	shoot system development	BP	nta:107782575	/	/	/	/	/
Nt01:119431367:119431922:clu_601_-	Nitab4.5_0003348g0050	GO:0048518	positive regulation of biological process	BP	nta:107782575	/	/	/	/	/
Nt01:119431367:119431922:clu_601_-	Nitab4.5_0003348g0050	GO:0048580	regulation of post-embryonic development	BP	nta:107782575	/	/	/	/	/
Nt01:119431367:119431922:clu_601_-	Nitab4.5_0003348g0050	GO:0048582	positive regulation of post-embryonic development	BP	nta:107782575	/	/	/	/	/
Nt01:119431367:119431922:clu_601_-	Nitab4.5_0003348g0050	GO:0048608	reproductive structure development	BP	nta:107782575	/	/	/	/	/
Nt01:119431367:119431922:clu_601_-	Nitab4.5_0003348g0050	GO:0048731	system development	BP	nta:107782575	/	/	/	/	/
Nt01:119431367:119431922:clu_601_-	Nitab4.5_0003348g0050	GO:0048831	regulation of shoot system development	BP	nta:107782575	/	/	/	/	/
Nt01:119431367:119431922:clu_601_-	Nitab4.5_0003348g0050	GO:0048856	anatomical structure development	BP	nta:107782575	/	/	/	/	/
Nt01:119431367:119431922:clu_601_-	Nitab4.5_0003348g0050	GO:0050789	regulation of biological process	BP	nta:107782575	/	/	/	/	/
Nt01:119431367:119431922:clu_601_-	Nitab4.5_0003348g0050	GO:0050793	regulation of developmental process	BP	nta:107782575	/	/	/	/	/
Nt01:119431367:119431922:clu_601_-	Nitab4.5_0003348g0050	GO:0050794	regulation of cellular process	BP	nta:107782575	/	/	/	/	/
Nt01:119431367:119431922:clu_601_-	Nitab4.5_0003348g0050	GO:0051094	positive regulation of developmental process	BP	nta:107782575	/	/	/	/	/
Nt01:119431367:119431922:clu_601_-	Nitab4.5_0003348g0050	GO:0051171	regulation of nitrogen compound metabolic process	BP	nta:107782575	/	/	/	/	/
Nt01:119431367:119431922:clu_601_-	Nitab4.5_0003348g0050	GO:0051239	regulation of multicellular organismal process	BP	nta:107782575	/	/	/	/	/
Nt01:119431367:119431922:clu_601_-	Nitab4.5_0003348g0050	GO:0051240	positive regulation of multicellular organismal process	BP	nta:107782575	/	/	/	/	/
Nt01:119431367:119431922:clu_601_-	Nitab4.5_0003348g0050	GO:0051252	regulation of RNA metabolic process	BP	nta:107782575	/	/	/	/	/
Nt01:119431367:119431922:clu_601_-	Nitab4.5_0003348g0050	GO:0060255	regulation of macromolecule metabolic process	BP	nta:107782575	/	/	/	/	/
Nt01:119431367:119431922:clu_601_-	Nitab4.5_0003348g0050	GO:0061458	reproductive system development	BP	nta:107782575	/	/	/	/	/
Nt01:119431367:119431922:clu_601_-	Nitab4.5_0003348g0050	GO:0065007	biological regulation	BP	nta:107782575	/	/	/	/	/
Nt01:119431367:119431922:clu_601_-	Nitab4.5_0003348g0050	GO:0080090	regulation of primary metabolic process	BP	nta:107782575	/	/	/	/	/
Nt01:119431367:119431922:clu_601_-	Nitab4.5_0003348g0050	GO:0090567	reproductive shoot system development	BP	nta:107782575	/	/	/	/	/
Nt01:119431367:119431922:clu_601_-	Nitab4.5_0003348g0050	GO:0097159	organic cyclic compound binding	MF	nta:107782575	/	/	/	/	/
Nt01:119431367:119431922:clu_601_-	Nitab4.5_0003348g0050	GO:0140110	transcription regulator activity	MF	nta:107782575	/	/	/	/	/
Nt01:119431367:119431922:clu_601_-	Nitab4.5_0003348g0050	GO:1901363	heterocyclic compound binding	MF	nta:107782575	/	/	/	/	/
Nt01:119431367:119431922:clu_601_-	Nitab4.5_0003348g0050	GO:2000026	regulation of multicellular organismal development	BP	nta:107782575	/	/	/	/	/
Nt01:119431367:119431922:clu_601_-	Nitab4.5_0003348g0050	GO:2000241	regulation of reproductive process	BP	nta:107782575	/	/	/	/	/
Nt01:119431367:119431922:clu_601_-	Nitab4.5_0003348g0050	GO:2000243	positive regulation of reproductive process	BP	nta:107782575	/	/	/	/	/
Nt01:119431367:119431922:clu_601_-	Nitab4.5_0003348g0050	GO:2001141	regulation of RNA biosynthetic process	BP	nta:107782575	/	/	/	/	/
Nt01:120707042:120707164:clu_615_-	Nitab4.5_0006826g0020	/	/	/	nta:107760512	K20899	GBP1_3_4_7; guanylate-binding protein 1/3/4/7	/	/	/
Nt01:123006454:123006734:clu_631_-	Nitab4.5_0000998g0090	GO:0000287	magnesium ion binding	MF	nta:107793668	/	/	/	/	/
Nt01:123006454:123006734:clu_631_-	Nitab4.5_0000998g0090	GO:0001676	long-chain fatty acid metabolic process	BP	nta:107793668	/	/	/	/	/
Nt01:123006454:123006734:clu_631_-	Nitab4.5_0000998g0090	GO:0003008	system process	BP	nta:107793668	/	/	/	/	/
Nt01:123006454:123006734:clu_631_-	Nitab4.5_0000998g0090	GO:0003013	circulatory system process	BP	nta:107793668	/	/	/	/	/
Nt01:123006454:123006734:clu_631_-	Nitab4.5_0000998g0090	GO:0003018	vascular process in circulatory system	BP	nta:107793668	/	/	/	/	/
Nt01:123006454:123006734:clu_631_-	Nitab4.5_0000998g0090	GO:0003674	molecular_function	MF	nta:107793668	/	/	/	/	/
Nt01:123006454:123006734:clu_631_-	Nitab4.5_0000998g0090	GO:0003824	catalytic activity	MF	nta:107793668	/	/	/	/	/
Nt01:123006454:123006734:clu_631_-	Nitab4.5_0000998g0090	GO:0004301	epoxide hydrolase activity	MF	nta:107793668	/	/	/	/	/
Nt01:123006454:123006734:clu_631_-	Nitab4.5_0000998g0090	GO:0005102	signaling receptor binding	MF	nta:107793668	/	/	/	/	/
Nt01:123006454:123006734:clu_631_-	Nitab4.5_0000998g0090	GO:0005488	binding	MF	nta:107793668	/	/	/	/	/
Nt01:123006454:123006734:clu_631_-	Nitab4.5_0000998g0090	GO:0005515	protein binding	MF	nta:107793668	/	/	/	/	/
Nt01:123006454:123006734:clu_631_-	Nitab4.5_0000998g0090	GO:0005575	cellular_component	CC	nta:107793668	/	/	/	/	/
Nt01:123006454:123006734:clu_631_-	Nitab4.5_0000998g0090	GO:0005622	intracellular anatomical structure	CC	nta:107793668	/	/	/	/	/
Nt01:123006454:123006734:clu_631_-	Nitab4.5_0000998g0090	GO:0005737	cytoplasm	CC	nta:107793668	/	/	/	/	/
Nt01:123006454:123006734:clu_631_-	Nitab4.5_0000998g0090	GO:0005777	peroxisome	CC	nta:107793668	/	/	/	/	/
Nt01:123006454:123006734:clu_631_-	Nitab4.5_0000998g0090	GO:0005782	peroxisomal matrix	CC	nta:107793668	/	/	/	/	/
Nt01:123006454:123006734:clu_631_-	Nitab4.5_0000998g0090	GO:0005829	cytosol	CC	nta:107793668	/	/	/	/	/
Nt01:123006454:123006734:clu_631_-	Nitab4.5_0000998g0090	GO:0006082	organic acid metabolic process	BP	nta:107793668	/	/	/	/	/
Nt01:123006454:123006734:clu_631_-	Nitab4.5_0000998g0090	GO:0006605	protein targeting	BP	nta:107793668	/	/	/	/	/
Nt01:123006454:123006734:clu_631_-	Nitab4.5_0000998g0090	GO:0006625	protein targeting to peroxisome	BP	nta:107793668	/	/	/	/	/
Nt01:123006454:123006734:clu_631_-	Nitab4.5_0000998g0090	GO:0006629	lipid metabolic process	BP	nta:107793668	/	/	/	/	/
Nt01:123006454:123006734:clu_631_-	Nitab4.5_0000998g0090	GO:0006631	fatty acid metabolic process	BP	nta:107793668	/	/	/	/	/
Nt01:123006454:123006734:clu_631_-	Nitab4.5_0000998g0090	GO:0006633	fatty acid biosynthetic process	BP	nta:107793668	/	/	/	/	/
Nt01:123006454:123006734:clu_631_-	Nitab4.5_0000998g0090	GO:0006690	icosanoid metabolic process	BP	nta:107793668	/	/	/	/	/
Nt01:123006454:123006734:clu_631_-	Nitab4.5_0000998g0090	GO:0006725	cellular aromatic compound metabolic process	BP	nta:107793668	/	/	/	/	/
Nt01:123006454:123006734:clu_631_-	Nitab4.5_0000998g0090	GO:0006793	phosphorus metabolic process	BP	nta:107793668	/	/	/	/	/
Nt01:123006454:123006734:clu_631_-	Nitab4.5_0000998g0090	GO:0006796	phosphate-containing compound metabolic process	BP	nta:107793668	/	/	/	/	/
Nt01:123006454:123006734:clu_631_-	Nitab4.5_0000998g0090	GO:0006805	xenobiotic metabolic process	BP	nta:107793668	/	/	/	/	/
Nt01:123006454:123006734:clu_631_-	Nitab4.5_0000998g0090	GO:0006810	transport	BP	nta:107793668	/	/	/	/	/
Nt01:123006454:123006734:clu_631_-	Nitab4.5_0000998g0090	GO:0006873	intracellular monoatomic ion homeostasis	BP	nta:107793668	/	/	/	/	/
Nt01:123006454:123006734:clu_631_-	Nitab4.5_0000998g0090	GO:0006874	intracellular calcium ion homeostasis	BP	nta:107793668	/	/	/	/	/
Nt01:123006454:123006734:clu_631_-	Nitab4.5_0000998g0090	GO:0006886	intracellular protein transport	BP	nta:107793668	/	/	/	/	/
Nt01:123006454:123006734:clu_631_-	Nitab4.5_0000998g0090	GO:0006950	response to stress	BP	nta:107793668	/	/	/	/	/
Nt01:123006454:123006734:clu_631_-	Nitab4.5_0000998g0090	GO:0006952	defense response	BP	nta:107793668	/	/	/	/	/
Nt01:123006454:123006734:clu_631_-	Nitab4.5_0000998g0090	GO:0006954	inflammatory response	BP	nta:107793668	/	/	/	/	/
Nt01:123006454:123006734:clu_631_-	Nitab4.5_0000998g0090	GO:0006996	organelle organization	BP	nta:107793668	/	/	/	/	/
Nt01:123006454:123006734:clu_631_-	Nitab4.5_0000998g0090	GO:0007031	peroxisome organization	BP	nta:107793668	/	/	/	/	/
Nt01:123006454:123006734:clu_631_-	Nitab4.5_0000998g0090	GO:0008015	blood circulation	BP	nta:107793668	/	/	/	/	/
Nt01:123006454:123006734:clu_631_-	Nitab4.5_0000998g0090	GO:0008104	protein localization	BP	nta:107793668	/	/	/	/	/
Nt01:123006454:123006734:clu_631_-	Nitab4.5_0000998g0090	GO:0008150	biological_process	BP	nta:107793668	/	/	/	/	/
Nt01:123006454:123006734:clu_631_-	Nitab4.5_0000998g0090	GO:0008152	metabolic process	BP	nta:107793668	/	/	/	/	/
Nt01:123006454:123006734:clu_631_-	Nitab4.5_0000998g0090	GO:0008217	regulation of blood pressure	BP	nta:107793668	/	/	/	/	/
Nt01:123006454:123006734:clu_631_-	Nitab4.5_0000998g0090	GO:0008610	lipid biosynthetic process	BP	nta:107793668	/	/	/	/	/
Nt01:123006454:123006734:clu_631_-	Nitab4.5_0000998g0090	GO:0009056	catabolic process	BP	nta:107793668	/	/	/	/	/
Nt01:123006454:123006734:clu_631_-	Nitab4.5_0000998g0090	GO:0009058	biosynthetic process	BP	nta:107793668	/	/	/	/	/
Nt01:123006454:123006734:clu_631_-	Nitab4.5_0000998g0090	GO:0009410	response to xenobiotic stimulus	BP	nta:107793668	/	/	/	/	/
Nt01:123006454:123006734:clu_631_-	Nitab4.5_0000998g0090	GO:0009636	response to toxic substance	BP	nta:107793668	/	/	/	/	/
Nt01:123006454:123006734:clu_631_-	Nitab4.5_0000998g0090	GO:0009810	stilbene metabolic process	BP	nta:107793668	/	/	/	/	/
Nt01:123006454:123006734:clu_631_-	Nitab4.5_0000998g0090	GO:0009893	positive regulation of metabolic process	BP	nta:107793668	/	/	/	/	/
Nt01:123006454:123006734:clu_631_-	Nitab4.5_0000998g0090	GO:0009987	cellular process	BP	nta:107793668	/	/	/	/	/
Nt01:123006454:123006734:clu_631_-	Nitab4.5_0000998g0090	GO:0010468	regulation of gene expression	BP	nta:107793668	/	/	/	/	/
Nt01:123006454:123006734:clu_631_-	Nitab4.5_0000998g0090	GO:0010604	positive regulation of macromolecule metabolic process	BP	nta:107793668	/	/	/	/	/
Nt01:123006454:123006734:clu_631_-	Nitab4.5_0000998g0090	GO:0010628	positive regulation of gene expression	BP	nta:107793668	/	/	/	/	/
Nt01:123006454:123006734:clu_631_-	Nitab4.5_0000998g0090	GO:0015031	protein transport	BP	nta:107793668	/	/	/	/	/
Nt01:123006454:123006734:clu_631_-	Nitab4.5_0000998g0090	GO:0015643	toxic substance binding	MF	nta:107793668	/	/	/	/	/
Nt01:123006454:123006734:clu_631_-	Nitab4.5_0000998g0090	GO:0015833	peptide transport	BP	nta:107793668	/	/	/	/	/
Nt01:123006454:123006734:clu_631_-	Nitab4.5_0000998g0090	GO:0016043	cellular component organization	BP	nta:107793668	/	/	/	/	/
Nt01:123006454:123006734:clu_631_-	Nitab4.5_0000998g0090	GO:0016053	organic acid biosynthetic process	BP	nta:107793668	/	/	/	/	/
Nt01:123006454:123006734:clu_631_-	Nitab4.5_0000998g0090	GO:0016311	dephosphorylation	BP	nta:107793668	/	/	/	/	/
Nt01:123006454:123006734:clu_631_-	Nitab4.5_0000998g0090	GO:0016787	hydrolase activity	MF	nta:107793668	/	/	/	/	/
Nt01:123006454:123006734:clu_631_-	Nitab4.5_0000998g0090	GO:0016788	hydrolase activity, acting on ester bonds	MF	nta:107793668	/	/	/	/	/
Nt01:123006454:123006734:clu_631_-	Nitab4.5_0000998g0090	GO:0016791	phosphatase activity	MF	nta:107793668	/	/	/	/	/
Nt01:123006454:123006734:clu_631_-	Nitab4.5_0000998g0090	GO:0016801	hydrolase activity, acting on ether bonds	MF	nta:107793668	/	/	/	/	/
Nt01:123006454:123006734:clu_631_-	Nitab4.5_0000998g0090	GO:0016803	ether hydrolase activity	MF	nta:107793668	/	/	/	/	/
Nt01:123006454:123006734:clu_631_-	Nitab4.5_0000998g0090	GO:0018904	ether metabolic process	BP	nta:107793668	/	/	/	/	/
Nt01:123006454:123006734:clu_631_-	Nitab4.5_0000998g0090	GO:0019216	regulation of lipid metabolic process	BP	nta:107793668	/	/	/	/	/
Nt01:123006454:123006734:clu_631_-	Nitab4.5_0000998g0090	GO:0019218	regulation of steroid metabolic process	BP	nta:107793668	/	/	/	/	/
Nt01:123006454:123006734:clu_631_-	Nitab4.5_0000998g0090	GO:0019222	regulation of metabolic process	BP	nta:107793668	/	/	/	/	/
Nt01:123006454:123006734:clu_631_-	Nitab4.5_0000998g0090	GO:0019369	arachidonic acid metabolic process	BP	nta:107793668	/	/	/	/	/
Nt01:123006454:123006734:clu_631_-	Nitab4.5_0000998g0090	GO:0019373	epoxygenase P450 pathway	BP	nta:107793668	/	/	/	/	/
Nt01:123006454:123006734:clu_631_-	Nitab4.5_0000998g0090	GO:0019439	aromatic compound catabolic process	BP	nta:107793668	/	/	/	/	/
Nt01:123006454:123006734:clu_631_-	Nitab4.5_0000998g0090	GO:0019725	cellular homeostasis	BP	nta:107793668	/	/	/	/	/
Nt01:123006454:123006734:clu_631_-	Nitab4.5_0000998g0090	GO:0019752	carboxylic acid metabolic process	BP	nta:107793668	/	/	/	/	/
Nt01:123006454:123006734:clu_631_-	Nitab4.5_0000998g0090	GO:0030003	intracellular monoatomic cation homeostasis	BP	nta:107793668	/	/	/	/	/
Nt01:123006454:123006734:clu_631_-	Nitab4.5_0000998g0090	GO:0030258	lipid modification	BP	nta:107793668	/	/	/	/	/
Nt01:123006454:123006734:clu_631_-	Nitab4.5_0000998g0090	GO:0031907	microbody lumen	CC	nta:107793668	/	/	/	/	/
Nt01:123006454:123006734:clu_631_-	Nitab4.5_0000998g0090	GO:0031974	membrane-enclosed lumen	CC	nta:107793668	/	/	/	/	/
Nt01:123006454:123006734:clu_631_-	Nitab4.5_0000998g0090	GO:0032501	multicellular organismal process	BP	nta:107793668	/	/	/	/	/
Nt01:123006454:123006734:clu_631_-	Nitab4.5_0000998g0090	GO:0032787	monocarboxylic acid metabolic process	BP	nta:107793668	/	/	/	/	/
Nt01:123006454:123006734:clu_631_-	Nitab4.5_0000998g0090	GO:0033036	macromolecule localization	BP	nta:107793668	/	/	/	/	/
Nt01:123006454:123006734:clu_631_-	Nitab4.5_0000998g0090	GO:0033365	protein localization to organelle	BP	nta:107793668	/	/	/	/	/
Nt01:123006454:123006734:clu_631_-	Nitab4.5_0000998g0090	GO:0033559	unsaturated fatty acid metabolic process	BP	nta:107793668	/	/	/	/	/
Nt01:123006454:123006734:clu_631_-	Nitab4.5_0000998g0090	GO:0035150	regulation of tube size	BP	nta:107793668	/	/	/	/	/
Nt01:123006454:123006734:clu_631_-	Nitab4.5_0000998g0090	GO:0035296	regulation of tube diameter	BP	nta:107793668	/	/	/	/	/
Nt01:123006454:123006734:clu_631_-	Nitab4.5_0000998g0090	GO:0042221	response to chemical	BP	nta:107793668	/	/	/	/	/
Nt01:123006454:123006734:clu_631_-	Nitab4.5_0000998g0090	GO:0042577	lipid phosphatase activity	MF	nta:107793668	/	/	/	/	/
Nt01:123006454:123006734:clu_631_-	Nitab4.5_0000998g0090	GO:0042578	phosphoric ester hydrolase activity	MF	nta:107793668	/	/	/	/	/
Nt01:123006454:123006734:clu_631_-	Nitab4.5_0000998g0090	GO:0042579	microbody	CC	nta:107793668	/	/	/	/	/
Nt01:123006454:123006734:clu_631_-	Nitab4.5_0000998g0090	GO:0042592	homeostatic process	BP	nta:107793668	/	/	/	/	/
Nt01:123006454:123006734:clu_631_-	Nitab4.5_0000998g0090	GO:0042632	cholesterol homeostasis	BP	nta:107793668	/	/	/	/	/
Nt01:123006454:123006734:clu_631_-	Nitab4.5_0000998g0090	GO:0042759	long-chain fatty acid biosynthetic process	BP	nta:107793668	/	/	/	/	/
Nt01:123006454:123006734:clu_631_-	Nitab4.5_0000998g0090	GO:0042802	identical protein binding	MF	nta:107793668	/	/	/	/	/
Nt01:123006454:123006734:clu_631_-	Nitab4.5_0000998g0090	GO:0042803	protein homodimerization activity	MF	nta:107793668	/	/	/	/	/
Nt01:123006454:123006734:clu_631_-	Nitab4.5_0000998g0090	GO:0042886	amide transport	BP	nta:107793668	/	/	/	/	/
Nt01:123006454:123006734:clu_631_-	Nitab4.5_0000998g0090	GO:0043167	ion binding	MF	nta:107793668	/	/	/	/	/
Nt01:123006454:123006734:clu_631_-	Nitab4.5_0000998g0090	GO:0043169	cation binding	MF	nta:107793668	/	/	/	/	/
Nt01:123006454:123006734:clu_631_-	Nitab4.5_0000998g0090	GO:0043226	organelle	CC	nta:107793668	/	/	/	/	/
Nt01:123006454:123006734:clu_631_-	Nitab4.5_0000998g0090	GO:0043227	membrane-bounded organelle	CC	nta:107793668	/	/	/	/	/
Nt01:123006454:123006734:clu_631_-	Nitab4.5_0000998g0090	GO:0043229	intracellular organelle	CC	nta:107793668	/	/	/	/	/
Nt01:123006454:123006734:clu_631_-	Nitab4.5_0000998g0090	GO:0043231	intracellular membrane-bounded organelle	CC	nta:107793668	/	/	/	/	/
Nt01:123006454:123006734:clu_631_-	Nitab4.5_0000998g0090	GO:0043233	organelle lumen	CC	nta:107793668	/	/	/	/	/
Nt01:123006454:123006734:clu_631_-	Nitab4.5_0000998g0090	GO:0043436	oxoacid metabolic process	BP	nta:107793668	/	/	/	/	/
Nt01:123006454:123006734:clu_631_-	Nitab4.5_0000998g0090	GO:0043574	peroxisomal transport	BP	nta:107793668	/	/	/	/	/
Nt01:123006454:123006734:clu_631_-	Nitab4.5_0000998g0090	GO:0044237	cellular metabolic process	BP	nta:107793668	/	/	/	/	/
Nt01:123006454:123006734:clu_631_-	Nitab4.5_0000998g0090	GO:0044238	primary metabolic process	BP	nta:107793668	/	/	/	/	/
Nt01:123006454:123006734:clu_631_-	Nitab4.5_0000998g0090	GO:0044248	cellular catabolic process	BP	nta:107793668	/	/	/	/	/
Nt01:123006454:123006734:clu_631_-	Nitab4.5_0000998g0090	GO:0044249	cellular biosynthetic process	BP	nta:107793668	/	/	/	/	/
Nt01:123006454:123006734:clu_631_-	Nitab4.5_0000998g0090	GO:0044255	cellular lipid metabolic process	BP	nta:107793668	/	/	/	/	/
Nt01:123006454:123006734:clu_631_-	Nitab4.5_0000998g0090	GO:0044281	small molecule metabolic process	BP	nta:107793668	/	/	/	/	/
Nt01:123006454:123006734:clu_631_-	Nitab4.5_0000998g0090	GO:0044283	small molecule biosynthetic process	BP	nta:107793668	/	/	/	/	/
Nt01:123006454:123006734:clu_631_-	Nitab4.5_0000998g0090	GO:0045184	establishment of protein localization	BP	nta:107793668	/	/	/	/	/
Nt01:123006454:123006734:clu_631_-	Nitab4.5_0000998g0090	GO:0046272	stilbene catabolic process	BP	nta:107793668	/	/	/	/	/
Nt01:123006454:123006734:clu_631_-	Nitab4.5_0000998g0090	GO:0046394	carboxylic acid biosynthetic process	BP	nta:107793668	/	/	/	/	/
Nt01:123006454:123006734:clu_631_-	Nitab4.5_0000998g0090	GO:0046483	heterocycle metabolic process	BP	nta:107793668	/	/	/	/	/
Nt01:123006454:123006734:clu_631_-	Nitab4.5_0000998g0090	GO:0046839	phospholipid dephosphorylation	BP	nta:107793668	/	/	/	/	/
Nt01:123006454:123006734:clu_631_-	Nitab4.5_0000998g0090	GO:0046872	metal ion binding	MF	nta:107793668	/	/	/	/	/
Nt01:123006454:123006734:clu_631_-	Nitab4.5_0000998g0090	GO:0046907	intracellular transport	BP	nta:107793668	/	/	/	/	/
Nt01:123006454:123006734:clu_631_-	Nitab4.5_0000998g0090	GO:0046983	protein dimerization activity	MF	nta:107793668	/	/	/	/	/
Nt01:123006454:123006734:clu_631_-	Nitab4.5_0000998g0090	GO:0048518	positive regulation of biological process	BP	nta:107793668	/	/	/	/	/
Nt01:123006454:123006734:clu_631_-	Nitab4.5_0000998g0090	GO:0048878	chemical homeostasis	BP	nta:107793668	/	/	/	/	/
Nt01:123006454:123006734:clu_631_-	Nitab4.5_0000998g0090	GO:0050789	regulation of biological process	BP	nta:107793668	/	/	/	/	/
Nt01:123006454:123006734:clu_631_-	Nitab4.5_0000998g0090	GO:0050801	monoatomic ion homeostasis	BP	nta:107793668	/	/	/	/	/
Nt01:123006454:123006734:clu_631_-	Nitab4.5_0000998g0090	GO:0050896	response to stimulus	BP	nta:107793668	/	/	/	/	/
Nt01:123006454:123006734:clu_631_-	Nitab4.5_0000998g0090	GO:0051179	localization	BP	nta:107793668	/	/	/	/	/
Nt01:123006454:123006734:clu_631_-	Nitab4.5_0000998g0090	GO:0051234	establishment of localization	BP	nta:107793668	/	/	/	/	/
Nt01:123006454:123006734:clu_631_-	Nitab4.5_0000998g0090	GO:0051641	cellular localization	BP	nta:107793668	/	/	/	/	/
Nt01:123006454:123006734:clu_631_-	Nitab4.5_0000998g0090	GO:0051649	establishment of localization in cell	BP	nta:107793668	/	/	/	/	/
Nt01:123006454:123006734:clu_631_-	Nitab4.5_0000998g0090	GO:0051716	cellular response to stimulus	BP	nta:107793668	/	/	/	/	/
Nt01:123006454:123006734:clu_631_-	Nitab4.5_0000998g0090	GO:0055074	calcium ion homeostasis	BP	nta:107793668	/	/	/	/	/
Nt01:123006454:123006734:clu_631_-	Nitab4.5_0000998g0090	GO:0055080	monoatomic cation homeostasis	BP	nta:107793668	/	/	/	/	/
Nt01:123006454:123006734:clu_631_-	Nitab4.5_0000998g0090	GO:0055082	intracellular chemical homeostasis	BP	nta:107793668	/	/	/	/	/
Nt01:123006454:123006734:clu_631_-	Nitab4.5_0000998g0090	GO:0055088	lipid homeostasis	BP	nta:107793668	/	/	/	/	/
Nt01:123006454:123006734:clu_631_-	Nitab4.5_0000998g0090	GO:0055092	sterol homeostasis	BP	nta:107793668	/	/	/	/	/
Nt01:123006454:123006734:clu_631_-	Nitab4.5_0000998g0090	GO:0060255	regulation of macromolecule metabolic process	BP	nta:107793668	/	/	/	/	/
Nt01:123006454:123006734:clu_631_-	Nitab4.5_0000998g0090	GO:0062012	regulation of small molecule metabolic process	BP	nta:107793668	/	/	/	/	/
Nt01:123006454:123006734:clu_631_-	Nitab4.5_0000998g0090	GO:0065007	biological regulation	BP	nta:107793668	/	/	/	/	/
Nt01:123006454:123006734:clu_631_-	Nitab4.5_0000998g0090	GO:0065008	regulation of biological quality	BP	nta:107793668	/	/	/	/	/
Nt01:123006454:123006734:clu_631_-	Nitab4.5_0000998g0090	GO:0070013	intracellular organelle lumen	CC	nta:107793668	/	/	/	/	/
Nt01:123006454:123006734:clu_631_-	Nitab4.5_0000998g0090	GO:0070727	cellular macromolecule localization	BP	nta:107793668	/	/	/	/	/
Nt01:123006454:123006734:clu_631_-	Nitab4.5_0000998g0090	GO:0070887	cellular response to chemical stimulus	BP	nta:107793668	/	/	/	/	/
Nt01:123006454:123006734:clu_631_-	Nitab4.5_0000998g0090	GO:0071466	cellular response to xenobiotic stimulus	BP	nta:107793668	/	/	/	/	/
Nt01:123006454:123006734:clu_631_-	Nitab4.5_0000998g0090	GO:0071702	organic substance transport	BP	nta:107793668	/	/	/	/	/
Nt01:123006454:123006734:clu_631_-	Nitab4.5_0000998g0090	GO:0071704	organic substance metabolic process	BP	nta:107793668	/	/	/	/	/
Nt01:123006454:123006734:clu_631_-	Nitab4.5_0000998g0090	GO:0071705	nitrogen compound transport	BP	nta:107793668	/	/	/	/	/
Nt01:123006454:123006734:clu_631_-	Nitab4.5_0000998g0090	GO:0071840	cellular component organization or biogenesis	BP	nta:107793668	/	/	/	/	/
Nt01:123006454:123006734:clu_631_-	Nitab4.5_0000998g0090	GO:0072330	monocarboxylic acid biosynthetic process	BP	nta:107793668	/	/	/	/	/
Nt01:123006454:123006734:clu_631_-	Nitab4.5_0000998g0090	GO:0072593	reactive oxygen species metabolic process	BP	nta:107793668	/	/	/	/	/
Nt01:123006454:123006734:clu_631_-	Nitab4.5_0000998g0090	GO:0072594	establishment of protein localization to organelle	BP	nta:107793668	/	/	/	/	/
Nt01:123006454:123006734:clu_631_-	Nitab4.5_0000998g0090	GO:0072662	protein localization to peroxisome	BP	nta:107793668	/	/	/	/	/
Nt01:123006454:123006734:clu_631_-	Nitab4.5_0000998g0090	GO:0072663	establishment of protein localization to peroxisome	BP	nta:107793668	/	/	/	/	/
Nt01:123006454:123006734:clu_631_-	Nitab4.5_0000998g0090	GO:0080090	regulation of primary metabolic process	BP	nta:107793668	/	/	/	/	/
Nt01:123006454:123006734:clu_631_-	Nitab4.5_0000998g0090	GO:0090066	regulation of anatomical structure size	BP	nta:107793668	/	/	/	/	/
Nt01:123006454:123006734:clu_631_-	Nitab4.5_0000998g0090	GO:0090181	regulation of cholesterol metabolic process	BP	nta:107793668	/	/	/	/	/
Nt01:123006454:123006734:clu_631_-	Nitab4.5_0000998g0090	GO:0097176	epoxide metabolic process	BP	nta:107793668	/	/	/	/	/
Nt01:123006454:123006734:clu_631_-	Nitab4.5_0000998g0090	GO:0097746	blood vessel diameter maintenance	BP	nta:107793668	/	/	/	/	/
Nt01:123006454:123006734:clu_631_-	Nitab4.5_0000998g0090	GO:0098771	inorganic ion homeostasis	BP	nta:107793668	/	/	/	/	/
Nt01:123006454:123006734:clu_631_-	Nitab4.5_0000998g0090	GO:1900673	olefin metabolic process	BP	nta:107793668	/	/	/	/	/
Nt01:123006454:123006734:clu_631_-	Nitab4.5_0000998g0090	GO:1901360	organic cyclic compound metabolic process	BP	nta:107793668	/	/	/	/	/
Nt01:123006454:123006734:clu_631_-	Nitab4.5_0000998g0090	GO:1901361	organic cyclic compound catabolic process	BP	nta:107793668	/	/	/	/	/
Nt01:123006454:123006734:clu_631_-	Nitab4.5_0000998g0090	GO:1901568	fatty acid derivative metabolic process	BP	nta:107793668	/	/	/	/	/
Nt01:123006454:123006734:clu_631_-	Nitab4.5_0000998g0090	GO:1901575	organic substance catabolic process	BP	nta:107793668	/	/	/	/	/
Nt01:123006454:123006734:clu_631_-	Nitab4.5_0000998g0090	GO:1901576	organic substance biosynthetic process	BP	nta:107793668	/	/	/	/	/
Nt01:123006463:123006639:clu_631_-	Nitab4.5_0000998g0090	GO:0000287	magnesium ion binding	MF	nta:107793668	/	/	/	/	/
Nt01:123006463:123006639:clu_631_-	Nitab4.5_0000998g0090	GO:0001676	long-chain fatty acid metabolic process	BP	nta:107793668	/	/	/	/	/
Nt01:123006463:123006639:clu_631_-	Nitab4.5_0000998g0090	GO:0003008	system process	BP	nta:107793668	/	/	/	/	/
Nt01:123006463:123006639:clu_631_-	Nitab4.5_0000998g0090	GO:0003013	circulatory system process	BP	nta:107793668	/	/	/	/	/
Nt01:123006463:123006639:clu_631_-	Nitab4.5_0000998g0090	GO:0003018	vascular process in circulatory system	BP	nta:107793668	/	/	/	/	/
Nt01:123006463:123006639:clu_631_-	Nitab4.5_0000998g0090	GO:0003674	molecular_function	MF	nta:107793668	/	/	/	/	/
Nt01:123006463:123006639:clu_631_-	Nitab4.5_0000998g0090	GO:0003824	catalytic activity	MF	nta:107793668	/	/	/	/	/
Nt01:123006463:123006639:clu_631_-	Nitab4.5_0000998g0090	GO:0004301	epoxide hydrolase activity	MF	nta:107793668	/	/	/	/	/
Nt01:123006463:123006639:clu_631_-	Nitab4.5_0000998g0090	GO:0005102	signaling receptor binding	MF	nta:107793668	/	/	/	/	/
Nt01:123006463:123006639:clu_631_-	Nitab4.5_0000998g0090	GO:0005488	binding	MF	nta:107793668	/	/	/	/	/
Nt01:123006463:123006639:clu_631_-	Nitab4.5_0000998g0090	GO:0005515	protein binding	MF	nta:107793668	/	/	/	/	/
Nt01:123006463:123006639:clu_631_-	Nitab4.5_0000998g0090	GO:0005575	cellular_component	CC	nta:107793668	/	/	/	/	/
Nt01:123006463:123006639:clu_631_-	Nitab4.5_0000998g0090	GO:0005622	intracellular anatomical structure	CC	nta:107793668	/	/	/	/	/
Nt01:123006463:123006639:clu_631_-	Nitab4.5_0000998g0090	GO:0005737	cytoplasm	CC	nta:107793668	/	/	/	/	/
Nt01:123006463:123006639:clu_631_-	Nitab4.5_0000998g0090	GO:0005777	peroxisome	CC	nta:107793668	/	/	/	/	/
Nt01:123006463:123006639:clu_631_-	Nitab4.5_0000998g0090	GO:0005782	peroxisomal matrix	CC	nta:107793668	/	/	/	/	/
Nt01:123006463:123006639:clu_631_-	Nitab4.5_0000998g0090	GO:0005829	cytosol	CC	nta:107793668	/	/	/	/	/
Nt01:123006463:123006639:clu_631_-	Nitab4.5_0000998g0090	GO:0006082	organic acid metabolic process	BP	nta:107793668	/	/	/	/	/
Nt01:123006463:123006639:clu_631_-	Nitab4.5_0000998g0090	GO:0006605	protein targeting	BP	nta:107793668	/	/	/	/	/
Nt01:123006463:123006639:clu_631_-	Nitab4.5_0000998g0090	GO:0006625	protein targeting to peroxisome	BP	nta:107793668	/	/	/	/	/
Nt01:123006463:123006639:clu_631_-	Nitab4.5_0000998g0090	GO:0006629	lipid metabolic process	BP	nta:107793668	/	/	/	/	/
Nt01:123006463:123006639:clu_631_-	Nitab4.5_0000998g0090	GO:0006631	fatty acid metabolic process	BP	nta:107793668	/	/	/	/	/
Nt01:123006463:123006639:clu_631_-	Nitab4.5_0000998g0090	GO:0006633	fatty acid biosynthetic process	BP	nta:107793668	/	/	/	/	/
Nt01:123006463:123006639:clu_631_-	Nitab4.5_0000998g0090	GO:0006690	icosanoid metabolic process	BP	nta:107793668	/	/	/	/	/
Nt01:123006463:123006639:clu_631_-	Nitab4.5_0000998g0090	GO:0006725	cellular aromatic compound metabolic process	BP	nta:107793668	/	/	/	/	/
Nt01:123006463:123006639:clu_631_-	Nitab4.5_0000998g0090	GO:0006793	phosphorus metabolic process	BP	nta:107793668	/	/	/	/	/
Nt01:123006463:123006639:clu_631_-	Nitab4.5_0000998g0090	GO:0006796	phosphate-containing compound metabolic process	BP	nta:107793668	/	/	/	/	/
Nt01:123006463:123006639:clu_631_-	Nitab4.5_0000998g0090	GO:0006805	xenobiotic metabolic process	BP	nta:107793668	/	/	/	/	/
Nt01:123006463:123006639:clu_631_-	Nitab4.5_0000998g0090	GO:0006810	transport	BP	nta:107793668	/	/	/	/	/
Nt01:123006463:123006639:clu_631_-	Nitab4.5_0000998g0090	GO:0006873	intracellular monoatomic ion homeostasis	BP	nta:107793668	/	/	/	/	/
Nt01:123006463:123006639:clu_631_-	Nitab4.5_0000998g0090	GO:0006874	intracellular calcium ion homeostasis	BP	nta:107793668	/	/	/	/	/
Nt01:123006463:123006639:clu_631_-	Nitab4.5_0000998g0090	GO:0006886	intracellular protein transport	BP	nta:107793668	/	/	/	/	/
Nt01:123006463:123006639:clu_631_-	Nitab4.5_0000998g0090	GO:0006950	response to stress	BP	nta:107793668	/	/	/	/	/
Nt01:123006463:123006639:clu_631_-	Nitab4.5_0000998g0090	GO:0006952	defense response	BP	nta:107793668	/	/	/	/	/
Nt01:123006463:123006639:clu_631_-	Nitab4.5_0000998g0090	GO:0006954	inflammatory response	BP	nta:107793668	/	/	/	/	/
Nt01:123006463:123006639:clu_631_-	Nitab4.5_0000998g0090	GO:0006996	organelle organization	BP	nta:107793668	/	/	/	/	/
Nt01:123006463:123006639:clu_631_-	Nitab4.5_0000998g0090	GO:0007031	peroxisome organization	BP	nta:107793668	/	/	/	/	/
Nt01:123006463:123006639:clu_631_-	Nitab4.5_0000998g0090	GO:0008015	blood circulation	BP	nta:107793668	/	/	/	/	/
Nt01:123006463:123006639:clu_631_-	Nitab4.5_0000998g0090	GO:0008104	protein localization	BP	nta:107793668	/	/	/	/	/
Nt01:123006463:123006639:clu_631_-	Nitab4.5_0000998g0090	GO:0008150	biological_process	BP	nta:107793668	/	/	/	/	/
Nt01:123006463:123006639:clu_631_-	Nitab4.5_0000998g0090	GO:0008152	metabolic process	BP	nta:107793668	/	/	/	/	/
Nt01:123006463:123006639:clu_631_-	Nitab4.5_0000998g0090	GO:0008217	regulation of blood pressure	BP	nta:107793668	/	/	/	/	/
Nt01:123006463:123006639:clu_631_-	Nitab4.5_0000998g0090	GO:0008610	lipid biosynthetic process	BP	nta:107793668	/	/	/	/	/
Nt01:123006463:123006639:clu_631_-	Nitab4.5_0000998g0090	GO:0009056	catabolic process	BP	nta:107793668	/	/	/	/	/
Nt01:123006463:123006639:clu_631_-	Nitab4.5_0000998g0090	GO:0009058	biosynthetic process	BP	nta:107793668	/	/	/	/	/
Nt01:123006463:123006639:clu_631_-	Nitab4.5_0000998g0090	GO:0009410	response to xenobiotic stimulus	BP	nta:107793668	/	/	/	/	/
Nt01:123006463:123006639:clu_631_-	Nitab4.5_0000998g0090	GO:0009636	response to toxic substance	BP	nta:107793668	/	/	/	/	/
Nt01:123006463:123006639:clu_631_-	Nitab4.5_0000998g0090	GO:0009810	stilbene metabolic process	BP	nta:107793668	/	/	/	/	/
Nt01:123006463:123006639:clu_631_-	Nitab4.5_0000998g0090	GO:0009893	positive regulation of metabolic process	BP	nta:107793668	/	/	/	/	/
Nt01:123006463:123006639:clu_631_-	Nitab4.5_0000998g0090	GO:0009987	cellular process	BP	nta:107793668	/	/	/	/	/
Nt01:123006463:123006639:clu_631_-	Nitab4.5_0000998g0090	GO:0010468	regulation of gene expression	BP	nta:107793668	/	/	/	/	/
Nt01:123006463:123006639:clu_631_-	Nitab4.5_0000998g0090	GO:0010604	positive regulation of macromolecule metabolic process	BP	nta:107793668	/	/	/	/	/
Nt01:123006463:123006639:clu_631_-	Nitab4.5_0000998g0090	GO:0010628	positive regulation of gene expression	BP	nta:107793668	/	/	/	/	/
Nt01:123006463:123006639:clu_631_-	Nitab4.5_0000998g0090	GO:0015031	protein transport	BP	nta:107793668	/	/	/	/	/
Nt01:123006463:123006639:clu_631_-	Nitab4.5_0000998g0090	GO:0015643	toxic substance binding	MF	nta:107793668	/	/	/	/	/
Nt01:123006463:123006639:clu_631_-	Nitab4.5_0000998g0090	GO:0015833	peptide transport	BP	nta:107793668	/	/	/	/	/
Nt01:123006463:123006639:clu_631_-	Nitab4.5_0000998g0090	GO:0016043	cellular component organization	BP	nta:107793668	/	/	/	/	/
Nt01:123006463:123006639:clu_631_-	Nitab4.5_0000998g0090	GO:0016053	organic acid biosynthetic process	BP	nta:107793668	/	/	/	/	/
Nt01:123006463:123006639:clu_631_-	Nitab4.5_0000998g0090	GO:0016311	dephosphorylation	BP	nta:107793668	/	/	/	/	/
Nt01:123006463:123006639:clu_631_-	Nitab4.5_0000998g0090	GO:0016787	hydrolase activity	MF	nta:107793668	/	/	/	/	/
Nt01:123006463:123006639:clu_631_-	Nitab4.5_0000998g0090	GO:0016788	hydrolase activity, acting on ester bonds	MF	nta:107793668	/	/	/	/	/
Nt01:123006463:123006639:clu_631_-	Nitab4.5_0000998g0090	GO:0016791	phosphatase activity	MF	nta:107793668	/	/	/	/	/
Nt01:123006463:123006639:clu_631_-	Nitab4.5_0000998g0090	GO:0016801	hydrolase activity, acting on ether bonds	MF	nta:107793668	/	/	/	/	/
Nt01:123006463:123006639:clu_631_-	Nitab4.5_0000998g0090	GO:0016803	ether hydrolase activity	MF	nta:107793668	/	/	/	/	/
Nt01:123006463:123006639:clu_631_-	Nitab4.5_0000998g0090	GO:0018904	ether metabolic process	BP	nta:107793668	/	/	/	/	/
Nt01:123006463:123006639:clu_631_-	Nitab4.5_0000998g0090	GO:0019216	regulation of lipid metabolic process	BP	nta:107793668	/	/	/	/	/
Nt01:123006463:123006639:clu_631_-	Nitab4.5_0000998g0090	GO:0019218	regulation of steroid metabolic process	BP	nta:107793668	/	/	/	/	/
Nt01:123006463:123006639:clu_631_-	Nitab4.5_0000998g0090	GO:0019222	regulation of metabolic process	BP	nta:107793668	/	/	/	/	/
Nt01:123006463:123006639:clu_631_-	Nitab4.5_0000998g0090	GO:0019369	arachidonic acid metabolic process	BP	nta:107793668	/	/	/	/	/
Nt01:123006463:123006639:clu_631_-	Nitab4.5_0000998g0090	GO:0019373	epoxygenase P450 pathway	BP	nta:107793668	/	/	/	/	/
Nt01:123006463:123006639:clu_631_-	Nitab4.5_0000998g0090	GO:0019439	aromatic compound catabolic process	BP	nta:107793668	/	/	/	/	/
Nt01:123006463:123006639:clu_631_-	Nitab4.5_0000998g0090	GO:0019725	cellular homeostasis	BP	nta:107793668	/	/	/	/	/
Nt01:123006463:123006639:clu_631_-	Nitab4.5_0000998g0090	GO:0019752	carboxylic acid metabolic process	BP	nta:107793668	/	/	/	/	/
Nt01:123006463:123006639:clu_631_-	Nitab4.5_0000998g0090	GO:0030003	intracellular monoatomic cation homeostasis	BP	nta:107793668	/	/	/	/	/
Nt01:123006463:123006639:clu_631_-	Nitab4.5_0000998g0090	GO:0030258	lipid modification	BP	nta:107793668	/	/	/	/	/
Nt01:123006463:123006639:clu_631_-	Nitab4.5_0000998g0090	GO:0031907	microbody lumen	CC	nta:107793668	/	/	/	/	/
Nt01:123006463:123006639:clu_631_-	Nitab4.5_0000998g0090	GO:0031974	membrane-enclosed lumen	CC	nta:107793668	/	/	/	/	/
Nt01:123006463:123006639:clu_631_-	Nitab4.5_0000998g0090	GO:0032501	multicellular organismal process	BP	nta:107793668	/	/	/	/	/
Nt01:123006463:123006639:clu_631_-	Nitab4.5_0000998g0090	GO:0032787	monocarboxylic acid metabolic process	BP	nta:107793668	/	/	/	/	/
Nt01:123006463:123006639:clu_631_-	Nitab4.5_0000998g0090	GO:0033036	macromolecule localization	BP	nta:107793668	/	/	/	/	/
Nt01:123006463:123006639:clu_631_-	Nitab4.5_0000998g0090	GO:0033365	protein localization to organelle	BP	nta:107793668	/	/	/	/	/
Nt01:123006463:123006639:clu_631_-	Nitab4.5_0000998g0090	GO:0033559	unsaturated fatty acid metabolic process	BP	nta:107793668	/	/	/	/	/
Nt01:123006463:123006639:clu_631_-	Nitab4.5_0000998g0090	GO:0035150	regulation of tube size	BP	nta:107793668	/	/	/	/	/
Nt01:123006463:123006639:clu_631_-	Nitab4.5_0000998g0090	GO:0035296	regulation of tube diameter	BP	nta:107793668	/	/	/	/	/
Nt01:123006463:123006639:clu_631_-	Nitab4.5_0000998g0090	GO:0042221	response to chemical	BP	nta:107793668	/	/	/	/	/
Nt01:123006463:123006639:clu_631_-	Nitab4.5_0000998g0090	GO:0042577	lipid phosphatase activity	MF	nta:107793668	/	/	/	/	/
Nt01:123006463:123006639:clu_631_-	Nitab4.5_0000998g0090	GO:0042578	phosphoric ester hydrolase activity	MF	nta:107793668	/	/	/	/	/
Nt01:123006463:123006639:clu_631_-	Nitab4.5_0000998g0090	GO:0042579	microbody	CC	nta:107793668	/	/	/	/	/
Nt01:123006463:123006639:clu_631_-	Nitab4.5_0000998g0090	GO:0042592	homeostatic process	BP	nta:107793668	/	/	/	/	/
Nt01:123006463:123006639:clu_631_-	Nitab4.5_0000998g0090	GO:0042632	cholesterol homeostasis	BP	nta:107793668	/	/	/	/	/
Nt01:123006463:123006639:clu_631_-	Nitab4.5_0000998g0090	GO:0042759	long-chain fatty acid biosynthetic process	BP	nta:107793668	/	/	/	/	/
Nt01:123006463:123006639:clu_631_-	Nitab4.5_0000998g0090	GO:0042802	identical protein binding	MF	nta:107793668	/	/	/	/	/
Nt01:123006463:123006639:clu_631_-	Nitab4.5_0000998g0090	GO:0042803	protein homodimerization activity	MF	nta:107793668	/	/	/	/	/
Nt01:123006463:123006639:clu_631_-	Nitab4.5_0000998g0090	GO:0042886	amide transport	BP	nta:107793668	/	/	/	/	/
Nt01:123006463:123006639:clu_631_-	Nitab4.5_0000998g0090	GO:0043167	ion binding	MF	nta:107793668	/	/	/	/	/
Nt01:123006463:123006639:clu_631_-	Nitab4.5_0000998g0090	GO:0043169	cation binding	MF	nta:107793668	/	/	/	/	/
Nt01:123006463:123006639:clu_631_-	Nitab4.5_0000998g0090	GO:0043226	organelle	CC	nta:107793668	/	/	/	/	/
Nt01:123006463:123006639:clu_631_-	Nitab4.5_0000998g0090	GO:0043227	membrane-bounded organelle	CC	nta:107793668	/	/	/	/	/
Nt01:123006463:123006639:clu_631_-	Nitab4.5_0000998g0090	GO:0043229	intracellular organelle	CC	nta:107793668	/	/	/	/	/
Nt01:123006463:123006639:clu_631_-	Nitab4.5_0000998g0090	GO:0043231	intracellular membrane-bounded organelle	CC	nta:107793668	/	/	/	/	/
Nt01:123006463:123006639:clu_631_-	Nitab4.5_0000998g0090	GO:0043233	organelle lumen	CC	nta:107793668	/	/	/	/	/
Nt01:123006463:123006639:clu_631_-	Nitab4.5_0000998g0090	GO:0043436	oxoacid metabolic process	BP	nta:107793668	/	/	/	/	/
Nt01:123006463:123006639:clu_631_-	Nitab4.5_0000998g0090	GO:0043574	peroxisomal transport	BP	nta:107793668	/	/	/	/	/
Nt01:123006463:123006639:clu_631_-	Nitab4.5_0000998g0090	GO:0044237	cellular metabolic process	BP	nta:107793668	/	/	/	/	/
Nt01:123006463:123006639:clu_631_-	Nitab4.5_0000998g0090	GO:0044238	primary metabolic process	BP	nta:107793668	/	/	/	/	/
Nt01:123006463:123006639:clu_631_-	Nitab4.5_0000998g0090	GO:0044248	cellular catabolic process	BP	nta:107793668	/	/	/	/	/
Nt01:123006463:123006639:clu_631_-	Nitab4.5_0000998g0090	GO:0044249	cellular biosynthetic process	BP	nta:107793668	/	/	/	/	/
Nt01:123006463:123006639:clu_631_-	Nitab4.5_0000998g0090	GO:0044255	cellular lipid metabolic process	BP	nta:107793668	/	/	/	/	/
Nt01:123006463:123006639:clu_631_-	Nitab4.5_0000998g0090	GO:0044281	small molecule metabolic process	BP	nta:107793668	/	/	/	/	/
Nt01:123006463:123006639:clu_631_-	Nitab4.5_0000998g0090	GO:0044283	small molecule biosynthetic process	BP	nta:107793668	/	/	/	/	/
Nt01:123006463:123006639:clu_631_-	Nitab4.5_0000998g0090	GO:0045184	establishment of protein localization	BP	nta:107793668	/	/	/	/	/
Nt01:123006463:123006639:clu_631_-	Nitab4.5_0000998g0090	GO:0046272	stilbene catabolic process	BP	nta:107793668	/	/	/	/	/
Nt01:123006463:123006639:clu_631_-	Nitab4.5_0000998g0090	GO:0046394	carboxylic acid biosynthetic process	BP	nta:107793668	/	/	/	/	/
Nt01:123006463:123006639:clu_631_-	Nitab4.5_0000998g0090	GO:0046483	heterocycle metabolic process	BP	nta:107793668	/	/	/	/	/
Nt01:123006463:123006639:clu_631_-	Nitab4.5_0000998g0090	GO:0046839	phospholipid dephosphorylation	BP	nta:107793668	/	/	/	/	/
Nt01:123006463:123006639:clu_631_-	Nitab4.5_0000998g0090	GO:0046872	metal ion binding	MF	nta:107793668	/	/	/	/	/
Nt01:123006463:123006639:clu_631_-	Nitab4.5_0000998g0090	GO:0046907	intracellular transport	BP	nta:107793668	/	/	/	/	/
Nt01:123006463:123006639:clu_631_-	Nitab4.5_0000998g0090	GO:0046983	protein dimerization activity	MF	nta:107793668	/	/	/	/	/
Nt01:123006463:123006639:clu_631_-	Nitab4.5_0000998g0090	GO:0048518	positive regulation of biological process	BP	nta:107793668	/	/	/	/	/
Nt01:123006463:123006639:clu_631_-	Nitab4.5_0000998g0090	GO:0048878	chemical homeostasis	BP	nta:107793668	/	/	/	/	/
Nt01:123006463:123006639:clu_631_-	Nitab4.5_0000998g0090	GO:0050789	regulation of biological process	BP	nta:107793668	/	/	/	/	/
Nt01:123006463:123006639:clu_631_-	Nitab4.5_0000998g0090	GO:0050801	monoatomic ion homeostasis	BP	nta:107793668	/	/	/	/	/
Nt01:123006463:123006639:clu_631_-	Nitab4.5_0000998g0090	GO:0050896	response to stimulus	BP	nta:107793668	/	/	/	/	/
Nt01:123006463:123006639:clu_631_-	Nitab4.5_0000998g0090	GO:0051179	localization	BP	nta:107793668	/	/	/	/	/
Nt01:123006463:123006639:clu_631_-	Nitab4.5_0000998g0090	GO:0051234	establishment of localization	BP	nta:107793668	/	/	/	/	/
Nt01:123006463:123006639:clu_631_-	Nitab4.5_0000998g0090	GO:0051641	cellular localization	BP	nta:107793668	/	/	/	/	/
Nt01:123006463:123006639:clu_631_-	Nitab4.5_0000998g0090	GO:0051649	establishment of localization in cell	BP	nta:107793668	/	/	/	/	/
Nt01:123006463:123006639:clu_631_-	Nitab4.5_0000998g0090	GO:0051716	cellular response to stimulus	BP	nta:107793668	/	/	/	/	/
Nt01:123006463:123006639:clu_631_-	Nitab4.5_0000998g0090	GO:0055074	calcium ion homeostasis	BP	nta:107793668	/	/	/	/	/
Nt01:123006463:123006639:clu_631_-	Nitab4.5_0000998g0090	GO:0055080	monoatomic cation homeostasis	BP	nta:107793668	/	/	/	/	/
Nt01:123006463:123006639:clu_631_-	Nitab4.5_0000998g0090	GO:0055082	intracellular chemical homeostasis	BP	nta:107793668	/	/	/	/	/
Nt01:123006463:123006639:clu_631_-	Nitab4.5_0000998g0090	GO:0055088	lipid homeostasis	BP	nta:107793668	/	/	/	/	/
Nt01:123006463:123006639:clu_631_-	Nitab4.5_0000998g0090	GO:0055092	sterol homeostasis	BP	nta:107793668	/	/	/	/	/
Nt01:123006463:123006639:clu_631_-	Nitab4.5_0000998g0090	GO:0060255	regulation of macromolecule metabolic process	BP	nta:107793668	/	/	/	/	/
Nt01:123006463:123006639:clu_631_-	Nitab4.5_0000998g0090	GO:0062012	regulation of small molecule metabolic process	BP	nta:107793668	/	/	/	/	/
Nt01:123006463:123006639:clu_631_-	Nitab4.5_0000998g0090	GO:0065007	biological regulation	BP	nta:107793668	/	/	/	/	/
Nt01:123006463:123006639:clu_631_-	Nitab4.5_0000998g0090	GO:0065008	regulation of biological quality	BP	nta:107793668	/	/	/	/	/
Nt01:123006463:123006639:clu_631_-	Nitab4.5_0000998g0090	GO:0070013	intracellular organelle lumen	CC	nta:107793668	/	/	/	/	/
Nt01:123006463:123006639:clu_631_-	Nitab4.5_0000998g0090	GO:0070727	cellular macromolecule localization	BP	nta:107793668	/	/	/	/	/
Nt01:123006463:123006639:clu_631_-	Nitab4.5_0000998g0090	GO:0070887	cellular response to chemical stimulus	BP	nta:107793668	/	/	/	/	/
Nt01:123006463:123006639:clu_631_-	Nitab4.5_0000998g0090	GO:0071466	cellular response to xenobiotic stimulus	BP	nta:107793668	/	/	/	/	/
Nt01:123006463:123006639:clu_631_-	Nitab4.5_0000998g0090	GO:0071702	organic substance transport	BP	nta:107793668	/	/	/	/	/
Nt01:123006463:123006639:clu_631_-	Nitab4.5_0000998g0090	GO:0071704	organic substance metabolic process	BP	nta:107793668	/	/	/	/	/
Nt01:123006463:123006639:clu_631_-	Nitab4.5_0000998g0090	GO:0071705	nitrogen compound transport	BP	nta:107793668	/	/	/	/	/
Nt01:123006463:123006639:clu_631_-	Nitab4.5_0000998g0090	GO:0071840	cellular component organization or biogenesis	BP	nta:107793668	/	/	/	/	/
Nt01:123006463:123006639:clu_631_-	Nitab4.5_0000998g0090	GO:0072330	monocarboxylic acid biosynthetic process	BP	nta:107793668	/	/	/	/	/
Nt01:123006463:123006639:clu_631_-	Nitab4.5_0000998g0090	GO:0072593	reactive oxygen species metabolic process	BP	nta:107793668	/	/	/	/	/
Nt01:123006463:123006639:clu_631_-	Nitab4.5_0000998g0090	GO:0072594	establishment of protein localization to organelle	BP	nta:107793668	/	/	/	/	/
Nt01:123006463:123006639:clu_631_-	Nitab4.5_0000998g0090	GO:0072662	protein localization to peroxisome	BP	nta:107793668	/	/	/	/	/
Nt01:123006463:123006639:clu_631_-	Nitab4.5_0000998g0090	GO:0072663	establishment of protein localization to peroxisome	BP	nta:107793668	/	/	/	/	/
Nt01:123006463:123006639:clu_631_-	Nitab4.5_0000998g0090	GO:0080090	regulation of primary metabolic process	BP	nta:107793668	/	/	/	/	/
Nt01:123006463:123006639:clu_631_-	Nitab4.5_0000998g0090	GO:0090066	regulation of anatomical structure size	BP	nta:107793668	/	/	/	/	/
Nt01:123006463:123006639:clu_631_-	Nitab4.5_0000998g0090	GO:0090181	regulation of cholesterol metabolic process	BP	nta:107793668	/	/	/	/	/
Nt01:123006463:123006639:clu_631_-	Nitab4.5_0000998g0090	GO:0097176	epoxide metabolic process	BP	nta:107793668	/	/	/	/	/
Nt01:123006463:123006639:clu_631_-	Nitab4.5_0000998g0090	GO:0097746	blood vessel diameter maintenance	BP	nta:107793668	/	/	/	/	/
Nt01:123006463:123006639:clu_631_-	Nitab4.5_0000998g0090	GO:0098771	inorganic ion homeostasis	BP	nta:107793668	/	/	/	/	/
Nt01:123006463:123006639:clu_631_-	Nitab4.5_0000998g0090	GO:1900673	olefin metabolic process	BP	nta:107793668	/	/	/	/	/
Nt01:123006463:123006639:clu_631_-	Nitab4.5_0000998g0090	GO:1901360	organic cyclic compound metabolic process	BP	nta:107793668	/	/	/	/	/
Nt01:123006463:123006639:clu_631_-	Nitab4.5_0000998g0090	GO:1901361	organic cyclic compound catabolic process	BP	nta:107793668	/	/	/	/	/
Nt01:123006463:123006639:clu_631_-	Nitab4.5_0000998g0090	GO:1901568	fatty acid derivative metabolic process	BP	nta:107793668	/	/	/	/	/
Nt01:123006463:123006639:clu_631_-	Nitab4.5_0000998g0090	GO:1901575	organic substance catabolic process	BP	nta:107793668	/	/	/	/	/
Nt01:123006463:123006639:clu_631_-	Nitab4.5_0000998g0090	GO:1901576	organic substance biosynthetic process	BP	nta:107793668	/	/	/	/	/
Nt01:123006477:123006734:clu_631_-	Nitab4.5_0000998g0090	GO:0000287	magnesium ion binding	MF	nta:107793668	/	/	/	/	/
Nt01:123006477:123006734:clu_631_-	Nitab4.5_0000998g0090	GO:0001676	long-chain fatty acid metabolic process	BP	nta:107793668	/	/	/	/	/
Nt01:123006477:123006734:clu_631_-	Nitab4.5_0000998g0090	GO:0003008	system process	BP	nta:107793668	/	/	/	/	/
Nt01:123006477:123006734:clu_631_-	Nitab4.5_0000998g0090	GO:0003013	circulatory system process	BP	nta:107793668	/	/	/	/	/
Nt01:123006477:123006734:clu_631_-	Nitab4.5_0000998g0090	GO:0003018	vascular process in circulatory system	BP	nta:107793668	/	/	/	/	/
Nt01:123006477:123006734:clu_631_-	Nitab4.5_0000998g0090	GO:0003674	molecular_function	MF	nta:107793668	/	/	/	/	/
Nt01:123006477:123006734:clu_631_-	Nitab4.5_0000998g0090	GO:0003824	catalytic activity	MF	nta:107793668	/	/	/	/	/
Nt01:123006477:123006734:clu_631_-	Nitab4.5_0000998g0090	GO:0004301	epoxide hydrolase activity	MF	nta:107793668	/	/	/	/	/
Nt01:123006477:123006734:clu_631_-	Nitab4.5_0000998g0090	GO:0005102	signaling receptor binding	MF	nta:107793668	/	/	/	/	/
Nt01:123006477:123006734:clu_631_-	Nitab4.5_0000998g0090	GO:0005488	binding	MF	nta:107793668	/	/	/	/	/
Nt01:123006477:123006734:clu_631_-	Nitab4.5_0000998g0090	GO:0005515	protein binding	MF	nta:107793668	/	/	/	/	/
Nt01:123006477:123006734:clu_631_-	Nitab4.5_0000998g0090	GO:0005575	cellular_component	CC	nta:107793668	/	/	/	/	/
Nt01:123006477:123006734:clu_631_-	Nitab4.5_0000998g0090	GO:0005622	intracellular anatomical structure	CC	nta:107793668	/	/	/	/	/
Nt01:123006477:123006734:clu_631_-	Nitab4.5_0000998g0090	GO:0005737	cytoplasm	CC	nta:107793668	/	/	/	/	/
Nt01:123006477:123006734:clu_631_-	Nitab4.5_0000998g0090	GO:0005777	peroxisome	CC	nta:107793668	/	/	/	/	/
Nt01:123006477:123006734:clu_631_-	Nitab4.5_0000998g0090	GO:0005782	peroxisomal matrix	CC	nta:107793668	/	/	/	/	/
Nt01:123006477:123006734:clu_631_-	Nitab4.5_0000998g0090	GO:0005829	cytosol	CC	nta:107793668	/	/	/	/	/
Nt01:123006477:123006734:clu_631_-	Nitab4.5_0000998g0090	GO:0006082	organic acid metabolic process	BP	nta:107793668	/	/	/	/	/
Nt01:123006477:123006734:clu_631_-	Nitab4.5_0000998g0090	GO:0006605	protein targeting	BP	nta:107793668	/	/	/	/	/
Nt01:123006477:123006734:clu_631_-	Nitab4.5_0000998g0090	GO:0006625	protein targeting to peroxisome	BP	nta:107793668	/	/	/	/	/
Nt01:123006477:123006734:clu_631_-	Nitab4.5_0000998g0090	GO:0006629	lipid metabolic process	BP	nta:107793668	/	/	/	/	/
Nt01:123006477:123006734:clu_631_-	Nitab4.5_0000998g0090	GO:0006631	fatty acid metabolic process	BP	nta:107793668	/	/	/	/	/
Nt01:123006477:123006734:clu_631_-	Nitab4.5_0000998g0090	GO:0006633	fatty acid biosynthetic process	BP	nta:107793668	/	/	/	/	/
Nt01:123006477:123006734:clu_631_-	Nitab4.5_0000998g0090	GO:0006690	icosanoid metabolic process	BP	nta:107793668	/	/	/	/	/
Nt01:123006477:123006734:clu_631_-	Nitab4.5_0000998g0090	GO:0006725	cellular aromatic compound metabolic process	BP	nta:107793668	/	/	/	/	/
Nt01:123006477:123006734:clu_631_-	Nitab4.5_0000998g0090	GO:0006793	phosphorus metabolic process	BP	nta:107793668	/	/	/	/	/
Nt01:123006477:123006734:clu_631_-	Nitab4.5_0000998g0090	GO:0006796	phosphate-containing compound metabolic process	BP	nta:107793668	/	/	/	/	/
Nt01:123006477:123006734:clu_631_-	Nitab4.5_0000998g0090	GO:0006805	xenobiotic metabolic process	BP	nta:107793668	/	/	/	/	/
Nt01:123006477:123006734:clu_631_-	Nitab4.5_0000998g0090	GO:0006810	transport	BP	nta:107793668	/	/	/	/	/
Nt01:123006477:123006734:clu_631_-	Nitab4.5_0000998g0090	GO:0006873	intracellular monoatomic ion homeostasis	BP	nta:107793668	/	/	/	/	/
Nt01:123006477:123006734:clu_631_-	Nitab4.5_0000998g0090	GO:0006874	intracellular calcium ion homeostasis	BP	nta:107793668	/	/	/	/	/
Nt01:123006477:123006734:clu_631_-	Nitab4.5_0000998g0090	GO:0006886	intracellular protein transport	BP	nta:107793668	/	/	/	/	/
Nt01:123006477:123006734:clu_631_-	Nitab4.5_0000998g0090	GO:0006950	response to stress	BP	nta:107793668	/	/	/	/	/
Nt01:123006477:123006734:clu_631_-	Nitab4.5_0000998g0090	GO:0006952	defense response	BP	nta:107793668	/	/	/	/	/
Nt01:123006477:123006734:clu_631_-	Nitab4.5_0000998g0090	GO:0006954	inflammatory response	BP	nta:107793668	/	/	/	/	/
Nt01:123006477:123006734:clu_631_-	Nitab4.5_0000998g0090	GO:0006996	organelle organization	BP	nta:107793668	/	/	/	/	/
Nt01:123006477:123006734:clu_631_-	Nitab4.5_0000998g0090	GO:0007031	peroxisome organization	BP	nta:107793668	/	/	/	/	/
Nt01:123006477:123006734:clu_631_-	Nitab4.5_0000998g0090	GO:0008015	blood circulation	BP	nta:107793668	/	/	/	/	/
Nt01:123006477:123006734:clu_631_-	Nitab4.5_0000998g0090	GO:0008104	protein localization	BP	nta:107793668	/	/	/	/	/
Nt01:123006477:123006734:clu_631_-	Nitab4.5_0000998g0090	GO:0008150	biological_process	BP	nta:107793668	/	/	/	/	/
Nt01:123006477:123006734:clu_631_-	Nitab4.5_0000998g0090	GO:0008152	metabolic process	BP	nta:107793668	/	/	/	/	/
Nt01:123006477:123006734:clu_631_-	Nitab4.5_0000998g0090	GO:0008217	regulation of blood pressure	BP	nta:107793668	/	/	/	/	/
Nt01:123006477:123006734:clu_631_-	Nitab4.5_0000998g0090	GO:0008610	lipid biosynthetic process	BP	nta:107793668	/	/	/	/	/
Nt01:123006477:123006734:clu_631_-	Nitab4.5_0000998g0090	GO:0009056	catabolic process	BP	nta:107793668	/	/	/	/	/
Nt01:123006477:123006734:clu_631_-	Nitab4.5_0000998g0090	GO:0009058	biosynthetic process	BP	nta:107793668	/	/	/	/	/
Nt01:123006477:123006734:clu_631_-	Nitab4.5_0000998g0090	GO:0009410	response to xenobiotic stimulus	BP	nta:107793668	/	/	/	/	/
Nt01:123006477:123006734:clu_631_-	Nitab4.5_0000998g0090	GO:0009636	response to toxic substance	BP	nta:107793668	/	/	/	/	/
Nt01:123006477:123006734:clu_631_-	Nitab4.5_0000998g0090	GO:0009810	stilbene metabolic process	BP	nta:107793668	/	/	/	/	/
Nt01:123006477:123006734:clu_631_-	Nitab4.5_0000998g0090	GO:0009893	positive regulation of metabolic process	BP	nta:107793668	/	/	/	/	/
Nt01:123006477:123006734:clu_631_-	Nitab4.5_0000998g0090	GO:0009987	cellular process	BP	nta:107793668	/	/	/	/	/
Nt01:123006477:123006734:clu_631_-	Nitab4.5_0000998g0090	GO:0010468	regulation of gene expression	BP	nta:107793668	/	/	/	/	/
Nt01:123006477:123006734:clu_631_-	Nitab4.5_0000998g0090	GO:0010604	positive regulation of macromolecule metabolic process	BP	nta:107793668	/	/	/	/	/
Nt01:123006477:123006734:clu_631_-	Nitab4.5_0000998g0090	GO:0010628	positive regulation of gene expression	BP	nta:107793668	/	/	/	/	/
Nt01:123006477:123006734:clu_631_-	Nitab4.5_0000998g0090	GO:0015031	protein transport	BP	nta:107793668	/	/	/	/	/
Nt01:123006477:123006734:clu_631_-	Nitab4.5_0000998g0090	GO:0015643	toxic substance binding	MF	nta:107793668	/	/	/	/	/
Nt01:123006477:123006734:clu_631_-	Nitab4.5_0000998g0090	GO:0015833	peptide transport	BP	nta:107793668	/	/	/	/	/
Nt01:123006477:123006734:clu_631_-	Nitab4.5_0000998g0090	GO:0016043	cellular component organization	BP	nta:107793668	/	/	/	/	/
Nt01:123006477:123006734:clu_631_-	Nitab4.5_0000998g0090	GO:0016053	organic acid biosynthetic process	BP	nta:107793668	/	/	/	/	/
Nt01:123006477:123006734:clu_631_-	Nitab4.5_0000998g0090	GO:0016311	dephosphorylation	BP	nta:107793668	/	/	/	/	/
Nt01:123006477:123006734:clu_631_-	Nitab4.5_0000998g0090	GO:0016787	hydrolase activity	MF	nta:107793668	/	/	/	/	/
Nt01:123006477:123006734:clu_631_-	Nitab4.5_0000998g0090	GO:0016788	hydrolase activity, acting on ester bonds	MF	nta:107793668	/	/	/	/	/
Nt01:123006477:123006734:clu_631_-	Nitab4.5_0000998g0090	GO:0016791	phosphatase activity	MF	nta:107793668	/	/	/	/	/
Nt01:123006477:123006734:clu_631_-	Nitab4.5_0000998g0090	GO:0016801	hydrolase activity, acting on ether bonds	MF	nta:107793668	/	/	/	/	/
Nt01:123006477:123006734:clu_631_-	Nitab4.5_0000998g0090	GO:0016803	ether hydrolase activity	MF	nta:107793668	/	/	/	/	/
Nt01:123006477:123006734:clu_631_-	Nitab4.5_0000998g0090	GO:0018904	ether metabolic process	BP	nta:107793668	/	/	/	/	/
Nt01:123006477:123006734:clu_631_-	Nitab4.5_0000998g0090	GO:0019216	regulation of lipid metabolic process	BP	nta:107793668	/	/	/	/	/
Nt01:123006477:123006734:clu_631_-	Nitab4.5_0000998g0090	GO:0019218	regulation of steroid metabolic process	BP	nta:107793668	/	/	/	/	/
Nt01:123006477:123006734:clu_631_-	Nitab4.5_0000998g0090	GO:0019222	regulation of metabolic process	BP	nta:107793668	/	/	/	/	/
Nt01:123006477:123006734:clu_631_-	Nitab4.5_0000998g0090	GO:0019369	arachidonic acid metabolic process	BP	nta:107793668	/	/	/	/	/
Nt01:123006477:123006734:clu_631_-	Nitab4.5_0000998g0090	GO:0019373	epoxygenase P450 pathway	BP	nta:107793668	/	/	/	/	/
Nt01:123006477:123006734:clu_631_-	Nitab4.5_0000998g0090	GO:0019439	aromatic compound catabolic process	BP	nta:107793668	/	/	/	/	/
Nt01:123006477:123006734:clu_631_-	Nitab4.5_0000998g0090	GO:0019725	cellular homeostasis	BP	nta:107793668	/	/	/	/	/
Nt01:123006477:123006734:clu_631_-	Nitab4.5_0000998g0090	GO:0019752	carboxylic acid metabolic process	BP	nta:107793668	/	/	/	/	/
Nt01:123006477:123006734:clu_631_-	Nitab4.5_0000998g0090	GO:0030003	intracellular monoatomic cation homeostasis	BP	nta:107793668	/	/	/	/	/
Nt01:123006477:123006734:clu_631_-	Nitab4.5_0000998g0090	GO:0030258	lipid modification	BP	nta:107793668	/	/	/	/	/
Nt01:123006477:123006734:clu_631_-	Nitab4.5_0000998g0090	GO:0031907	microbody lumen	CC	nta:107793668	/	/	/	/	/
Nt01:123006477:123006734:clu_631_-	Nitab4.5_0000998g0090	GO:0031974	membrane-enclosed lumen	CC	nta:107793668	/	/	/	/	/
Nt01:123006477:123006734:clu_631_-	Nitab4.5_0000998g0090	GO:0032501	multicellular organismal process	BP	nta:107793668	/	/	/	/	/
Nt01:123006477:123006734:clu_631_-	Nitab4.5_0000998g0090	GO:0032787	monocarboxylic acid metabolic process	BP	nta:107793668	/	/	/	/	/
Nt01:123006477:123006734:clu_631_-	Nitab4.5_0000998g0090	GO:0033036	macromolecule localization	BP	nta:107793668	/	/	/	/	/
Nt01:123006477:123006734:clu_631_-	Nitab4.5_0000998g0090	GO:0033365	protein localization to organelle	BP	nta:107793668	/	/	/	/	/
Nt01:123006477:123006734:clu_631_-	Nitab4.5_0000998g0090	GO:0033559	unsaturated fatty acid metabolic process	BP	nta:107793668	/	/	/	/	/
Nt01:123006477:123006734:clu_631_-	Nitab4.5_0000998g0090	GO:0035150	regulation of tube size	BP	nta:107793668	/	/	/	/	/
Nt01:123006477:123006734:clu_631_-	Nitab4.5_0000998g0090	GO:0035296	regulation of tube diameter	BP	nta:107793668	/	/	/	/	/
Nt01:123006477:123006734:clu_631_-	Nitab4.5_0000998g0090	GO:0042221	response to chemical	BP	nta:107793668	/	/	/	/	/
Nt01:123006477:123006734:clu_631_-	Nitab4.5_0000998g0090	GO:0042577	lipid phosphatase activity	MF	nta:107793668	/	/	/	/	/
Nt01:123006477:123006734:clu_631_-	Nitab4.5_0000998g0090	GO:0042578	phosphoric ester hydrolase activity	MF	nta:107793668	/	/	/	/	/
Nt01:123006477:123006734:clu_631_-	Nitab4.5_0000998g0090	GO:0042579	microbody	CC	nta:107793668	/	/	/	/	/
Nt01:123006477:123006734:clu_631_-	Nitab4.5_0000998g0090	GO:0042592	homeostatic process	BP	nta:107793668	/	/	/	/	/
Nt01:123006477:123006734:clu_631_-	Nitab4.5_0000998g0090	GO:0042632	cholesterol homeostasis	BP	nta:107793668	/	/	/	/	/
Nt01:123006477:123006734:clu_631_-	Nitab4.5_0000998g0090	GO:0042759	long-chain fatty acid biosynthetic process	BP	nta:107793668	/	/	/	/	/
Nt01:123006477:123006734:clu_631_-	Nitab4.5_0000998g0090	GO:0042802	identical protein binding	MF	nta:107793668	/	/	/	/	/
Nt01:123006477:123006734:clu_631_-	Nitab4.5_0000998g0090	GO:0042803	protein homodimerization activity	MF	nta:107793668	/	/	/	/	/
Nt01:123006477:123006734:clu_631_-	Nitab4.5_0000998g0090	GO:0042886	amide transport	BP	nta:107793668	/	/	/	/	/
Nt01:123006477:123006734:clu_631_-	Nitab4.5_0000998g0090	GO:0043167	ion binding	MF	nta:107793668	/	/	/	/	/
Nt01:123006477:123006734:clu_631_-	Nitab4.5_0000998g0090	GO:0043169	cation binding	MF	nta:107793668	/	/	/	/	/
Nt01:123006477:123006734:clu_631_-	Nitab4.5_0000998g0090	GO:0043226	organelle	CC	nta:107793668	/	/	/	/	/
Nt01:123006477:123006734:clu_631_-	Nitab4.5_0000998g0090	GO:0043227	membrane-bounded organelle	CC	nta:107793668	/	/	/	/	/
Nt01:123006477:123006734:clu_631_-	Nitab4.5_0000998g0090	GO:0043229	intracellular organelle	CC	nta:107793668	/	/	/	/	/
Nt01:123006477:123006734:clu_631_-	Nitab4.5_0000998g0090	GO:0043231	intracellular membrane-bounded organelle	CC	nta:107793668	/	/	/	/	/
Nt01:123006477:123006734:clu_631_-	Nitab4.5_0000998g0090	GO:0043233	organelle lumen	CC	nta:107793668	/	/	/	/	/
Nt01:123006477:123006734:clu_631_-	Nitab4.5_0000998g0090	GO:0043436	oxoacid metabolic process	BP	nta:107793668	/	/	/	/	/
Nt01:123006477:123006734:clu_631_-	Nitab4.5_0000998g0090	GO:0043574	peroxisomal transport	BP	nta:107793668	/	/	/	/	/
Nt01:123006477:123006734:clu_631_-	Nitab4.5_0000998g0090	GO:0044237	cellular metabolic process	BP	nta:107793668	/	/	/	/	/
Nt01:123006477:123006734:clu_631_-	Nitab4.5_0000998g0090	GO:0044238	primary metabolic process	BP	nta:107793668	/	/	/	/	/
Nt01:123006477:123006734:clu_631_-	Nitab4.5_0000998g0090	GO:0044248	cellular catabolic process	BP	nta:107793668	/	/	/	/	/
Nt01:123006477:123006734:clu_631_-	Nitab4.5_0000998g0090	GO:0044249	cellular biosynthetic process	BP	nta:107793668	/	/	/	/	/
Nt01:123006477:123006734:clu_631_-	Nitab4.5_0000998g0090	GO:0044255	cellular lipid metabolic process	BP	nta:107793668	/	/	/	/	/
Nt01:123006477:123006734:clu_631_-	Nitab4.5_0000998g0090	GO:0044281	small molecule metabolic process	BP	nta:107793668	/	/	/	/	/
Nt01:123006477:123006734:clu_631_-	Nitab4.5_0000998g0090	GO:0044283	small molecule biosynthetic process	BP	nta:107793668	/	/	/	/	/
Nt01:123006477:123006734:clu_631_-	Nitab4.5_0000998g0090	GO:0045184	establishment of protein localization	BP	nta:107793668	/	/	/	/	/
Nt01:123006477:123006734:clu_631_-	Nitab4.5_0000998g0090	GO:0046272	stilbene catabolic process	BP	nta:107793668	/	/	/	/	/
Nt01:123006477:123006734:clu_631_-	Nitab4.5_0000998g0090	GO:0046394	carboxylic acid biosynthetic process	BP	nta:107793668	/	/	/	/	/
Nt01:123006477:123006734:clu_631_-	Nitab4.5_0000998g0090	GO:0046483	heterocycle metabolic process	BP	nta:107793668	/	/	/	/	/
Nt01:123006477:123006734:clu_631_-	Nitab4.5_0000998g0090	GO:0046839	phospholipid dephosphorylation	BP	nta:107793668	/	/	/	/	/
Nt01:123006477:123006734:clu_631_-	Nitab4.5_0000998g0090	GO:0046872	metal ion binding	MF	nta:107793668	/	/	/	/	/
Nt01:123006477:123006734:clu_631_-	Nitab4.5_0000998g0090	GO:0046907	intracellular transport	BP	nta:107793668	/	/	/	/	/
Nt01:123006477:123006734:clu_631_-	Nitab4.5_0000998g0090	GO:0046983	protein dimerization activity	MF	nta:107793668	/	/	/	/	/
Nt01:123006477:123006734:clu_631_-	Nitab4.5_0000998g0090	GO:0048518	positive regulation of biological process	BP	nta:107793668	/	/	/	/	/
Nt01:123006477:123006734:clu_631_-	Nitab4.5_0000998g0090	GO:0048878	chemical homeostasis	BP	nta:107793668	/	/	/	/	/
Nt01:123006477:123006734:clu_631_-	Nitab4.5_0000998g0090	GO:0050789	regulation of biological process	BP	nta:107793668	/	/	/	/	/
Nt01:123006477:123006734:clu_631_-	Nitab4.5_0000998g0090	GO:0050801	monoatomic ion homeostasis	BP	nta:107793668	/	/	/	/	/
Nt01:123006477:123006734:clu_631_-	Nitab4.5_0000998g0090	GO:0050896	response to stimulus	BP	nta:107793668	/	/	/	/	/
Nt01:123006477:123006734:clu_631_-	Nitab4.5_0000998g0090	GO:0051179	localization	BP	nta:107793668	/	/	/	/	/
Nt01:123006477:123006734:clu_631_-	Nitab4.5_0000998g0090	GO:0051234	establishment of localization	BP	nta:107793668	/	/	/	/	/
Nt01:123006477:123006734:clu_631_-	Nitab4.5_0000998g0090	GO:0051641	cellular localization	BP	nta:107793668	/	/	/	/	/
Nt01:123006477:123006734:clu_631_-	Nitab4.5_0000998g0090	GO:0051649	establishment of localization in cell	BP	nta:107793668	/	/	/	/	/
Nt01:123006477:123006734:clu_631_-	Nitab4.5_0000998g0090	GO:0051716	cellular response to stimulus	BP	nta:107793668	/	/	/	/	/
Nt01:123006477:123006734:clu_631_-	Nitab4.5_0000998g0090	GO:0055074	calcium ion homeostasis	BP	nta:107793668	/	/	/	/	/
Nt01:123006477:123006734:clu_631_-	Nitab4.5_0000998g0090	GO:0055080	monoatomic cation homeostasis	BP	nta:107793668	/	/	/	/	/
Nt01:123006477:123006734:clu_631_-	Nitab4.5_0000998g0090	GO:0055082	intracellular chemical homeostasis	BP	nta:107793668	/	/	/	/	/
Nt01:123006477:123006734:clu_631_-	Nitab4.5_0000998g0090	GO:0055088	lipid homeostasis	BP	nta:107793668	/	/	/	/	/
Nt01:123006477:123006734:clu_631_-	Nitab4.5_0000998g0090	GO:0055092	sterol homeostasis	BP	nta:107793668	/	/	/	/	/
Nt01:123006477:123006734:clu_631_-	Nitab4.5_0000998g0090	GO:0060255	regulation of macromolecule metabolic process	BP	nta:107793668	/	/	/	/	/
Nt01:123006477:123006734:clu_631_-	Nitab4.5_0000998g0090	GO:0062012	regulation of small molecule metabolic process	BP	nta:107793668	/	/	/	/	/
Nt01:123006477:123006734:clu_631_-	Nitab4.5_0000998g0090	GO:0065007	biological regulation	BP	nta:107793668	/	/	/	/	/
Nt01:123006477:123006734:clu_631_-	Nitab4.5_0000998g0090	GO:0065008	regulation of biological quality	BP	nta:107793668	/	/	/	/	/
Nt01:123006477:123006734:clu_631_-	Nitab4.5_0000998g0090	GO:0070013	intracellular organelle lumen	CC	nta:107793668	/	/	/	/	/
Nt01:123006477:123006734:clu_631_-	Nitab4.5_0000998g0090	GO:0070727	cellular macromolecule localization	BP	nta:107793668	/	/	/	/	/
Nt01:123006477:123006734:clu_631_-	Nitab4.5_0000998g0090	GO:0070887	cellular response to chemical stimulus	BP	nta:107793668	/	/	/	/	/
Nt01:123006477:123006734:clu_631_-	Nitab4.5_0000998g0090	GO:0071466	cellular response to xenobiotic stimulus	BP	nta:107793668	/	/	/	/	/
Nt01:123006477:123006734:clu_631_-	Nitab4.5_0000998g0090	GO:0071702	organic substance transport	BP	nta:107793668	/	/	/	/	/
Nt01:123006477:123006734:clu_631_-	Nitab4.5_0000998g0090	GO:0071704	organic substance metabolic process	BP	nta:107793668	/	/	/	/	/
Nt01:123006477:123006734:clu_631_-	Nitab4.5_0000998g0090	GO:0071705	nitrogen compound transport	BP	nta:107793668	/	/	/	/	/
Nt01:123006477:123006734:clu_631_-	Nitab4.5_0000998g0090	GO:0071840	cellular component organization or biogenesis	BP	nta:107793668	/	/	/	/	/
Nt01:123006477:123006734:clu_631_-	Nitab4.5_0000998g0090	GO:0072330	monocarboxylic acid biosynthetic process	BP	nta:107793668	/	/	/	/	/
Nt01:123006477:123006734:clu_631_-	Nitab4.5_0000998g0090	GO:0072593	reactive oxygen species metabolic process	BP	nta:107793668	/	/	/	/	/
Nt01:123006477:123006734:clu_631_-	Nitab4.5_0000998g0090	GO:0072594	establishment of protein localization to organelle	BP	nta:107793668	/	/	/	/	/
Nt01:123006477:123006734:clu_631_-	Nitab4.5_0000998g0090	GO:0072662	protein localization to peroxisome	BP	nta:107793668	/	/	/	/	/
Nt01:123006477:123006734:clu_631_-	Nitab4.5_0000998g0090	GO:0072663	establishment of protein localization to peroxisome	BP	nta:107793668	/	/	/	/	/
Nt01:123006477:123006734:clu_631_-	Nitab4.5_0000998g0090	GO:0080090	regulation of primary metabolic process	BP	nta:107793668	/	/	/	/	/
Nt01:123006477:123006734:clu_631_-	Nitab4.5_0000998g0090	GO:0090066	regulation of anatomical structure size	BP	nta:107793668	/	/	/	/	/
Nt01:123006477:123006734:clu_631_-	Nitab4.5_0000998g0090	GO:0090181	regulation of cholesterol metabolic process	BP	nta:107793668	/	/	/	/	/
Nt01:123006477:123006734:clu_631_-	Nitab4.5_0000998g0090	GO:0097176	epoxide metabolic process	BP	nta:107793668	/	/	/	/	/
Nt01:123006477:123006734:clu_631_-	Nitab4.5_0000998g0090	GO:0097746	blood vessel diameter maintenance	BP	nta:107793668	/	/	/	/	/
Nt01:123006477:123006734:clu_631_-	Nitab4.5_0000998g0090	GO:0098771	inorganic ion homeostasis	BP	nta:107793668	/	/	/	/	/
Nt01:123006477:123006734:clu_631_-	Nitab4.5_0000998g0090	GO:1900673	olefin metabolic process	BP	nta:107793668	/	/	/	/	/
Nt01:123006477:123006734:clu_631_-	Nitab4.5_0000998g0090	GO:1901360	organic cyclic compound metabolic process	BP	nta:107793668	/	/	/	/	/
Nt01:123006477:123006734:clu_631_-	Nitab4.5_0000998g0090	GO:1901361	organic cyclic compound catabolic process	BP	nta:107793668	/	/	/	/	/
Nt01:123006477:123006734:clu_631_-	Nitab4.5_0000998g0090	GO:1901568	fatty acid derivative metabolic process	BP	nta:107793668	/	/	/	/	/
Nt01:123006477:123006734:clu_631_-	Nitab4.5_0000998g0090	GO:1901575	organic substance catabolic process	BP	nta:107793668	/	/	/	/	/
Nt01:123006477:123006734:clu_631_-	Nitab4.5_0000998g0090	GO:1901576	organic substance biosynthetic process	BP	nta:107793668	/	/	/	/	/
Nt01:123728488:123729083:clu_1475_+	Nitab4.5_0005478g0020	GO:0003674	molecular_function	MF	nta:107795792	K00787	FDPS; farnesyl diphosphate synthase [EC:2.5.1.1 2.5.1.10]	/	/	Farnesyl
Nt01:123728488:123729083:clu_1475_+	Nitab4.5_0005478g0020	GO:0003824	catalytic activity	MF	nta:107795792	K00787	FDPS; farnesyl diphosphate synthase [EC:2.5.1.1 2.5.1.10]	/	/	Farnesyl
Nt01:123728488:123729083:clu_1475_+	Nitab4.5_0005478g0020	GO:0004161	dimethylallyltranstransferase activity	MF	nta:107795792	K00787	FDPS; farnesyl diphosphate synthase [EC:2.5.1.1 2.5.1.10]	/	/	Farnesyl
Nt01:123728488:123729083:clu_1475_+	Nitab4.5_0005478g0020	GO:0004337	geranyltranstransferase activity	MF	nta:107795792	K00787	FDPS; farnesyl diphosphate synthase [EC:2.5.1.1 2.5.1.10]	/	/	Farnesyl
Nt01:123728488:123729083:clu_1475_+	Nitab4.5_0005478g0020	GO:0004659	prenyltransferase activity	MF	nta:107795792	K00787	FDPS; farnesyl diphosphate synthase [EC:2.5.1.1 2.5.1.10]	/	/	Farnesyl
Nt01:123728488:123729083:clu_1475_+	Nitab4.5_0005478g0020	GO:0005575	cellular_component	CC	nta:107795792	K00787	FDPS; farnesyl diphosphate synthase [EC:2.5.1.1 2.5.1.10]	/	/	Farnesyl
Nt01:123728488:123729083:clu_1475_+	Nitab4.5_0005478g0020	GO:0005622	intracellular anatomical structure	CC	nta:107795792	K00787	FDPS; farnesyl diphosphate synthase [EC:2.5.1.1 2.5.1.10]	/	/	Farnesyl
Nt01:123728488:123729083:clu_1475_+	Nitab4.5_0005478g0020	GO:0005737	cytoplasm	CC	nta:107795792	K00787	FDPS; farnesyl diphosphate synthase [EC:2.5.1.1 2.5.1.10]	/	/	Farnesyl
Nt01:123728488:123729083:clu_1475_+	Nitab4.5_0005478g0020	GO:0005739	mitochondrion	CC	nta:107795792	K00787	FDPS; farnesyl diphosphate synthase [EC:2.5.1.1 2.5.1.10]	/	/	Farnesyl
Nt01:123728488:123729083:clu_1475_+	Nitab4.5_0005478g0020	GO:0005829	cytosol	CC	nta:107795792	K00787	FDPS; farnesyl diphosphate synthase [EC:2.5.1.1 2.5.1.10]	/	/	Farnesyl
Nt01:123728488:123729083:clu_1475_+	Nitab4.5_0005478g0020	GO:0006629	lipid metabolic process	BP	nta:107795792	K00787	FDPS; farnesyl diphosphate synthase [EC:2.5.1.1 2.5.1.10]	/	/	Farnesyl
Nt01:123728488:123729083:clu_1475_+	Nitab4.5_0005478g0020	GO:0006644	phospholipid metabolic process	BP	nta:107795792	K00787	FDPS; farnesyl diphosphate synthase [EC:2.5.1.1 2.5.1.10]	/	/	Farnesyl
Nt01:123728488:123729083:clu_1475_+	Nitab4.5_0005478g0020	GO:0006720	isoprenoid metabolic process	BP	nta:107795792	K00787	FDPS; farnesyl diphosphate synthase [EC:2.5.1.1 2.5.1.10]	/	/	Farnesyl
Nt01:123728488:123729083:clu_1475_+	Nitab4.5_0005478g0020	GO:0006721	terpenoid metabolic process	BP	nta:107795792	K00787	FDPS; farnesyl diphosphate synthase [EC:2.5.1.1 2.5.1.10]	/	/	Farnesyl
Nt01:123728488:123729083:clu_1475_+	Nitab4.5_0005478g0020	GO:0006793	phosphorus metabolic process	BP	nta:107795792	K00787	FDPS; farnesyl diphosphate synthase [EC:2.5.1.1 2.5.1.10]	/	/	Farnesyl
Nt01:123728488:123729083:clu_1475_+	Nitab4.5_0005478g0020	GO:0006796	phosphate-containing compound metabolic process	BP	nta:107795792	K00787	FDPS; farnesyl diphosphate synthase [EC:2.5.1.1 2.5.1.10]	/	/	Farnesyl
Nt01:123728488:123729083:clu_1475_+	Nitab4.5_0005478g0020	GO:0008150	biological_process	BP	nta:107795792	K00787	FDPS; farnesyl diphosphate synthase [EC:2.5.1.1 2.5.1.10]	/	/	Farnesyl
Nt01:123728488:123729083:clu_1475_+	Nitab4.5_0005478g0020	GO:0008152	metabolic process	BP	nta:107795792	K00787	FDPS; farnesyl diphosphate synthase [EC:2.5.1.1 2.5.1.10]	/	/	Farnesyl
Nt01:123728488:123729083:clu_1475_+	Nitab4.5_0005478g0020	GO:0008299	isoprenoid biosynthetic process	BP	nta:107795792	K00787	FDPS; farnesyl diphosphate synthase [EC:2.5.1.1 2.5.1.10]	/	/	Farnesyl
Nt01:123728488:123729083:clu_1475_+	Nitab4.5_0005478g0020	GO:0008610	lipid biosynthetic process	BP	nta:107795792	K00787	FDPS; farnesyl diphosphate synthase [EC:2.5.1.1 2.5.1.10]	/	/	Farnesyl
Nt01:123728488:123729083:clu_1475_+	Nitab4.5_0005478g0020	GO:0008654	phospholipid biosynthetic process	BP	nta:107795792	K00787	FDPS; farnesyl diphosphate synthase [EC:2.5.1.1 2.5.1.10]	/	/	Farnesyl
Nt01:123728488:123729083:clu_1475_+	Nitab4.5_0005478g0020	GO:0009058	biosynthetic process	BP	nta:107795792	K00787	FDPS; farnesyl diphosphate synthase [EC:2.5.1.1 2.5.1.10]	/	/	Farnesyl
Nt01:123728488:123729083:clu_1475_+	Nitab4.5_0005478g0020	GO:0009987	cellular process	BP	nta:107795792	K00787	FDPS; farnesyl diphosphate synthase [EC:2.5.1.1 2.5.1.10]	/	/	Farnesyl
Nt01:123728488:123729083:clu_1475_+	Nitab4.5_0005478g0020	GO:0016114	terpenoid biosynthetic process	BP	nta:107795792	K00787	FDPS; farnesyl diphosphate synthase [EC:2.5.1.1 2.5.1.10]	/	/	Farnesyl
Nt01:123728488:123729083:clu_1475_+	Nitab4.5_0005478g0020	GO:0016740	transferase activity	MF	nta:107795792	K00787	FDPS; farnesyl diphosphate synthase [EC:2.5.1.1 2.5.1.10]	/	/	Farnesyl
Nt01:123728488:123729083:clu_1475_+	Nitab4.5_0005478g0020	GO:0016765	transferase activity, transferring alkyl or aryl (other than methyl) groups	MF	nta:107795792	K00787	FDPS; farnesyl diphosphate synthase [EC:2.5.1.1 2.5.1.10]	/	/	Farnesyl
Nt01:123728488:123729083:clu_1475_+	Nitab4.5_0005478g0020	GO:0019637	organophosphate metabolic process	BP	nta:107795792	K00787	FDPS; farnesyl diphosphate synthase [EC:2.5.1.1 2.5.1.10]	/	/	Farnesyl
Nt01:123728488:123729083:clu_1475_+	Nitab4.5_0005478g0020	GO:0043226	organelle	CC	nta:107795792	K00787	FDPS; farnesyl diphosphate synthase [EC:2.5.1.1 2.5.1.10]	/	/	Farnesyl
Nt01:123728488:123729083:clu_1475_+	Nitab4.5_0005478g0020	GO:0043227	membrane-bounded organelle	CC	nta:107795792	K00787	FDPS; farnesyl diphosphate synthase [EC:2.5.1.1 2.5.1.10]	/	/	Farnesyl
Nt01:123728488:123729083:clu_1475_+	Nitab4.5_0005478g0020	GO:0043229	intracellular organelle	CC	nta:107795792	K00787	FDPS; farnesyl diphosphate synthase [EC:2.5.1.1 2.5.1.10]	/	/	Farnesyl
Nt01:123728488:123729083:clu_1475_+	Nitab4.5_0005478g0020	GO:0043231	intracellular membrane-bounded organelle	CC	nta:107795792	K00787	FDPS; farnesyl diphosphate synthase [EC:2.5.1.1 2.5.1.10]	/	/	Farnesyl
Nt01:123728488:123729083:clu_1475_+	Nitab4.5_0005478g0020	GO:0044237	cellular metabolic process	BP	nta:107795792	K00787	FDPS; farnesyl diphosphate synthase [EC:2.5.1.1 2.5.1.10]	/	/	Farnesyl
Nt01:123728488:123729083:clu_1475_+	Nitab4.5_0005478g0020	GO:0044238	primary metabolic process	BP	nta:107795792	K00787	FDPS; farnesyl diphosphate synthase [EC:2.5.1.1 2.5.1.10]	/	/	Farnesyl
Nt01:123728488:123729083:clu_1475_+	Nitab4.5_0005478g0020	GO:0044249	cellular biosynthetic process	BP	nta:107795792	K00787	FDPS; farnesyl diphosphate synthase [EC:2.5.1.1 2.5.1.10]	/	/	Farnesyl
Nt01:123728488:123729083:clu_1475_+	Nitab4.5_0005478g0020	GO:0044255	cellular lipid metabolic process	BP	nta:107795792	K00787	FDPS; farnesyl diphosphate synthase [EC:2.5.1.1 2.5.1.10]	/	/	Farnesyl
Nt01:123728488:123729083:clu_1475_+	Nitab4.5_0005478g0020	GO:0045337	farnesyl diphosphate biosynthetic process	BP	nta:107795792	K00787	FDPS; farnesyl diphosphate synthase [EC:2.5.1.1 2.5.1.10]	/	/	Farnesyl
Nt01:123728488:123729083:clu_1475_+	Nitab4.5_0005478g0020	GO:0045338	farnesyl diphosphate metabolic process	BP	nta:107795792	K00787	FDPS; farnesyl diphosphate synthase [EC:2.5.1.1 2.5.1.10]	/	/	Farnesyl
Nt01:123728488:123729083:clu_1475_+	Nitab4.5_0005478g0020	GO:0071704	organic substance metabolic process	BP	nta:107795792	K00787	FDPS; farnesyl diphosphate synthase [EC:2.5.1.1 2.5.1.10]	/	/	Farnesyl
Nt01:123728488:123729083:clu_1475_+	Nitab4.5_0005478g0020	GO:0090407	organophosphate biosynthetic process	BP	nta:107795792	K00787	FDPS; farnesyl diphosphate synthase [EC:2.5.1.1 2.5.1.10]	/	/	Farnesyl
Nt01:123728488:123729083:clu_1475_+	Nitab4.5_0005478g0020	GO:1901576	organic substance biosynthetic process	BP	nta:107795792	K00787	FDPS; farnesyl diphosphate synthase [EC:2.5.1.1 2.5.1.10]	/	/	Farnesyl
Nt01:123928247:123928412:clu_1482_+	Nitab4.5_0001622g0020	/	/	/	nta:107788651	K00876	udk, UCK; uridine kinase [EC:2.7.1.48]	/	/	/
Nt01:124911407:124912327:clu_1514_+	Nitab4.5_0003777g0050	GO:0000003	reproduction	BP	nta:107827611	K12882	NCBP1, CBP80; nuclear cap-binding protein subunit 1	/	/	/
Nt01:124911407:124912327:clu_1514_+	Nitab4.5_0003777g0050	GO:0000184	nuclear-transcribed mRNA catabolic process, nonsense-mediated decay	BP	nta:107827611	K12882	NCBP1, CBP80; nuclear cap-binding protein subunit 1	/	/	/
Nt01:124911407:124912327:clu_1514_+	Nitab4.5_0003777g0050	GO:0000339	RNA cap binding	MF	nta:107827611	K12882	NCBP1, CBP80; nuclear cap-binding protein subunit 1	/	/	/
Nt01:124911407:124912327:clu_1514_+	Nitab4.5_0003777g0050	GO:0000375	RNA splicing, via transesterification reactions	BP	nta:107827611	K12882	NCBP1, CBP80; nuclear cap-binding protein subunit 1	/	/	/
Nt01:124911407:124912327:clu_1514_+	Nitab4.5_0003777g0050	GO:0000377	RNA splicing, via transesterification reactions with bulged adenosine as nucleophile	BP	nta:107827611	K12882	NCBP1, CBP80; nuclear cap-binding protein subunit 1	/	/	/
Nt01:124911407:124912327:clu_1514_+	Nitab4.5_0003777g0050	GO:0000394	RNA splicing, via endonucleolytic cleavage and ligation	BP	nta:107827611	K12882	NCBP1, CBP80; nuclear cap-binding protein subunit 1	/	/	/
Nt01:124911407:124912327:clu_1514_+	Nitab4.5_0003777g0050	GO:0000398	mRNA splicing, via spliceosome	BP	nta:107827611	K12882	NCBP1, CBP80; nuclear cap-binding protein subunit 1	/	/	/
Nt01:124911407:124912327:clu_1514_+	Nitab4.5_0003777g0050	GO:0000956	nuclear-transcribed mRNA catabolic process	BP	nta:107827611	K12882	NCBP1, CBP80; nuclear cap-binding protein subunit 1	/	/	/
Nt01:124911407:124912327:clu_1514_+	Nitab4.5_0003777g0050	GO:0001101	response to acid chemical	BP	nta:107827611	K12882	NCBP1, CBP80; nuclear cap-binding protein subunit 1	/	/	/
Nt01:124911407:124912327:clu_1514_+	Nitab4.5_0003777g0050	GO:0003006	developmental process involved in reproduction	BP	nta:107827611	K12882	NCBP1, CBP80; nuclear cap-binding protein subunit 1	/	/	/
Nt01:124911407:124912327:clu_1514_+	Nitab4.5_0003777g0050	GO:0003674	molecular_function	MF	nta:107827611	K12882	NCBP1, CBP80; nuclear cap-binding protein subunit 1	/	/	/
Nt01:124911407:124912327:clu_1514_+	Nitab4.5_0003777g0050	GO:0003676	nucleic acid binding	MF	nta:107827611	K12882	NCBP1, CBP80; nuclear cap-binding protein subunit 1	/	/	/
Nt01:124911407:124912327:clu_1514_+	Nitab4.5_0003777g0050	GO:0003723	RNA binding	MF	nta:107827611	K12882	NCBP1, CBP80; nuclear cap-binding protein subunit 1	/	/	/
Nt01:124911407:124912327:clu_1514_+	Nitab4.5_0003777g0050	GO:0003729	mRNA binding	MF	nta:107827611	K12882	NCBP1, CBP80; nuclear cap-binding protein subunit 1	/	/	/
Nt01:124911407:124912327:clu_1514_+	Nitab4.5_0003777g0050	GO:0005488	binding	MF	nta:107827611	K12882	NCBP1, CBP80; nuclear cap-binding protein subunit 1	/	/	/
Nt01:124911407:124912327:clu_1514_+	Nitab4.5_0003777g0050	GO:0005575	cellular_component	CC	nta:107827611	K12882	NCBP1, CBP80; nuclear cap-binding protein subunit 1	/	/	/
Nt01:124911407:124912327:clu_1514_+	Nitab4.5_0003777g0050	GO:0005622	intracellular anatomical structure	CC	nta:107827611	K12882	NCBP1, CBP80; nuclear cap-binding protein subunit 1	/	/	/
Nt01:124911407:124912327:clu_1514_+	Nitab4.5_0003777g0050	GO:0005634	nucleus	CC	nta:107827611	K12882	NCBP1, CBP80; nuclear cap-binding protein subunit 1	/	/	/
Nt01:124911407:124912327:clu_1514_+	Nitab4.5_0003777g0050	GO:0005845	mRNA cap binding complex	CC	nta:107827611	K12882	NCBP1, CBP80; nuclear cap-binding protein subunit 1	/	/	/
Nt01:124911407:124912327:clu_1514_+	Nitab4.5_0003777g0050	GO:0005846	nuclear cap binding complex	CC	nta:107827611	K12882	NCBP1, CBP80; nuclear cap-binding protein subunit 1	/	/	/
Nt01:124911407:124912327:clu_1514_+	Nitab4.5_0003777g0050	GO:0006139	nucleobase-containing compound metabolic process	BP	nta:107827611	K12882	NCBP1, CBP80; nuclear cap-binding protein subunit 1	/	/	/
Nt01:124911407:124912327:clu_1514_+	Nitab4.5_0003777g0050	GO:0006396	RNA processing	BP	nta:107827611	K12882	NCBP1, CBP80; nuclear cap-binding protein subunit 1	/	/	/
Nt01:124911407:124912327:clu_1514_+	Nitab4.5_0003777g0050	GO:0006397	mRNA processing	BP	nta:107827611	K12882	NCBP1, CBP80; nuclear cap-binding protein subunit 1	/	/	/
Nt01:124911407:124912327:clu_1514_+	Nitab4.5_0003777g0050	GO:0006401	RNA catabolic process	BP	nta:107827611	K12882	NCBP1, CBP80; nuclear cap-binding protein subunit 1	/	/	/
Nt01:124911407:124912327:clu_1514_+	Nitab4.5_0003777g0050	GO:0006402	mRNA catabolic process	BP	nta:107827611	K12882	NCBP1, CBP80; nuclear cap-binding protein subunit 1	/	/	/
Nt01:124911407:124912327:clu_1514_+	Nitab4.5_0003777g0050	GO:0006403	RNA localization	BP	nta:107827611	K12882	NCBP1, CBP80; nuclear cap-binding protein subunit 1	/	/	/
Nt01:124911407:124912327:clu_1514_+	Nitab4.5_0003777g0050	GO:0006405	RNA export from nucleus	BP	nta:107827611	K12882	NCBP1, CBP80; nuclear cap-binding protein subunit 1	/	/	/
Nt01:124911407:124912327:clu_1514_+	Nitab4.5_0003777g0050	GO:0006406	mRNA export from nucleus	BP	nta:107827611	K12882	NCBP1, CBP80; nuclear cap-binding protein subunit 1	/	/	/
Nt01:124911407:124912327:clu_1514_+	Nitab4.5_0003777g0050	GO:0006611	protein export from nucleus	BP	nta:107827611	K12882	NCBP1, CBP80; nuclear cap-binding protein subunit 1	/	/	/
Nt01:124911407:124912327:clu_1514_+	Nitab4.5_0003777g0050	GO:0006725	cellular aromatic compound metabolic process	BP	nta:107827611	K12882	NCBP1, CBP80; nuclear cap-binding protein subunit 1	/	/	/
Nt01:124911407:124912327:clu_1514_+	Nitab4.5_0003777g0050	GO:0006807	nitrogen compound metabolic process	BP	nta:107827611	K12882	NCBP1, CBP80; nuclear cap-binding protein subunit 1	/	/	/
Nt01:124911407:124912327:clu_1514_+	Nitab4.5_0003777g0050	GO:0006810	transport	BP	nta:107827611	K12882	NCBP1, CBP80; nuclear cap-binding protein subunit 1	/	/	/
Nt01:124911407:124912327:clu_1514_+	Nitab4.5_0003777g0050	GO:0006886	intracellular protein transport	BP	nta:107827611	K12882	NCBP1, CBP80; nuclear cap-binding protein subunit 1	/	/	/
Nt01:124911407:124912327:clu_1514_+	Nitab4.5_0003777g0050	GO:0006913	nucleocytoplasmic transport	BP	nta:107827611	K12882	NCBP1, CBP80; nuclear cap-binding protein subunit 1	/	/	/
Nt01:124911407:124912327:clu_1514_+	Nitab4.5_0003777g0050	GO:0007275	multicellular organism development	BP	nta:107827611	K12882	NCBP1, CBP80; nuclear cap-binding protein subunit 1	/	/	/
Nt01:124911407:124912327:clu_1514_+	Nitab4.5_0003777g0050	GO:0008104	protein localization	BP	nta:107827611	K12882	NCBP1, CBP80; nuclear cap-binding protein subunit 1	/	/	/
Nt01:124911407:124912327:clu_1514_+	Nitab4.5_0003777g0050	GO:0008150	biological_process	BP	nta:107827611	K12882	NCBP1, CBP80; nuclear cap-binding protein subunit 1	/	/	/
Nt01:124911407:124912327:clu_1514_+	Nitab4.5_0003777g0050	GO:0008152	metabolic process	BP	nta:107827611	K12882	NCBP1, CBP80; nuclear cap-binding protein subunit 1	/	/	/
Nt01:124911407:124912327:clu_1514_+	Nitab4.5_0003777g0050	GO:0008380	RNA splicing	BP	nta:107827611	K12882	NCBP1, CBP80; nuclear cap-binding protein subunit 1	/	/	/
Nt01:124911407:124912327:clu_1514_+	Nitab4.5_0003777g0050	GO:0009056	catabolic process	BP	nta:107827611	K12882	NCBP1, CBP80; nuclear cap-binding protein subunit 1	/	/	/
Nt01:124911407:124912327:clu_1514_+	Nitab4.5_0003777g0050	GO:0009057	macromolecule catabolic process	BP	nta:107827611	K12882	NCBP1, CBP80; nuclear cap-binding protein subunit 1	/	/	/
Nt01:124911407:124912327:clu_1514_+	Nitab4.5_0003777g0050	GO:0009314	response to radiation	BP	nta:107827611	K12882	NCBP1, CBP80; nuclear cap-binding protein subunit 1	/	/	/
Nt01:124911407:124912327:clu_1514_+	Nitab4.5_0003777g0050	GO:0009416	response to light stimulus	BP	nta:107827611	K12882	NCBP1, CBP80; nuclear cap-binding protein subunit 1	/	/	/
Nt01:124911407:124912327:clu_1514_+	Nitab4.5_0003777g0050	GO:0009628	response to abiotic stimulus	BP	nta:107827611	K12882	NCBP1, CBP80; nuclear cap-binding protein subunit 1	/	/	/
Nt01:124911407:124912327:clu_1514_+	Nitab4.5_0003777g0050	GO:0009648	photoperiodism	BP	nta:107827611	K12882	NCBP1, CBP80; nuclear cap-binding protein subunit 1	/	/	/
Nt01:124911407:124912327:clu_1514_+	Nitab4.5_0003777g0050	GO:0009719	response to endogenous stimulus	BP	nta:107827611	K12882	NCBP1, CBP80; nuclear cap-binding protein subunit 1	/	/	/
Nt01:124911407:124912327:clu_1514_+	Nitab4.5_0003777g0050	GO:0009725	response to hormone	BP	nta:107827611	K12882	NCBP1, CBP80; nuclear cap-binding protein subunit 1	/	/	/
Nt01:124911407:124912327:clu_1514_+	Nitab4.5_0003777g0050	GO:0009737	response to abscisic acid	BP	nta:107827611	K12882	NCBP1, CBP80; nuclear cap-binding protein subunit 1	/	/	/
Nt01:124911407:124912327:clu_1514_+	Nitab4.5_0003777g0050	GO:0009791	post-embryonic development	BP	nta:107827611	K12882	NCBP1, CBP80; nuclear cap-binding protein subunit 1	/	/	/
Nt01:124911407:124912327:clu_1514_+	Nitab4.5_0003777g0050	GO:0009892	negative regulation of metabolic process	BP	nta:107827611	K12882	NCBP1, CBP80; nuclear cap-binding protein subunit 1	/	/	/
Nt01:124911407:124912327:clu_1514_+	Nitab4.5_0003777g0050	GO:0009987	cellular process	BP	nta:107827611	K12882	NCBP1, CBP80; nuclear cap-binding protein subunit 1	/	/	/
Nt01:124911407:124912327:clu_1514_+	Nitab4.5_0003777g0050	GO:0010033	response to organic substance	BP	nta:107827611	K12882	NCBP1, CBP80; nuclear cap-binding protein subunit 1	/	/	/
Nt01:124911407:124912327:clu_1514_+	Nitab4.5_0003777g0050	GO:0010228	vegetative to reproductive phase transition of meristem	BP	nta:107827611	K12882	NCBP1, CBP80; nuclear cap-binding protein subunit 1	/	/	/
Nt01:124911407:124912327:clu_1514_+	Nitab4.5_0003777g0050	GO:0010467	gene expression	BP	nta:107827611	K12882	NCBP1, CBP80; nuclear cap-binding protein subunit 1	/	/	/
Nt01:124911407:124912327:clu_1514_+	Nitab4.5_0003777g0050	GO:0010468	regulation of gene expression	BP	nta:107827611	K12882	NCBP1, CBP80; nuclear cap-binding protein subunit 1	/	/	/
Nt01:124911407:124912327:clu_1514_+	Nitab4.5_0003777g0050	GO:0010605	negative regulation of macromolecule metabolic process	BP	nta:107827611	K12882	NCBP1, CBP80; nuclear cap-binding protein subunit 1	/	/	/
Nt01:124911407:124912327:clu_1514_+	Nitab4.5_0003777g0050	GO:0010608	post-transcriptional regulation of gene expression	BP	nta:107827611	K12882	NCBP1, CBP80; nuclear cap-binding protein subunit 1	/	/	/
Nt01:124911407:124912327:clu_1514_+	Nitab4.5_0003777g0050	GO:0010629	negative regulation of gene expression	BP	nta:107827611	K12882	NCBP1, CBP80; nuclear cap-binding protein subunit 1	/	/	/
Nt01:124911407:124912327:clu_1514_+	Nitab4.5_0003777g0050	GO:0014070	response to organic cyclic compound	BP	nta:107827611	K12882	NCBP1, CBP80; nuclear cap-binding protein subunit 1	/	/	/
Nt01:124911407:124912327:clu_1514_+	Nitab4.5_0003777g0050	GO:0015031	protein transport	BP	nta:107827611	K12882	NCBP1, CBP80; nuclear cap-binding protein subunit 1	/	/	/
Nt01:124911407:124912327:clu_1514_+	Nitab4.5_0003777g0050	GO:0015833	peptide transport	BP	nta:107827611	K12882	NCBP1, CBP80; nuclear cap-binding protein subunit 1	/	/	/
Nt01:124911407:124912327:clu_1514_+	Nitab4.5_0003777g0050	GO:0015931	nucleobase-containing compound transport	BP	nta:107827611	K12882	NCBP1, CBP80; nuclear cap-binding protein subunit 1	/	/	/
Nt01:124911407:124912327:clu_1514_+	Nitab4.5_0003777g0050	GO:0016070	RNA metabolic process	BP	nta:107827611	K12882	NCBP1, CBP80; nuclear cap-binding protein subunit 1	/	/	/
Nt01:124911407:124912327:clu_1514_+	Nitab4.5_0003777g0050	GO:0016071	mRNA metabolic process	BP	nta:107827611	K12882	NCBP1, CBP80; nuclear cap-binding protein subunit 1	/	/	/
Nt01:124911407:124912327:clu_1514_+	Nitab4.5_0003777g0050	GO:0016441	post-transcriptional gene silencing	BP	nta:107827611	K12882	NCBP1, CBP80; nuclear cap-binding protein subunit 1	/	/	/
Nt01:124911407:124912327:clu_1514_+	Nitab4.5_0003777g0050	GO:0019222	regulation of metabolic process	BP	nta:107827611	K12882	NCBP1, CBP80; nuclear cap-binding protein subunit 1	/	/	/
Nt01:124911407:124912327:clu_1514_+	Nitab4.5_0003777g0050	GO:0019439	aromatic compound catabolic process	BP	nta:107827611	K12882	NCBP1, CBP80; nuclear cap-binding protein subunit 1	/	/	/
Nt01:124911407:124912327:clu_1514_+	Nitab4.5_0003777g0050	GO:0022414	reproductive process	BP	nta:107827611	K12882	NCBP1, CBP80; nuclear cap-binding protein subunit 1	/	/	/
Nt01:124911407:124912327:clu_1514_+	Nitab4.5_0003777g0050	GO:0031047	regulatory ncRNA-mediated gene silencing	BP	nta:107827611	K12882	NCBP1, CBP80; nuclear cap-binding protein subunit 1	/	/	/
Nt01:124911407:124912327:clu_1514_+	Nitab4.5_0003777g0050	GO:0031053	primary miRNA processing	BP	nta:107827611	K12882	NCBP1, CBP80; nuclear cap-binding protein subunit 1	/	/	/
Nt01:124911407:124912327:clu_1514_+	Nitab4.5_0003777g0050	GO:0031503	protein-containing complex localization	BP	nta:107827611	K12882	NCBP1, CBP80; nuclear cap-binding protein subunit 1	/	/	/
Nt01:124911407:124912327:clu_1514_+	Nitab4.5_0003777g0050	GO:0032501	multicellular organismal process	BP	nta:107827611	K12882	NCBP1, CBP80; nuclear cap-binding protein subunit 1	/	/	/
Nt01:124911407:124912327:clu_1514_+	Nitab4.5_0003777g0050	GO:0032502	developmental process	BP	nta:107827611	K12882	NCBP1, CBP80; nuclear cap-binding protein subunit 1	/	/	/
Nt01:124911407:124912327:clu_1514_+	Nitab4.5_0003777g0050	GO:0032991	protein-containing complex	CC	nta:107827611	K12882	NCBP1, CBP80; nuclear cap-binding protein subunit 1	/	/	/
Nt01:124911407:124912327:clu_1514_+	Nitab4.5_0003777g0050	GO:0033036	macromolecule localization	BP	nta:107827611	K12882	NCBP1, CBP80; nuclear cap-binding protein subunit 1	/	/	/
Nt01:124911407:124912327:clu_1514_+	Nitab4.5_0003777g0050	GO:0033993	response to lipid	BP	nta:107827611	K12882	NCBP1, CBP80; nuclear cap-binding protein subunit 1	/	/	/
Nt01:124911407:124912327:clu_1514_+	Nitab4.5_0003777g0050	GO:0034470	ncRNA processing	BP	nta:107827611	K12882	NCBP1, CBP80; nuclear cap-binding protein subunit 1	/	/	/
Nt01:124911407:124912327:clu_1514_+	Nitab4.5_0003777g0050	GO:0034518	RNA cap binding complex	CC	nta:107827611	K12882	NCBP1, CBP80; nuclear cap-binding protein subunit 1	/	/	/
Nt01:124911407:124912327:clu_1514_+	Nitab4.5_0003777g0050	GO:0034641	cellular nitrogen compound metabolic process	BP	nta:107827611	K12882	NCBP1, CBP80; nuclear cap-binding protein subunit 1	/	/	/
Nt01:124911407:124912327:clu_1514_+	Nitab4.5_0003777g0050	GO:0034655	nucleobase-containing compound catabolic process	BP	nta:107827611	K12882	NCBP1, CBP80; nuclear cap-binding protein subunit 1	/	/	/
Nt01:124911407:124912327:clu_1514_+	Nitab4.5_0003777g0050	GO:0034660	ncRNA metabolic process	BP	nta:107827611	K12882	NCBP1, CBP80; nuclear cap-binding protein subunit 1	/	/	/
Nt01:124911407:124912327:clu_1514_+	Nitab4.5_0003777g0050	GO:0035194	regulatory ncRNA-mediated post-transcriptional gene silencing	BP	nta:107827611	K12882	NCBP1, CBP80; nuclear cap-binding protein subunit 1	/	/	/
Nt01:124911407:124912327:clu_1514_+	Nitab4.5_0003777g0050	GO:0035195	miRNA-mediated post-transcriptional gene silencing	BP	nta:107827611	K12882	NCBP1, CBP80; nuclear cap-binding protein subunit 1	/	/	/
Nt01:124911407:124912327:clu_1514_+	Nitab4.5_0003777g0050	GO:0035196	miRNA processing	BP	nta:107827611	K12882	NCBP1, CBP80; nuclear cap-binding protein subunit 1	/	/	/
Nt01:124911407:124912327:clu_1514_+	Nitab4.5_0003777g0050	GO:0040029	epigenetic regulation of gene expression	BP	nta:107827611	K12882	NCBP1, CBP80; nuclear cap-binding protein subunit 1	/	/	/
Nt01:124911407:124912327:clu_1514_+	Nitab4.5_0003777g0050	GO:0042221	response to chemical	BP	nta:107827611	K12882	NCBP1, CBP80; nuclear cap-binding protein subunit 1	/	/	/
Nt01:124911407:124912327:clu_1514_+	Nitab4.5_0003777g0050	GO:0042886	amide transport	BP	nta:107827611	K12882	NCBP1, CBP80; nuclear cap-binding protein subunit 1	/	/	/
Nt01:124911407:124912327:clu_1514_+	Nitab4.5_0003777g0050	GO:0043170	macromolecule metabolic process	BP	nta:107827611	K12882	NCBP1, CBP80; nuclear cap-binding protein subunit 1	/	/	/
Nt01:124911407:124912327:clu_1514_+	Nitab4.5_0003777g0050	GO:0043226	organelle	CC	nta:107827611	K12882	NCBP1, CBP80; nuclear cap-binding protein subunit 1	/	/	/
Nt01:124911407:124912327:clu_1514_+	Nitab4.5_0003777g0050	GO:0043227	membrane-bounded organelle	CC	nta:107827611	K12882	NCBP1, CBP80; nuclear cap-binding protein subunit 1	/	/	/
Nt01:124911407:124912327:clu_1514_+	Nitab4.5_0003777g0050	GO:0043229	intracellular organelle	CC	nta:107827611	K12882	NCBP1, CBP80; nuclear cap-binding protein subunit 1	/	/	/
Nt01:124911407:124912327:clu_1514_+	Nitab4.5_0003777g0050	GO:0043231	intracellular membrane-bounded organelle	CC	nta:107827611	K12882	NCBP1, CBP80; nuclear cap-binding protein subunit 1	/	/	/
Nt01:124911407:124912327:clu_1514_+	Nitab4.5_0003777g0050	GO:0043331	response to dsRNA	BP	nta:107827611	K12882	NCBP1, CBP80; nuclear cap-binding protein subunit 1	/	/	/
Nt01:124911407:124912327:clu_1514_+	Nitab4.5_0003777g0050	GO:0044237	cellular metabolic process	BP	nta:107827611	K12882	NCBP1, CBP80; nuclear cap-binding protein subunit 1	/	/	/
Nt01:124911407:124912327:clu_1514_+	Nitab4.5_0003777g0050	GO:0044238	primary metabolic process	BP	nta:107827611	K12882	NCBP1, CBP80; nuclear cap-binding protein subunit 1	/	/	/
Nt01:124911407:124912327:clu_1514_+	Nitab4.5_0003777g0050	GO:0044248	cellular catabolic process	BP	nta:107827611	K12882	NCBP1, CBP80; nuclear cap-binding protein subunit 1	/	/	/
Nt01:124911407:124912327:clu_1514_+	Nitab4.5_0003777g0050	GO:0044270	cellular nitrogen compound catabolic process	BP	nta:107827611	K12882	NCBP1, CBP80; nuclear cap-binding protein subunit 1	/	/	/
Nt01:124911407:124912327:clu_1514_+	Nitab4.5_0003777g0050	GO:0045184	establishment of protein localization	BP	nta:107827611	K12882	NCBP1, CBP80; nuclear cap-binding protein subunit 1	/	/	/
Nt01:124911407:124912327:clu_1514_+	Nitab4.5_0003777g0050	GO:0046483	heterocycle metabolic process	BP	nta:107827611	K12882	NCBP1, CBP80; nuclear cap-binding protein subunit 1	/	/	/
Nt01:124911407:124912327:clu_1514_+	Nitab4.5_0003777g0050	GO:0046700	heterocycle catabolic process	BP	nta:107827611	K12882	NCBP1, CBP80; nuclear cap-binding protein subunit 1	/	/	/
Nt01:124911407:124912327:clu_1514_+	Nitab4.5_0003777g0050	GO:0046907	intracellular transport	BP	nta:107827611	K12882	NCBP1, CBP80; nuclear cap-binding protein subunit 1	/	/	/
Nt01:124911407:124912327:clu_1514_+	Nitab4.5_0003777g0050	GO:0048519	negative regulation of biological process	BP	nta:107827611	K12882	NCBP1, CBP80; nuclear cap-binding protein subunit 1	/	/	/
Nt01:124911407:124912327:clu_1514_+	Nitab4.5_0003777g0050	GO:0048571	long-day photoperiodism	BP	nta:107827611	K12882	NCBP1, CBP80; nuclear cap-binding protein subunit 1	/	/	/
Nt01:124911407:124912327:clu_1514_+	Nitab4.5_0003777g0050	GO:0048573	photoperiodism, flowering	BP	nta:107827611	K12882	NCBP1, CBP80; nuclear cap-binding protein subunit 1	/	/	/
Nt01:124911407:124912327:clu_1514_+	Nitab4.5_0003777g0050	GO:0048574	long-day photoperiodism, flowering	BP	nta:107827611	K12882	NCBP1, CBP80; nuclear cap-binding protein subunit 1	/	/	/
Nt01:124911407:124912327:clu_1514_+	Nitab4.5_0003777g0050	GO:0048608	reproductive structure development	BP	nta:107827611	K12882	NCBP1, CBP80; nuclear cap-binding protein subunit 1	/	/	/
Nt01:124911407:124912327:clu_1514_+	Nitab4.5_0003777g0050	GO:0048731	system development	BP	nta:107827611	K12882	NCBP1, CBP80; nuclear cap-binding protein subunit 1	/	/	/
Nt01:124911407:124912327:clu_1514_+	Nitab4.5_0003777g0050	GO:0048856	anatomical structure development	BP	nta:107827611	K12882	NCBP1, CBP80; nuclear cap-binding protein subunit 1	/	/	/
Nt01:124911407:124912327:clu_1514_+	Nitab4.5_0003777g0050	GO:0050657	nucleic acid transport	BP	nta:107827611	K12882	NCBP1, CBP80; nuclear cap-binding protein subunit 1	/	/	/
Nt01:124911407:124912327:clu_1514_+	Nitab4.5_0003777g0050	GO:0050658	RNA transport	BP	nta:107827611	K12882	NCBP1, CBP80; nuclear cap-binding protein subunit 1	/	/	/
Nt01:124911407:124912327:clu_1514_+	Nitab4.5_0003777g0050	GO:0050789	regulation of biological process	BP	nta:107827611	K12882	NCBP1, CBP80; nuclear cap-binding protein subunit 1	/	/	/
Nt01:124911407:124912327:clu_1514_+	Nitab4.5_0003777g0050	GO:0050896	response to stimulus	BP	nta:107827611	K12882	NCBP1, CBP80; nuclear cap-binding protein subunit 1	/	/	/
Nt01:124911407:124912327:clu_1514_+	Nitab4.5_0003777g0050	GO:0051028	mRNA transport	BP	nta:107827611	K12882	NCBP1, CBP80; nuclear cap-binding protein subunit 1	/	/	/
Nt01:124911407:124912327:clu_1514_+	Nitab4.5_0003777g0050	GO:0051168	nuclear export	BP	nta:107827611	K12882	NCBP1, CBP80; nuclear cap-binding protein subunit 1	/	/	/
Nt01:124911407:124912327:clu_1514_+	Nitab4.5_0003777g0050	GO:0051169	nuclear transport	BP	nta:107827611	K12882	NCBP1, CBP80; nuclear cap-binding protein subunit 1	/	/	/
Nt01:124911407:124912327:clu_1514_+	Nitab4.5_0003777g0050	GO:0051179	localization	BP	nta:107827611	K12882	NCBP1, CBP80; nuclear cap-binding protein subunit 1	/	/	/
Nt01:124911407:124912327:clu_1514_+	Nitab4.5_0003777g0050	GO:0051234	establishment of localization	BP	nta:107827611	K12882	NCBP1, CBP80; nuclear cap-binding protein subunit 1	/	/	/
Nt01:124911407:124912327:clu_1514_+	Nitab4.5_0003777g0050	GO:0051236	establishment of RNA localization	BP	nta:107827611	K12882	NCBP1, CBP80; nuclear cap-binding protein subunit 1	/	/	/
Nt01:124911407:124912327:clu_1514_+	Nitab4.5_0003777g0050	GO:0051641	cellular localization	BP	nta:107827611	K12882	NCBP1, CBP80; nuclear cap-binding protein subunit 1	/	/	/
Nt01:124911407:124912327:clu_1514_+	Nitab4.5_0003777g0050	GO:0051649	establishment of localization in cell	BP	nta:107827611	K12882	NCBP1, CBP80; nuclear cap-binding protein subunit 1	/	/	/
Nt01:124911407:124912327:clu_1514_+	Nitab4.5_0003777g0050	GO:0051716	cellular response to stimulus	BP	nta:107827611	K12882	NCBP1, CBP80; nuclear cap-binding protein subunit 1	/	/	/
Nt01:124911407:124912327:clu_1514_+	Nitab4.5_0003777g0050	GO:0060255	regulation of macromolecule metabolic process	BP	nta:107827611	K12882	NCBP1, CBP80; nuclear cap-binding protein subunit 1	/	/	/
Nt01:124911407:124912327:clu_1514_+	Nitab4.5_0003777g0050	GO:0061458	reproductive system development	BP	nta:107827611	K12882	NCBP1, CBP80; nuclear cap-binding protein subunit 1	/	/	/
Nt01:124911407:124912327:clu_1514_+	Nitab4.5_0003777g0050	GO:0065007	biological regulation	BP	nta:107827611	K12882	NCBP1, CBP80; nuclear cap-binding protein subunit 1	/	/	/
Nt01:124911407:124912327:clu_1514_+	Nitab4.5_0003777g0050	GO:0070727	cellular macromolecule localization	BP	nta:107827611	K12882	NCBP1, CBP80; nuclear cap-binding protein subunit 1	/	/	/
Nt01:124911407:124912327:clu_1514_+	Nitab4.5_0003777g0050	GO:0070887	cellular response to chemical stimulus	BP	nta:107827611	K12882	NCBP1, CBP80; nuclear cap-binding protein subunit 1	/	/	/
Nt01:124911407:124912327:clu_1514_+	Nitab4.5_0003777g0050	GO:0070918	regulatory ncRNA processing	BP	nta:107827611	K12882	NCBP1, CBP80; nuclear cap-binding protein subunit 1	/	/	/
Nt01:124911407:124912327:clu_1514_+	Nitab4.5_0003777g0050	GO:0071166	ribonucleoprotein complex localization	BP	nta:107827611	K12882	NCBP1, CBP80; nuclear cap-binding protein subunit 1	/	/	/
Nt01:124911407:124912327:clu_1514_+	Nitab4.5_0003777g0050	GO:0071310	cellular response to organic substance	BP	nta:107827611	K12882	NCBP1, CBP80; nuclear cap-binding protein subunit 1	/	/	/
Nt01:124911407:124912327:clu_1514_+	Nitab4.5_0003777g0050	GO:0071359	cellular response to dsRNA	BP	nta:107827611	K12882	NCBP1, CBP80; nuclear cap-binding protein subunit 1	/	/	/
Nt01:124911407:124912327:clu_1514_+	Nitab4.5_0003777g0050	GO:0071407	cellular response to organic cyclic compound	BP	nta:107827611	K12882	NCBP1, CBP80; nuclear cap-binding protein subunit 1	/	/	/
Nt01:124911407:124912327:clu_1514_+	Nitab4.5_0003777g0050	GO:0071702	organic substance transport	BP	nta:107827611	K12882	NCBP1, CBP80; nuclear cap-binding protein subunit 1	/	/	/
Nt01:124911407:124912327:clu_1514_+	Nitab4.5_0003777g0050	GO:0071704	organic substance metabolic process	BP	nta:107827611	K12882	NCBP1, CBP80; nuclear cap-binding protein subunit 1	/	/	/
Nt01:124911407:124912327:clu_1514_+	Nitab4.5_0003777g0050	GO:0071705	nitrogen compound transport	BP	nta:107827611	K12882	NCBP1, CBP80; nuclear cap-binding protein subunit 1	/	/	/
Nt01:124911407:124912327:clu_1514_+	Nitab4.5_0003777g0050	GO:0090304	nucleic acid metabolic process	BP	nta:107827611	K12882	NCBP1, CBP80; nuclear cap-binding protein subunit 1	/	/	/
Nt01:124911407:124912327:clu_1514_+	Nitab4.5_0003777g0050	GO:0097159	organic cyclic compound binding	MF	nta:107827611	K12882	NCBP1, CBP80; nuclear cap-binding protein subunit 1	/	/	/
Nt01:124911407:124912327:clu_1514_+	Nitab4.5_0003777g0050	GO:0097305	response to alcohol	BP	nta:107827611	K12882	NCBP1, CBP80; nuclear cap-binding protein subunit 1	/	/	/
Nt01:124911407:124912327:clu_1514_+	Nitab4.5_0003777g0050	GO:1901360	organic cyclic compound metabolic process	BP	nta:107827611	K12882	NCBP1, CBP80; nuclear cap-binding protein subunit 1	/	/	/
Nt01:124911407:124912327:clu_1514_+	Nitab4.5_0003777g0050	GO:1901361	organic cyclic compound catabolic process	BP	nta:107827611	K12882	NCBP1, CBP80; nuclear cap-binding protein subunit 1	/	/	/
Nt01:124911407:124912327:clu_1514_+	Nitab4.5_0003777g0050	GO:1901363	heterocyclic compound binding	MF	nta:107827611	K12882	NCBP1, CBP80; nuclear cap-binding protein subunit 1	/	/	/
Nt01:124911407:124912327:clu_1514_+	Nitab4.5_0003777g0050	GO:1901575	organic substance catabolic process	BP	nta:107827611	K12882	NCBP1, CBP80; nuclear cap-binding protein subunit 1	/	/	/
Nt01:124911407:124912327:clu_1514_+	Nitab4.5_0003777g0050	GO:1901698	response to nitrogen compound	BP	nta:107827611	K12882	NCBP1, CBP80; nuclear cap-binding protein subunit 1	/	/	/
Nt01:124911407:124912327:clu_1514_+	Nitab4.5_0003777g0050	GO:1901699	cellular response to nitrogen compound	BP	nta:107827611	K12882	NCBP1, CBP80; nuclear cap-binding protein subunit 1	/	/	/
Nt01:124911407:124912327:clu_1514_+	Nitab4.5_0003777g0050	GO:1901700	response to oxygen-containing compound	BP	nta:107827611	K12882	NCBP1, CBP80; nuclear cap-binding protein subunit 1	/	/	/
Nt01:126145361:126146437:clu_1540_+	Nitab4.5_0000207g0020	/	/	/	nta:107795338	/	/	/	/	/
Nt01:126145580:126146454:clu_1540_+	Nitab4.5_0000207g0020	/	/	/	nta:107795338	/	/	/	/	/
Nt01:126177405:126177501:clu_1542_+	Nitab4.5_0000207g0030	GO:0002229	defense response to oomycetes	BP	nta:107795339	K03327	/	/	/	/
Nt01:126177405:126177501:clu_1542_+	Nitab4.5_0000207g0030	GO:0002239	response to oomycetes	BP	nta:107795339	K03327	/	/	/	/
Nt01:126177405:126177501:clu_1542_+	Nitab4.5_0000207g0030	GO:0003674	molecular_function	MF	nta:107795339	K03327	/	/	/	/
Nt01:126177405:126177501:clu_1542_+	Nitab4.5_0000207g0030	GO:0005215	transporter activity	MF	nta:107795339	K03327	/	/	/	/
Nt01:126177405:126177501:clu_1542_+	Nitab4.5_0000207g0030	GO:0006810	transport	BP	nta:107795339	K03327	/	/	/	/
Nt01:126177405:126177501:clu_1542_+	Nitab4.5_0000207g0030	GO:0006855	xenobiotic transmembrane transport	BP	nta:107795339	K03327	/	/	/	/
Nt01:126177405:126177501:clu_1542_+	Nitab4.5_0000207g0030	GO:0006950	response to stress	BP	nta:107795339	K03327	/	/	/	/
Nt01:126177405:126177501:clu_1542_+	Nitab4.5_0000207g0030	GO:0006952	defense response	BP	nta:107795339	K03327	/	/	/	/
Nt01:126177405:126177501:clu_1542_+	Nitab4.5_0000207g0030	GO:0008150	biological_process	BP	nta:107795339	K03327	/	/	/	/
Nt01:126177405:126177501:clu_1542_+	Nitab4.5_0000207g0030	GO:0009605	response to external stimulus	BP	nta:107795339	K03327	/	/	/	/
Nt01:126177405:126177501:clu_1542_+	Nitab4.5_0000207g0030	GO:0009607	response to biotic stimulus	BP	nta:107795339	K03327	/	/	/	/
Nt01:126177405:126177501:clu_1542_+	Nitab4.5_0000207g0030	GO:0009636	response to toxic substance	BP	nta:107795339	K03327	/	/	/	/
Nt01:126177405:126177501:clu_1542_+	Nitab4.5_0000207g0030	GO:0022857	transmembrane transporter activity	MF	nta:107795339	K03327	/	/	/	/
Nt01:126177405:126177501:clu_1542_+	Nitab4.5_0000207g0030	GO:0042221	response to chemical	BP	nta:107795339	K03327	/	/	/	/
Nt01:126177405:126177501:clu_1542_+	Nitab4.5_0000207g0030	GO:0043207	response to external biotic stimulus	BP	nta:107795339	K03327	/	/	/	/
Nt01:126177405:126177501:clu_1542_+	Nitab4.5_0000207g0030	GO:0050896	response to stimulus	BP	nta:107795339	K03327	/	/	/	/
Nt01:126177405:126177501:clu_1542_+	Nitab4.5_0000207g0030	GO:0051179	localization	BP	nta:107795339	K03327	/	/	/	/
Nt01:126177405:126177501:clu_1542_+	Nitab4.5_0000207g0030	GO:0051234	establishment of localization	BP	nta:107795339	K03327	/	/	/	/
Nt01:126177405:126177501:clu_1542_+	Nitab4.5_0000207g0030	GO:0051707	response to other organism	BP	nta:107795339	K03327	/	/	/	/
Nt01:126177405:126177501:clu_1542_+	Nitab4.5_0000207g0030	GO:0055085	transmembrane transport	BP	nta:107795339	K03327	/	/	/	/
Nt01:126177405:126177501:clu_1542_+	Nitab4.5_0000207g0030	GO:0098542	defense response to other organism	BP	nta:107795339	K03327	/	/	/	/
Nt01:126178401:126189020:clu_1544_+	Nitab4.5_0000207g0030	GO:0002229	defense response to oomycetes	BP	nta:107795339	K03327	/	/	/	/
Nt01:126178401:126189020:clu_1544_+	Nitab4.5_0000207g0030	GO:0002239	response to oomycetes	BP	nta:107795339	K03327	/	/	/	/
Nt01:126178401:126189020:clu_1544_+	Nitab4.5_0000207g0030	GO:0003674	molecular_function	MF	nta:107795339	K03327	/	/	/	/
Nt01:126178401:126189020:clu_1544_+	Nitab4.5_0000207g0030	GO:0005215	transporter activity	MF	nta:107795339	K03327	/	/	/	/
Nt01:126178401:126189020:clu_1544_+	Nitab4.5_0000207g0030	GO:0006810	transport	BP	nta:107795339	K03327	/	/	/	/
Nt01:126178401:126189020:clu_1544_+	Nitab4.5_0000207g0030	GO:0006855	xenobiotic transmembrane transport	BP	nta:107795339	K03327	/	/	/	/
Nt01:126178401:126189020:clu_1544_+	Nitab4.5_0000207g0030	GO:0006950	response to stress	BP	nta:107795339	K03327	/	/	/	/
Nt01:126178401:126189020:clu_1544_+	Nitab4.5_0000207g0030	GO:0006952	defense response	BP	nta:107795339	K03327	/	/	/	/
Nt01:126178401:126189020:clu_1544_+	Nitab4.5_0000207g0030	GO:0008150	biological_process	BP	nta:107795339	K03327	/	/	/	/
Nt01:126178401:126189020:clu_1544_+	Nitab4.5_0000207g0030	GO:0009605	response to external stimulus	BP	nta:107795339	K03327	/	/	/	/
Nt01:126178401:126189020:clu_1544_+	Nitab4.5_0000207g0030	GO:0009607	response to biotic stimulus	BP	nta:107795339	K03327	/	/	/	/
Nt01:126178401:126189020:clu_1544_+	Nitab4.5_0000207g0030	GO:0009636	response to toxic substance	BP	nta:107795339	K03327	/	/	/	/
Nt01:126178401:126189020:clu_1544_+	Nitab4.5_0000207g0030	GO:0022857	transmembrane transporter activity	MF	nta:107795339	K03327	/	/	/	/
Nt01:126178401:126189020:clu_1544_+	Nitab4.5_0000207g0030	GO:0042221	response to chemical	BP	nta:107795339	K03327	/	/	/	/
Nt01:126178401:126189020:clu_1544_+	Nitab4.5_0000207g0030	GO:0043207	response to external biotic stimulus	BP	nta:107795339	K03327	/	/	/	/
Nt01:126178401:126189020:clu_1544_+	Nitab4.5_0000207g0030	GO:0050896	response to stimulus	BP	nta:107795339	K03327	/	/	/	/
Nt01:126178401:126189020:clu_1544_+	Nitab4.5_0000207g0030	GO:0051179	localization	BP	nta:107795339	K03327	/	/	/	/
Nt01:126178401:126189020:clu_1544_+	Nitab4.5_0000207g0030	GO:0051234	establishment of localization	BP	nta:107795339	K03327	/	/	/	/
Nt01:126178401:126189020:clu_1544_+	Nitab4.5_0000207g0030	GO:0051707	response to other organism	BP	nta:107795339	K03327	/	/	/	/
Nt01:126178401:126189020:clu_1544_+	Nitab4.5_0000207g0030	GO:0055085	transmembrane transport	BP	nta:107795339	K03327	/	/	/	/
Nt01:126178401:126189020:clu_1544_+	Nitab4.5_0000207g0030	GO:0098542	defense response to other organism	BP	nta:107795339	K03327	/	/	/	/
Nt01:126188874:126189020:clu_1544_+	Nitab4.5_0000207g0030	GO:0002229	defense response to oomycetes	BP	nta:107795339	K03327	/	/	/	/
Nt01:126188874:126189020:clu_1544_+	Nitab4.5_0000207g0030	GO:0002239	response to oomycetes	BP	nta:107795339	K03327	/	/	/	/
Nt01:126188874:126189020:clu_1544_+	Nitab4.5_0000207g0030	GO:0003674	molecular_function	MF	nta:107795339	K03327	/	/	/	/
Nt01:126188874:126189020:clu_1544_+	Nitab4.5_0000207g0030	GO:0005215	transporter activity	MF	nta:107795339	K03327	/	/	/	/
Nt01:126188874:126189020:clu_1544_+	Nitab4.5_0000207g0030	GO:0006810	transport	BP	nta:107795339	K03327	/	/	/	/
Nt01:126188874:126189020:clu_1544_+	Nitab4.5_0000207g0030	GO:0006855	xenobiotic transmembrane transport	BP	nta:107795339	K03327	/	/	/	/
Nt01:126188874:126189020:clu_1544_+	Nitab4.5_0000207g0030	GO:0006950	response to stress	BP	nta:107795339	K03327	/	/	/	/
Nt01:126188874:126189020:clu_1544_+	Nitab4.5_0000207g0030	GO:0006952	defense response	BP	nta:107795339	K03327	/	/	/	/
Nt01:126188874:126189020:clu_1544_+	Nitab4.5_0000207g0030	GO:0008150	biological_process	BP	nta:107795339	K03327	/	/	/	/
Nt01:126188874:126189020:clu_1544_+	Nitab4.5_0000207g0030	GO:0009605	response to external stimulus	BP	nta:107795339	K03327	/	/	/	/
Nt01:126188874:126189020:clu_1544_+	Nitab4.5_0000207g0030	GO:0009607	response to biotic stimulus	BP	nta:107795339	K03327	/	/	/	/
Nt01:126188874:126189020:clu_1544_+	Nitab4.5_0000207g0030	GO:0009636	response to toxic substance	BP	nta:107795339	K03327	/	/	/	/
Nt01:126188874:126189020:clu_1544_+	Nitab4.5_0000207g0030	GO:0022857	transmembrane transporter activity	MF	nta:107795339	K03327	/	/	/	/
Nt01:126188874:126189020:clu_1544_+	Nitab4.5_0000207g0030	GO:0042221	response to chemical	BP	nta:107795339	K03327	/	/	/	/
Nt01:126188874:126189020:clu_1544_+	Nitab4.5_0000207g0030	GO:0043207	response to external biotic stimulus	BP	nta:107795339	K03327	/	/	/	/
Nt01:126188874:126189020:clu_1544_+	Nitab4.5_0000207g0030	GO:0050896	response to stimulus	BP	nta:107795339	K03327	/	/	/	/
Nt01:126188874:126189020:clu_1544_+	Nitab4.5_0000207g0030	GO:0051179	localization	BP	nta:107795339	K03327	/	/	/	/
Nt01:126188874:126189020:clu_1544_+	Nitab4.5_0000207g0030	GO:0051234	establishment of localization	BP	nta:107795339	K03327	/	/	/	/
Nt01:126188874:126189020:clu_1544_+	Nitab4.5_0000207g0030	GO:0051707	response to other organism	BP	nta:107795339	K03327	/	/	/	/
Nt01:126188874:126189020:clu_1544_+	Nitab4.5_0000207g0030	GO:0055085	transmembrane transport	BP	nta:107795339	K03327	/	/	/	/
Nt01:126188874:126189020:clu_1544_+	Nitab4.5_0000207g0030	GO:0098542	defense response to other organism	BP	nta:107795339	K03327	/	/	/	/
Nt01:126246368:126246878:clu_1546_+	Nitab4.5_0000207g0070	GO:0005575	cellular_component	CC	nta:107817457	K16054	DEP1; methylthioribulose 1-phosphate dehydratase / enolase-phosphatase E1 [EC:4.2.1.109 3.1.3.77]	/	/	/
Nt01:126246368:126246878:clu_1546_+	Nitab4.5_0000207g0070	GO:0005622	intracellular anatomical structure	CC	nta:107817457	K16054	DEP1; methylthioribulose 1-phosphate dehydratase / enolase-phosphatase E1 [EC:4.2.1.109 3.1.3.77]	/	/	/
Nt01:126246368:126246878:clu_1546_+	Nitab4.5_0000207g0070	GO:0005737	cytoplasm	CC	nta:107817457	K16054	DEP1; methylthioribulose 1-phosphate dehydratase / enolase-phosphatase E1 [EC:4.2.1.109 3.1.3.77]	/	/	/
Nt01:126246368:126246878:clu_1546_+	Nitab4.5_0000207g0070	GO:0005829	cytosol	CC	nta:107817457	K16054	DEP1; methylthioribulose 1-phosphate dehydratase / enolase-phosphatase E1 [EC:4.2.1.109 3.1.3.77]	/	/	/
Nt01:126246368:126246878:clu_1546_+	Nitab4.5_0000207g0070	GO:0009507	chloroplast	CC	nta:107817457	K16054	DEP1; methylthioribulose 1-phosphate dehydratase / enolase-phosphatase E1 [EC:4.2.1.109 3.1.3.77]	/	/	/
Nt01:126246368:126246878:clu_1546_+	Nitab4.5_0000207g0070	GO:0009532	plastid stroma	CC	nta:107817457	K16054	DEP1; methylthioribulose 1-phosphate dehydratase / enolase-phosphatase E1 [EC:4.2.1.109 3.1.3.77]	/	/	/
Nt01:126246368:126246878:clu_1546_+	Nitab4.5_0000207g0070	GO:0009536	plastid	CC	nta:107817457	K16054	DEP1; methylthioribulose 1-phosphate dehydratase / enolase-phosphatase E1 [EC:4.2.1.109 3.1.3.77]	/	/	/
Nt01:126246368:126246878:clu_1546_+	Nitab4.5_0000207g0070	GO:0009570	chloroplast stroma	CC	nta:107817457	K16054	DEP1; methylthioribulose 1-phosphate dehydratase / enolase-phosphatase E1 [EC:4.2.1.109 3.1.3.77]	/	/	/
Nt01:126246368:126246878:clu_1546_+	Nitab4.5_0000207g0070	GO:0043226	organelle	CC	nta:107817457	K16054	DEP1; methylthioribulose 1-phosphate dehydratase / enolase-phosphatase E1 [EC:4.2.1.109 3.1.3.77]	/	/	/
Nt01:126246368:126246878:clu_1546_+	Nitab4.5_0000207g0070	GO:0043227	membrane-bounded organelle	CC	nta:107817457	K16054	DEP1; methylthioribulose 1-phosphate dehydratase / enolase-phosphatase E1 [EC:4.2.1.109 3.1.3.77]	/	/	/
Nt01:126246368:126246878:clu_1546_+	Nitab4.5_0000207g0070	GO:0043229	intracellular organelle	CC	nta:107817457	K16054	DEP1; methylthioribulose 1-phosphate dehydratase / enolase-phosphatase E1 [EC:4.2.1.109 3.1.3.77]	/	/	/
Nt01:126246368:126246878:clu_1546_+	Nitab4.5_0000207g0070	GO:0043231	intracellular membrane-bounded organelle	CC	nta:107817457	K16054	DEP1; methylthioribulose 1-phosphate dehydratase / enolase-phosphatase E1 [EC:4.2.1.109 3.1.3.77]	/	/	/
Nt01:126486972:126487069:clu_1563_+	Nitab4.5_0000207g0160	GO:0000003	reproduction	BP	nta:107817448	K00979	kdsB; 3-deoxy-manno-octulosonate cytidylyltransferase (CMP-KDO synthetase) [EC:2.7.7.38]	/	/	/
Nt01:126486972:126487069:clu_1563_+	Nitab4.5_0000207g0160	GO:0000902	cell morphogenesis	BP	nta:107817448	K00979	kdsB; 3-deoxy-manno-octulosonate cytidylyltransferase (CMP-KDO synthetase) [EC:2.7.7.38]	/	/	/
Nt01:126486972:126487069:clu_1563_+	Nitab4.5_0000207g0160	GO:0003006	developmental process involved in reproduction	BP	nta:107817448	K00979	kdsB; 3-deoxy-manno-octulosonate cytidylyltransferase (CMP-KDO synthetase) [EC:2.7.7.38]	/	/	/
Nt01:126486972:126487069:clu_1563_+	Nitab4.5_0000207g0160	GO:0003674	molecular_function	MF	nta:107817448	K00979	kdsB; 3-deoxy-manno-octulosonate cytidylyltransferase (CMP-KDO synthetase) [EC:2.7.7.38]	/	/	/
Nt01:126486972:126487069:clu_1563_+	Nitab4.5_0000207g0160	GO:0003824	catalytic activity	MF	nta:107817448	K00979	kdsB; 3-deoxy-manno-octulosonate cytidylyltransferase (CMP-KDO synthetase) [EC:2.7.7.38]	/	/	/
Nt01:126486972:126487069:clu_1563_+	Nitab4.5_0000207g0160	GO:0005575	cellular_component	CC	nta:107817448	K00979	kdsB; 3-deoxy-manno-octulosonate cytidylyltransferase (CMP-KDO synthetase) [EC:2.7.7.38]	/	/	/
Nt01:126486972:126487069:clu_1563_+	Nitab4.5_0000207g0160	GO:0005622	intracellular anatomical structure	CC	nta:107817448	K00979	kdsB; 3-deoxy-manno-octulosonate cytidylyltransferase (CMP-KDO synthetase) [EC:2.7.7.38]	/	/	/
Nt01:126486972:126487069:clu_1563_+	Nitab4.5_0000207g0160	GO:0005737	cytoplasm	CC	nta:107817448	K00979	kdsB; 3-deoxy-manno-octulosonate cytidylyltransferase (CMP-KDO synthetase) [EC:2.7.7.38]	/	/	/
Nt01:126486972:126487069:clu_1563_+	Nitab4.5_0000207g0160	GO:0005739	mitochondrion	CC	nta:107817448	K00979	kdsB; 3-deoxy-manno-octulosonate cytidylyltransferase (CMP-KDO synthetase) [EC:2.7.7.38]	/	/	/
Nt01:126486972:126487069:clu_1563_+	Nitab4.5_0000207g0160	GO:0005740	mitochondrial envelope	CC	nta:107817448	K00979	kdsB; 3-deoxy-manno-octulosonate cytidylyltransferase (CMP-KDO synthetase) [EC:2.7.7.38]	/	/	/
Nt01:126486972:126487069:clu_1563_+	Nitab4.5_0000207g0160	GO:0005741	mitochondrial outer membrane	CC	nta:107817448	K00979	kdsB; 3-deoxy-manno-octulosonate cytidylyltransferase (CMP-KDO synthetase) [EC:2.7.7.38]	/	/	/
Nt01:126486972:126487069:clu_1563_+	Nitab4.5_0000207g0160	GO:0006139	nucleobase-containing compound metabolic process	BP	nta:107817448	K00979	kdsB; 3-deoxy-manno-octulosonate cytidylyltransferase (CMP-KDO synthetase) [EC:2.7.7.38]	/	/	/
Nt01:126486972:126487069:clu_1563_+	Nitab4.5_0000207g0160	GO:0006725	cellular aromatic compound metabolic process	BP	nta:107817448	K00979	kdsB; 3-deoxy-manno-octulosonate cytidylyltransferase (CMP-KDO synthetase) [EC:2.7.7.38]	/	/	/
Nt01:126486972:126487069:clu_1563_+	Nitab4.5_0000207g0160	GO:0006793	phosphorus metabolic process	BP	nta:107817448	K00979	kdsB; 3-deoxy-manno-octulosonate cytidylyltransferase (CMP-KDO synthetase) [EC:2.7.7.38]	/	/	/
Nt01:126486972:126487069:clu_1563_+	Nitab4.5_0000207g0160	GO:0006807	nitrogen compound metabolic process	BP	nta:107817448	K00979	kdsB; 3-deoxy-manno-octulosonate cytidylyltransferase (CMP-KDO synthetase) [EC:2.7.7.38]	/	/	/
Nt01:126486972:126487069:clu_1563_+	Nitab4.5_0000207g0160	GO:0007275	multicellular organism development	BP	nta:107817448	K00979	kdsB; 3-deoxy-manno-octulosonate cytidylyltransferase (CMP-KDO synthetase) [EC:2.7.7.38]	/	/	/
Nt01:126486972:126487069:clu_1563_+	Nitab4.5_0000207g0160	GO:0008150	biological_process	BP	nta:107817448	K00979	kdsB; 3-deoxy-manno-octulosonate cytidylyltransferase (CMP-KDO synthetase) [EC:2.7.7.38]	/	/	/
Nt01:126486972:126487069:clu_1563_+	Nitab4.5_0000207g0160	GO:0008152	metabolic process	BP	nta:107817448	K00979	kdsB; 3-deoxy-manno-octulosonate cytidylyltransferase (CMP-KDO synthetase) [EC:2.7.7.38]	/	/	/
Nt01:126486972:126487069:clu_1563_+	Nitab4.5_0000207g0160	GO:0008690	3-deoxy-manno-octulosonate cytidylyltransferase activity	MF	nta:107817448	K00979	kdsB; 3-deoxy-manno-octulosonate cytidylyltransferase (CMP-KDO synthetase) [EC:2.7.7.38]	/	/	/
Nt01:126486972:126487069:clu_1563_+	Nitab4.5_0000207g0160	GO:0009058	biosynthetic process	BP	nta:107817448	K00979	kdsB; 3-deoxy-manno-octulosonate cytidylyltransferase (CMP-KDO synthetase) [EC:2.7.7.38]	/	/	/
Nt01:126486972:126487069:clu_1563_+	Nitab4.5_0000207g0160	GO:0009225	nucleotide-sugar metabolic process	BP	nta:107817448	K00979	kdsB; 3-deoxy-manno-octulosonate cytidylyltransferase (CMP-KDO synthetase) [EC:2.7.7.38]	/	/	/
Nt01:126486972:126487069:clu_1563_+	Nitab4.5_0000207g0160	GO:0009226	nucleotide-sugar biosynthetic process	BP	nta:107817448	K00979	kdsB; 3-deoxy-manno-octulosonate cytidylyltransferase (CMP-KDO synthetase) [EC:2.7.7.38]	/	/	/
Nt01:126486972:126487069:clu_1563_+	Nitab4.5_0000207g0160	GO:0009555	pollen development	BP	nta:107817448	K00979	kdsB; 3-deoxy-manno-octulosonate cytidylyltransferase (CMP-KDO synthetase) [EC:2.7.7.38]	/	/	/
Nt01:126486972:126487069:clu_1563_+	Nitab4.5_0000207g0160	GO:0009653	anatomical structure morphogenesis	BP	nta:107817448	K00979	kdsB; 3-deoxy-manno-octulosonate cytidylyltransferase (CMP-KDO synthetase) [EC:2.7.7.38]	/	/	/
Nt01:126486972:126487069:clu_1563_+	Nitab4.5_0000207g0160	GO:0009826	unidimensional cell growth	BP	nta:107817448	K00979	kdsB; 3-deoxy-manno-octulosonate cytidylyltransferase (CMP-KDO synthetase) [EC:2.7.7.38]	/	/	/
Nt01:126486972:126487069:clu_1563_+	Nitab4.5_0000207g0160	GO:0009856	pollination	BP	nta:107817448	K00979	kdsB; 3-deoxy-manno-octulosonate cytidylyltransferase (CMP-KDO synthetase) [EC:2.7.7.38]	/	/	/
Nt01:126486972:126487069:clu_1563_+	Nitab4.5_0000207g0160	GO:0009860	pollen tube growth	BP	nta:107817448	K00979	kdsB; 3-deoxy-manno-octulosonate cytidylyltransferase (CMP-KDO synthetase) [EC:2.7.7.38]	/	/	/
Nt01:126486972:126487069:clu_1563_+	Nitab4.5_0000207g0160	GO:0009932	cell tip growth	BP	nta:107817448	K00979	kdsB; 3-deoxy-manno-octulosonate cytidylyltransferase (CMP-KDO synthetase) [EC:2.7.7.38]	/	/	/
Nt01:126486972:126487069:clu_1563_+	Nitab4.5_0000207g0160	GO:0009987	cellular process	BP	nta:107817448	K00979	kdsB; 3-deoxy-manno-octulosonate cytidylyltransferase (CMP-KDO synthetase) [EC:2.7.7.38]	/	/	/
Nt01:126486972:126487069:clu_1563_+	Nitab4.5_0000207g0160	GO:0016020	membrane	CC	nta:107817448	K00979	kdsB; 3-deoxy-manno-octulosonate cytidylyltransferase (CMP-KDO synthetase) [EC:2.7.7.38]	/	/	/
Nt01:126486972:126487069:clu_1563_+	Nitab4.5_0000207g0160	GO:0016043	cellular component organization	BP	nta:107817448	K00979	kdsB; 3-deoxy-manno-octulosonate cytidylyltransferase (CMP-KDO synthetase) [EC:2.7.7.38]	/	/	/
Nt01:126486972:126487069:clu_1563_+	Nitab4.5_0000207g0160	GO:0016049	cell growth	BP	nta:107817448	K00979	kdsB; 3-deoxy-manno-octulosonate cytidylyltransferase (CMP-KDO synthetase) [EC:2.7.7.38]	/	/	/
Nt01:126486972:126487069:clu_1563_+	Nitab4.5_0000207g0160	GO:0016740	transferase activity	MF	nta:107817448	K00979	kdsB; 3-deoxy-manno-octulosonate cytidylyltransferase (CMP-KDO synthetase) [EC:2.7.7.38]	/	/	/
Nt01:126486972:126487069:clu_1563_+	Nitab4.5_0000207g0160	GO:0016772	transferase activity, transferring phosphorus-containing groups	MF	nta:107817448	K00979	kdsB; 3-deoxy-manno-octulosonate cytidylyltransferase (CMP-KDO synthetase) [EC:2.7.7.38]	/	/	/
Nt01:126486972:126487069:clu_1563_+	Nitab4.5_0000207g0160	GO:0016779	nucleotidyltransferase activity	MF	nta:107817448	K00979	kdsB; 3-deoxy-manno-octulosonate cytidylyltransferase (CMP-KDO synthetase) [EC:2.7.7.38]	/	/	/
Nt01:126486972:126487069:clu_1563_+	Nitab4.5_0000207g0160	GO:0018130	heterocycle biosynthetic process	BP	nta:107817448	K00979	kdsB; 3-deoxy-manno-octulosonate cytidylyltransferase (CMP-KDO synthetase) [EC:2.7.7.38]	/	/	/
Nt01:126486972:126487069:clu_1563_+	Nitab4.5_0000207g0160	GO:0019438	aromatic compound biosynthetic process	BP	nta:107817448	K00979	kdsB; 3-deoxy-manno-octulosonate cytidylyltransferase (CMP-KDO synthetase) [EC:2.7.7.38]	/	/	/
Nt01:126486972:126487069:clu_1563_+	Nitab4.5_0000207g0160	GO:0019867	outer membrane	CC	nta:107817448	K00979	kdsB; 3-deoxy-manno-octulosonate cytidylyltransferase (CMP-KDO synthetase) [EC:2.7.7.38]	/	/	/
Nt01:126486972:126487069:clu_1563_+	Nitab4.5_0000207g0160	GO:0022414	reproductive process	BP	nta:107817448	K00979	kdsB; 3-deoxy-manno-octulosonate cytidylyltransferase (CMP-KDO synthetase) [EC:2.7.7.38]	/	/	/
Nt01:126486972:126487069:clu_1563_+	Nitab4.5_0000207g0160	GO:0030154	cell differentiation	BP	nta:107817448	K00979	kdsB; 3-deoxy-manno-octulosonate cytidylyltransferase (CMP-KDO synthetase) [EC:2.7.7.38]	/	/	/
Nt01:126486972:126487069:clu_1563_+	Nitab4.5_0000207g0160	GO:0031090	organelle membrane	CC	nta:107817448	K00979	kdsB; 3-deoxy-manno-octulosonate cytidylyltransferase (CMP-KDO synthetase) [EC:2.7.7.38]	/	/	/
Nt01:126486972:126487069:clu_1563_+	Nitab4.5_0000207g0160	GO:0031966	mitochondrial membrane	CC	nta:107817448	K00979	kdsB; 3-deoxy-manno-octulosonate cytidylyltransferase (CMP-KDO synthetase) [EC:2.7.7.38]	/	/	/
Nt01:126486972:126487069:clu_1563_+	Nitab4.5_0000207g0160	GO:0031967	organelle envelope	CC	nta:107817448	K00979	kdsB; 3-deoxy-manno-octulosonate cytidylyltransferase (CMP-KDO synthetase) [EC:2.7.7.38]	/	/	/
Nt01:126486972:126487069:clu_1563_+	Nitab4.5_0000207g0160	GO:0031968	organelle outer membrane	CC	nta:107817448	K00979	kdsB; 3-deoxy-manno-octulosonate cytidylyltransferase (CMP-KDO synthetase) [EC:2.7.7.38]	/	/	/
Nt01:126486972:126487069:clu_1563_+	Nitab4.5_0000207g0160	GO:0031975	envelope	CC	nta:107817448	K00979	kdsB; 3-deoxy-manno-octulosonate cytidylyltransferase (CMP-KDO synthetase) [EC:2.7.7.38]	/	/	/
Nt01:126486972:126487069:clu_1563_+	Nitab4.5_0000207g0160	GO:0032501	multicellular organismal process	BP	nta:107817448	K00979	kdsB; 3-deoxy-manno-octulosonate cytidylyltransferase (CMP-KDO synthetase) [EC:2.7.7.38]	/	/	/
Nt01:126486972:126487069:clu_1563_+	Nitab4.5_0000207g0160	GO:0032502	developmental process	BP	nta:107817448	K00979	kdsB; 3-deoxy-manno-octulosonate cytidylyltransferase (CMP-KDO synthetase) [EC:2.7.7.38]	/	/	/
Nt01:126486972:126487069:clu_1563_+	Nitab4.5_0000207g0160	GO:0032989	cellular component morphogenesis	BP	nta:107817448	K00979	kdsB; 3-deoxy-manno-octulosonate cytidylyltransferase (CMP-KDO synthetase) [EC:2.7.7.38]	/	/	/
Nt01:126486972:126487069:clu_1563_+	Nitab4.5_0000207g0160	GO:0033467	CMP-keto-3-deoxy-D-manno-octulosonic acid metabolic process	BP	nta:107817448	K00979	kdsB; 3-deoxy-manno-octulosonate cytidylyltransferase (CMP-KDO synthetase) [EC:2.7.7.38]	/	/	/
Nt01:126486972:126487069:clu_1563_+	Nitab4.5_0000207g0160	GO:0033468	CMP-keto-3-deoxy-D-manno-octulosonic acid biosynthetic process	BP	nta:107817448	K00979	kdsB; 3-deoxy-manno-octulosonate cytidylyltransferase (CMP-KDO synthetase) [EC:2.7.7.38]	/	/	/
Nt01:126486972:126487069:clu_1563_+	Nitab4.5_0000207g0160	GO:0034641	cellular nitrogen compound metabolic process	BP	nta:107817448	K00979	kdsB; 3-deoxy-manno-octulosonate cytidylyltransferase (CMP-KDO synthetase) [EC:2.7.7.38]	/	/	/
Nt01:126486972:126487069:clu_1563_+	Nitab4.5_0000207g0160	GO:0034654	nucleobase-containing compound biosynthetic process	BP	nta:107817448	K00979	kdsB; 3-deoxy-manno-octulosonate cytidylyltransferase (CMP-KDO synthetase) [EC:2.7.7.38]	/	/	/
Nt01:126486972:126487069:clu_1563_+	Nitab4.5_0000207g0160	GO:0040007	growth	BP	nta:107817448	K00979	kdsB; 3-deoxy-manno-octulosonate cytidylyltransferase (CMP-KDO synthetase) [EC:2.7.7.38]	/	/	/
Nt01:126486972:126487069:clu_1563_+	Nitab4.5_0000207g0160	GO:0043226	organelle	CC	nta:107817448	K00979	kdsB; 3-deoxy-manno-octulosonate cytidylyltransferase (CMP-KDO synthetase) [EC:2.7.7.38]	/	/	/
Nt01:126486972:126487069:clu_1563_+	Nitab4.5_0000207g0160	GO:0043227	membrane-bounded organelle	CC	nta:107817448	K00979	kdsB; 3-deoxy-manno-octulosonate cytidylyltransferase (CMP-KDO synthetase) [EC:2.7.7.38]	/	/	/
Nt01:126486972:126487069:clu_1563_+	Nitab4.5_0000207g0160	GO:0043229	intracellular organelle	CC	nta:107817448	K00979	kdsB; 3-deoxy-manno-octulosonate cytidylyltransferase (CMP-KDO synthetase) [EC:2.7.7.38]	/	/	/
Nt01:126486972:126487069:clu_1563_+	Nitab4.5_0000207g0160	GO:0043231	intracellular membrane-bounded organelle	CC	nta:107817448	K00979	kdsB; 3-deoxy-manno-octulosonate cytidylyltransferase (CMP-KDO synthetase) [EC:2.7.7.38]	/	/	/
Nt01:126486972:126487069:clu_1563_+	Nitab4.5_0000207g0160	GO:0044237	cellular metabolic process	BP	nta:107817448	K00979	kdsB; 3-deoxy-manno-octulosonate cytidylyltransferase (CMP-KDO synthetase) [EC:2.7.7.38]	/	/	/
Nt01:126486972:126487069:clu_1563_+	Nitab4.5_0000207g0160	GO:0044238	primary metabolic process	BP	nta:107817448	K00979	kdsB; 3-deoxy-manno-octulosonate cytidylyltransferase (CMP-KDO synthetase) [EC:2.7.7.38]	/	/	/
Nt01:126486972:126487069:clu_1563_+	Nitab4.5_0000207g0160	GO:0044249	cellular biosynthetic process	BP	nta:107817448	K00979	kdsB; 3-deoxy-manno-octulosonate cytidylyltransferase (CMP-KDO synthetase) [EC:2.7.7.38]	/	/	/
Nt01:126486972:126487069:clu_1563_+	Nitab4.5_0000207g0160	GO:0044271	cellular nitrogen compound biosynthetic process	BP	nta:107817448	K00979	kdsB; 3-deoxy-manno-octulosonate cytidylyltransferase (CMP-KDO synthetase) [EC:2.7.7.38]	/	/	/
Nt01:126486972:126487069:clu_1563_+	Nitab4.5_0000207g0160	GO:0044281	small molecule metabolic process	BP	nta:107817448	K00979	kdsB; 3-deoxy-manno-octulosonate cytidylyltransferase (CMP-KDO synthetase) [EC:2.7.7.38]	/	/	/
Nt01:126486972:126487069:clu_1563_+	Nitab4.5_0000207g0160	GO:0044706	multi-multicellular organism process	BP	nta:107817448	K00979	kdsB; 3-deoxy-manno-octulosonate cytidylyltransferase (CMP-KDO synthetase) [EC:2.7.7.38]	/	/	/
Nt01:126486972:126487069:clu_1563_+	Nitab4.5_0000207g0160	GO:0046483	heterocycle metabolic process	BP	nta:107817448	K00979	kdsB; 3-deoxy-manno-octulosonate cytidylyltransferase (CMP-KDO synthetase) [EC:2.7.7.38]	/	/	/
Nt01:126486972:126487069:clu_1563_+	Nitab4.5_0000207g0160	GO:0048229	gametophyte development	BP	nta:107817448	K00979	kdsB; 3-deoxy-manno-octulosonate cytidylyltransferase (CMP-KDO synthetase) [EC:2.7.7.38]	/	/	/
Nt01:126486972:126487069:clu_1563_+	Nitab4.5_0000207g0160	GO:0048468	cell development	BP	nta:107817448	K00979	kdsB; 3-deoxy-manno-octulosonate cytidylyltransferase (CMP-KDO synthetase) [EC:2.7.7.38]	/	/	/
Nt01:126486972:126487069:clu_1563_+	Nitab4.5_0000207g0160	GO:0048588	developmental cell growth	BP	nta:107817448	K00979	kdsB; 3-deoxy-manno-octulosonate cytidylyltransferase (CMP-KDO synthetase) [EC:2.7.7.38]	/	/	/
Nt01:126486972:126487069:clu_1563_+	Nitab4.5_0000207g0160	GO:0048589	developmental growth	BP	nta:107817448	K00979	kdsB; 3-deoxy-manno-octulosonate cytidylyltransferase (CMP-KDO synthetase) [EC:2.7.7.38]	/	/	/
Nt01:126486972:126487069:clu_1563_+	Nitab4.5_0000207g0160	GO:0048856	anatomical structure development	BP	nta:107817448	K00979	kdsB; 3-deoxy-manno-octulosonate cytidylyltransferase (CMP-KDO synthetase) [EC:2.7.7.38]	/	/	/
Nt01:126486972:126487069:clu_1563_+	Nitab4.5_0000207g0160	GO:0048868	pollen tube development	BP	nta:107817448	K00979	kdsB; 3-deoxy-manno-octulosonate cytidylyltransferase (CMP-KDO synthetase) [EC:2.7.7.38]	/	/	/
Nt01:126486972:126487069:clu_1563_+	Nitab4.5_0000207g0160	GO:0048869	cellular developmental process	BP	nta:107817448	K00979	kdsB; 3-deoxy-manno-octulosonate cytidylyltransferase (CMP-KDO synthetase) [EC:2.7.7.38]	/	/	/
Nt01:126486972:126487069:clu_1563_+	Nitab4.5_0000207g0160	GO:0055086	nucleobase-containing small molecule metabolic process	BP	nta:107817448	K00979	kdsB; 3-deoxy-manno-octulosonate cytidylyltransferase (CMP-KDO synthetase) [EC:2.7.7.38]	/	/	/
Nt01:126486972:126487069:clu_1563_+	Nitab4.5_0000207g0160	GO:0060560	developmental growth involved in morphogenesis	BP	nta:107817448	K00979	kdsB; 3-deoxy-manno-octulosonate cytidylyltransferase (CMP-KDO synthetase) [EC:2.7.7.38]	/	/	/
Nt01:126486972:126487069:clu_1563_+	Nitab4.5_0000207g0160	GO:0070567	cytidylyltransferase activity	MF	nta:107817448	K00979	kdsB; 3-deoxy-manno-octulosonate cytidylyltransferase (CMP-KDO synthetase) [EC:2.7.7.38]	/	/	/
Nt01:126486972:126487069:clu_1563_+	Nitab4.5_0000207g0160	GO:0071704	organic substance metabolic process	BP	nta:107817448	K00979	kdsB; 3-deoxy-manno-octulosonate cytidylyltransferase (CMP-KDO synthetase) [EC:2.7.7.38]	/	/	/
Nt01:126486972:126487069:clu_1563_+	Nitab4.5_0000207g0160	GO:0071840	cellular component organization or biogenesis	BP	nta:107817448	K00979	kdsB; 3-deoxy-manno-octulosonate cytidylyltransferase (CMP-KDO synthetase) [EC:2.7.7.38]	/	/	/
Nt01:126486972:126487069:clu_1563_+	Nitab4.5_0000207g0160	GO:0098588	bounding membrane of organelle	CC	nta:107817448	K00979	kdsB; 3-deoxy-manno-octulosonate cytidylyltransferase (CMP-KDO synthetase) [EC:2.7.7.38]	/	/	/
Nt01:126486972:126487069:clu_1563_+	Nitab4.5_0000207g0160	GO:1901135	carbohydrate derivative metabolic process	BP	nta:107817448	K00979	kdsB; 3-deoxy-manno-octulosonate cytidylyltransferase (CMP-KDO synthetase) [EC:2.7.7.38]	/	/	/
Nt01:126486972:126487069:clu_1563_+	Nitab4.5_0000207g0160	GO:1901137	carbohydrate derivative biosynthetic process	BP	nta:107817448	K00979	kdsB; 3-deoxy-manno-octulosonate cytidylyltransferase (CMP-KDO synthetase) [EC:2.7.7.38]	/	/	/
Nt01:126486972:126487069:clu_1563_+	Nitab4.5_0000207g0160	GO:1901360	organic cyclic compound metabolic process	BP	nta:107817448	K00979	kdsB; 3-deoxy-manno-octulosonate cytidylyltransferase (CMP-KDO synthetase) [EC:2.7.7.38]	/	/	/
Nt01:126486972:126487069:clu_1563_+	Nitab4.5_0000207g0160	GO:1901362	organic cyclic compound biosynthetic process	BP	nta:107817448	K00979	kdsB; 3-deoxy-manno-octulosonate cytidylyltransferase (CMP-KDO synthetase) [EC:2.7.7.38]	/	/	/
Nt01:126486972:126487069:clu_1563_+	Nitab4.5_0000207g0160	GO:1901576	organic substance biosynthetic process	BP	nta:107817448	K00979	kdsB; 3-deoxy-manno-octulosonate cytidylyltransferase (CMP-KDO synthetase) [EC:2.7.7.38]	/	/	/
Nt01:130432508:130433020:clu_758_-	Nitab4.5_0001208g0140	GO:0003674	molecular_function	MF	nta:107776772	K00815	TAT; tyrosine aminotransferase [EC:2.6.1.5]	/	/	/
Nt01:130432508:130433020:clu_758_-	Nitab4.5_0001208g0140	GO:0003824	catalytic activity	MF	nta:107776772	K00815	TAT; tyrosine aminotransferase [EC:2.6.1.5]	/	/	/
Nt01:130432508:130433020:clu_758_-	Nitab4.5_0001208g0140	GO:0004838	L-tyrosine:2-oxoglutarate aminotransferase activity	MF	nta:107776772	K00815	TAT; tyrosine aminotransferase [EC:2.6.1.5]	/	/	/
Nt01:130432508:130433020:clu_758_-	Nitab4.5_0001208g0140	GO:0005575	cellular_component	CC	nta:107776772	K00815	TAT; tyrosine aminotransferase [EC:2.6.1.5]	/	/	/
Nt01:130432508:130433020:clu_758_-	Nitab4.5_0001208g0140	GO:0005622	intracellular anatomical structure	CC	nta:107776772	K00815	TAT; tyrosine aminotransferase [EC:2.6.1.5]	/	/	/
Nt01:130432508:130433020:clu_758_-	Nitab4.5_0001208g0140	GO:0005737	cytoplasm	CC	nta:107776772	K00815	TAT; tyrosine aminotransferase [EC:2.6.1.5]	/	/	/
Nt01:130432508:130433020:clu_758_-	Nitab4.5_0001208g0140	GO:0005829	cytosol	CC	nta:107776772	K00815	TAT; tyrosine aminotransferase [EC:2.6.1.5]	/	/	/
Nt01:130432508:130433020:clu_758_-	Nitab4.5_0001208g0140	GO:0006082	organic acid metabolic process	BP	nta:107776772	K00815	TAT; tyrosine aminotransferase [EC:2.6.1.5]	/	/	/
Nt01:130432508:130433020:clu_758_-	Nitab4.5_0001208g0140	GO:0006520	amino acid metabolic process	BP	nta:107776772	K00815	TAT; tyrosine aminotransferase [EC:2.6.1.5]	/	/	/
Nt01:130432508:130433020:clu_758_-	Nitab4.5_0001208g0140	GO:0006570	tyrosine metabolic process	BP	nta:107776772	K00815	TAT; tyrosine aminotransferase [EC:2.6.1.5]	/	/	/
Nt01:130432508:130433020:clu_758_-	Nitab4.5_0001208g0140	GO:0006572	tyrosine catabolic process	BP	nta:107776772	K00815	TAT; tyrosine aminotransferase [EC:2.6.1.5]	/	/	/
Nt01:130432508:130433020:clu_758_-	Nitab4.5_0001208g0140	GO:0006725	cellular aromatic compound metabolic process	BP	nta:107776772	K00815	TAT; tyrosine aminotransferase [EC:2.6.1.5]	/	/	/
Nt01:130432508:130433020:clu_758_-	Nitab4.5_0001208g0140	GO:0006766	vitamin metabolic process	BP	nta:107776772	K00815	TAT; tyrosine aminotransferase [EC:2.6.1.5]	/	/	/
Nt01:130432508:130433020:clu_758_-	Nitab4.5_0001208g0140	GO:0006775	fat-soluble vitamin metabolic process	BP	nta:107776772	K00815	TAT; tyrosine aminotransferase [EC:2.6.1.5]	/	/	/
Nt01:130432508:130433020:clu_758_-	Nitab4.5_0001208g0140	GO:0006807	nitrogen compound metabolic process	BP	nta:107776772	K00815	TAT; tyrosine aminotransferase [EC:2.6.1.5]	/	/	/
Nt01:130432508:130433020:clu_758_-	Nitab4.5_0001208g0140	GO:0008150	biological_process	BP	nta:107776772	K00815	TAT; tyrosine aminotransferase [EC:2.6.1.5]	/	/	/
Nt01:130432508:130433020:clu_758_-	Nitab4.5_0001208g0140	GO:0008152	metabolic process	BP	nta:107776772	K00815	TAT; tyrosine aminotransferase [EC:2.6.1.5]	/	/	/
Nt01:130432508:130433020:clu_758_-	Nitab4.5_0001208g0140	GO:0008483	transaminase activity	MF	nta:107776772	K00815	TAT; tyrosine aminotransferase [EC:2.6.1.5]	/	/	/
Nt01:130432508:130433020:clu_758_-	Nitab4.5_0001208g0140	GO:0009056	catabolic process	BP	nta:107776772	K00815	TAT; tyrosine aminotransferase [EC:2.6.1.5]	/	/	/
Nt01:130432508:130433020:clu_758_-	Nitab4.5_0001208g0140	GO:0009058	biosynthetic process	BP	nta:107776772	K00815	TAT; tyrosine aminotransferase [EC:2.6.1.5]	/	/	/
Nt01:130432508:130433020:clu_758_-	Nitab4.5_0001208g0140	GO:0009063	amino acid catabolic process	BP	nta:107776772	K00815	TAT; tyrosine aminotransferase [EC:2.6.1.5]	/	/	/
Nt01:130432508:130433020:clu_758_-	Nitab4.5_0001208g0140	GO:0009072	aromatic amino acid metabolic process	BP	nta:107776772	K00815	TAT; tyrosine aminotransferase [EC:2.6.1.5]	/	/	/
Nt01:130432508:130433020:clu_758_-	Nitab4.5_0001208g0140	GO:0009074	aromatic amino acid family catabolic process	BP	nta:107776772	K00815	TAT; tyrosine aminotransferase [EC:2.6.1.5]	/	/	/
Nt01:130432508:130433020:clu_758_-	Nitab4.5_0001208g0140	GO:0009110	vitamin biosynthetic process	BP	nta:107776772	K00815	TAT; tyrosine aminotransferase [EC:2.6.1.5]	/	/	/
Nt01:130432508:130433020:clu_758_-	Nitab4.5_0001208g0140	GO:0009987	cellular process	BP	nta:107776772	K00815	TAT; tyrosine aminotransferase [EC:2.6.1.5]	/	/	/
Nt01:130432508:130433020:clu_758_-	Nitab4.5_0001208g0140	GO:0010189	vitamin E biosynthetic process	BP	nta:107776772	K00815	TAT; tyrosine aminotransferase [EC:2.6.1.5]	/	/	/
Nt01:130432508:130433020:clu_758_-	Nitab4.5_0001208g0140	GO:0016054	organic acid catabolic process	BP	nta:107776772	K00815	TAT; tyrosine aminotransferase [EC:2.6.1.5]	/	/	/
Nt01:130432508:130433020:clu_758_-	Nitab4.5_0001208g0140	GO:0016740	transferase activity	MF	nta:107776772	K00815	TAT; tyrosine aminotransferase [EC:2.6.1.5]	/	/	/
Nt01:130432508:130433020:clu_758_-	Nitab4.5_0001208g0140	GO:0016769	transferase activity, transferring nitrogenous groups	MF	nta:107776772	K00815	TAT; tyrosine aminotransferase [EC:2.6.1.5]	/	/	/
Nt01:130432508:130433020:clu_758_-	Nitab4.5_0001208g0140	GO:0018130	heterocycle biosynthetic process	BP	nta:107776772	K00815	TAT; tyrosine aminotransferase [EC:2.6.1.5]	/	/	/
Nt01:130432508:130433020:clu_758_-	Nitab4.5_0001208g0140	GO:0019439	aromatic compound catabolic process	BP	nta:107776772	K00815	TAT; tyrosine aminotransferase [EC:2.6.1.5]	/	/	/
Nt01:130432508:130433020:clu_758_-	Nitab4.5_0001208g0140	GO:0019752	carboxylic acid metabolic process	BP	nta:107776772	K00815	TAT; tyrosine aminotransferase [EC:2.6.1.5]	/	/	/
Nt01:130432508:130433020:clu_758_-	Nitab4.5_0001208g0140	GO:0042360	vitamin E metabolic process	BP	nta:107776772	K00815	TAT; tyrosine aminotransferase [EC:2.6.1.5]	/	/	/
Nt01:130432508:130433020:clu_758_-	Nitab4.5_0001208g0140	GO:0042362	fat-soluble vitamin biosynthetic process	BP	nta:107776772	K00815	TAT; tyrosine aminotransferase [EC:2.6.1.5]	/	/	/
Nt01:130432508:130433020:clu_758_-	Nitab4.5_0001208g0140	GO:0043436	oxoacid metabolic process	BP	nta:107776772	K00815	TAT; tyrosine aminotransferase [EC:2.6.1.5]	/	/	/
Nt01:130432508:130433020:clu_758_-	Nitab4.5_0001208g0140	GO:0044237	cellular metabolic process	BP	nta:107776772	K00815	TAT; tyrosine aminotransferase [EC:2.6.1.5]	/	/	/
Nt01:130432508:130433020:clu_758_-	Nitab4.5_0001208g0140	GO:0044238	primary metabolic process	BP	nta:107776772	K00815	TAT; tyrosine aminotransferase [EC:2.6.1.5]	/	/	/
Nt01:130432508:130433020:clu_758_-	Nitab4.5_0001208g0140	GO:0044248	cellular catabolic process	BP	nta:107776772	K00815	TAT; tyrosine aminotransferase [EC:2.6.1.5]	/	/	/
Nt01:130432508:130433020:clu_758_-	Nitab4.5_0001208g0140	GO:0044249	cellular biosynthetic process	BP	nta:107776772	K00815	TAT; tyrosine aminotransferase [EC:2.6.1.5]	/	/	/
Nt01:130432508:130433020:clu_758_-	Nitab4.5_0001208g0140	GO:0044281	small molecule metabolic process	BP	nta:107776772	K00815	TAT; tyrosine aminotransferase [EC:2.6.1.5]	/	/	/
Nt01:130432508:130433020:clu_758_-	Nitab4.5_0001208g0140	GO:0044282	small molecule catabolic process	BP	nta:107776772	K00815	TAT; tyrosine aminotransferase [EC:2.6.1.5]	/	/	/
Nt01:130432508:130433020:clu_758_-	Nitab4.5_0001208g0140	GO:0044283	small molecule biosynthetic process	BP	nta:107776772	K00815	TAT; tyrosine aminotransferase [EC:2.6.1.5]	/	/	/
Nt01:130432508:130433020:clu_758_-	Nitab4.5_0001208g0140	GO:0046395	carboxylic acid catabolic process	BP	nta:107776772	K00815	TAT; tyrosine aminotransferase [EC:2.6.1.5]	/	/	/
Nt01:130432508:130433020:clu_758_-	Nitab4.5_0001208g0140	GO:0046483	heterocycle metabolic process	BP	nta:107776772	K00815	TAT; tyrosine aminotransferase [EC:2.6.1.5]	/	/	/
Nt01:130432508:130433020:clu_758_-	Nitab4.5_0001208g0140	GO:0070547	L-tyrosine aminotransferase activity	MF	nta:107776772	K00815	TAT; tyrosine aminotransferase [EC:2.6.1.5]	/	/	/
Nt01:130432508:130433020:clu_758_-	Nitab4.5_0001208g0140	GO:0071704	organic substance metabolic process	BP	nta:107776772	K00815	TAT; tyrosine aminotransferase [EC:2.6.1.5]	/	/	/
Nt01:130432508:130433020:clu_758_-	Nitab4.5_0001208g0140	GO:1901360	organic cyclic compound metabolic process	BP	nta:107776772	K00815	TAT; tyrosine aminotransferase [EC:2.6.1.5]	/	/	/
Nt01:130432508:130433020:clu_758_-	Nitab4.5_0001208g0140	GO:1901361	organic cyclic compound catabolic process	BP	nta:107776772	K00815	TAT; tyrosine aminotransferase [EC:2.6.1.5]	/	/	/
Nt01:130432508:130433020:clu_758_-	Nitab4.5_0001208g0140	GO:1901362	organic cyclic compound biosynthetic process	BP	nta:107776772	K00815	TAT; tyrosine aminotransferase [EC:2.6.1.5]	/	/	/
Nt01:130432508:130433020:clu_758_-	Nitab4.5_0001208g0140	GO:1901564	organonitrogen compound metabolic process	BP	nta:107776772	K00815	TAT; tyrosine aminotransferase [EC:2.6.1.5]	/	/	/
Nt01:130432508:130433020:clu_758_-	Nitab4.5_0001208g0140	GO:1901565	organonitrogen compound catabolic process	BP	nta:107776772	K00815	TAT; tyrosine aminotransferase [EC:2.6.1.5]	/	/	/
Nt01:130432508:130433020:clu_758_-	Nitab4.5_0001208g0140	GO:1901575	organic substance catabolic process	BP	nta:107776772	K00815	TAT; tyrosine aminotransferase [EC:2.6.1.5]	/	/	/
Nt01:130432508:130433020:clu_758_-	Nitab4.5_0001208g0140	GO:1901576	organic substance biosynthetic process	BP	nta:107776772	K00815	TAT; tyrosine aminotransferase [EC:2.6.1.5]	/	/	/
Nt01:130432508:130433020:clu_758_-	Nitab4.5_0001208g0140	GO:1901605	alpha-amino acid metabolic process	BP	nta:107776772	K00815	TAT; tyrosine aminotransferase [EC:2.6.1.5]	/	/	/
Nt01:130432508:130433020:clu_758_-	Nitab4.5_0001208g0140	GO:1901606	alpha-amino acid catabolic process	BP	nta:107776772	K00815	TAT; tyrosine aminotransferase [EC:2.6.1.5]	/	/	/
Nt01:130432508:130433020:clu_758_-	Nitab4.5_0001208g0140	GO:1901615	organic hydroxy compound metabolic process	BP	nta:107776772	K00815	TAT; tyrosine aminotransferase [EC:2.6.1.5]	/	/	/
Nt01:130432508:130433020:clu_758_-	Nitab4.5_0001208g0140	GO:1901617	organic hydroxy compound biosynthetic process	BP	nta:107776772	K00815	TAT; tyrosine aminotransferase [EC:2.6.1.5]	/	/	/
Nt01:130499691:130501389:clu_1657_+	Nitab4.5_0001208g0170	/	/	/	nta:107818158	/	/	/	/	/
Nt01:130500091:130501389:clu_1657_+	Nitab4.5_0001208g0170	/	/	/	nta:107818158	/	/	/	/	/
Nt01:130524986:130525726:clu_768_-	Nitab4.5_0001208g0090	GO:0000993	RNA polymerase II complex binding	MF	nta:107794856	K25829	ELOF1, ELF1; transcription elongation factor 1	/	/	/
Nt01:130524986:130525726:clu_768_-	Nitab4.5_0001208g0090	GO:0001098	basal transcription machinery binding	MF	nta:107794856	K25829	ELOF1, ELF1; transcription elongation factor 1	/	/	/
Nt01:130524986:130525726:clu_768_-	Nitab4.5_0001208g0090	GO:0001099	basal RNA polymerase II transcription machinery binding	MF	nta:107794856	K25829	ELOF1, ELF1; transcription elongation factor 1	/	/	/
Nt01:130524986:130525726:clu_768_-	Nitab4.5_0001208g0090	GO:0003674	molecular_function	MF	nta:107794856	K25829	ELOF1, ELF1; transcription elongation factor 1	/	/	/
Nt01:130524986:130525726:clu_768_-	Nitab4.5_0001208g0090	GO:0005488	binding	MF	nta:107794856	K25829	ELOF1, ELF1; transcription elongation factor 1	/	/	/
Nt01:130524986:130525726:clu_768_-	Nitab4.5_0001208g0090	GO:0005515	protein binding	MF	nta:107794856	K25829	ELOF1, ELF1; transcription elongation factor 1	/	/	/
Nt01:130524986:130525726:clu_768_-	Nitab4.5_0001208g0090	GO:0005575	cellular_component	CC	nta:107794856	K25829	ELOF1, ELF1; transcription elongation factor 1	/	/	/
Nt01:130524986:130525726:clu_768_-	Nitab4.5_0001208g0090	GO:0005622	intracellular anatomical structure	CC	nta:107794856	K25829	ELOF1, ELF1; transcription elongation factor 1	/	/	/
Nt01:130524986:130525726:clu_768_-	Nitab4.5_0001208g0090	GO:0005634	nucleus	CC	nta:107794856	K25829	ELOF1, ELF1; transcription elongation factor 1	/	/	/
Nt01:130524986:130525726:clu_768_-	Nitab4.5_0001208g0090	GO:0005654	nucleoplasm	CC	nta:107794856	K25829	ELOF1, ELF1; transcription elongation factor 1	/	/	/
Nt01:130524986:130525726:clu_768_-	Nitab4.5_0001208g0090	GO:0006139	nucleobase-containing compound metabolic process	BP	nta:107794856	K25829	ELOF1, ELF1; transcription elongation factor 1	/	/	/
Nt01:130524986:130525726:clu_768_-	Nitab4.5_0001208g0090	GO:0006325	chromatin organization	BP	nta:107794856	K25829	ELOF1, ELF1; transcription elongation factor 1	/	/	/
Nt01:130524986:130525726:clu_768_-	Nitab4.5_0001208g0090	GO:0006338	chromatin remodeling	BP	nta:107794856	K25829	ELOF1, ELF1; transcription elongation factor 1	/	/	/
Nt01:130524986:130525726:clu_768_-	Nitab4.5_0001208g0090	GO:0006351	DNA-templated transcription	BP	nta:107794856	K25829	ELOF1, ELF1; transcription elongation factor 1	/	/	/
Nt01:130524986:130525726:clu_768_-	Nitab4.5_0001208g0090	GO:0006354	DNA-templated transcription elongation	BP	nta:107794856	K25829	ELOF1, ELF1; transcription elongation factor 1	/	/	/
Nt01:130524986:130525726:clu_768_-	Nitab4.5_0001208g0090	GO:0006355	regulation of DNA-templated transcription	BP	nta:107794856	K25829	ELOF1, ELF1; transcription elongation factor 1	/	/	/
Nt01:130524986:130525726:clu_768_-	Nitab4.5_0001208g0090	GO:0006366	transcription by RNA polymerase II	BP	nta:107794856	K25829	ELOF1, ELF1; transcription elongation factor 1	/	/	/
Nt01:130524986:130525726:clu_768_-	Nitab4.5_0001208g0090	GO:0006368	transcription elongation by RNA polymerase II	BP	nta:107794856	K25829	ELOF1, ELF1; transcription elongation factor 1	/	/	/
Nt01:130524986:130525726:clu_768_-	Nitab4.5_0001208g0090	GO:0006725	cellular aromatic compound metabolic process	BP	nta:107794856	K25829	ELOF1, ELF1; transcription elongation factor 1	/	/	/
Nt01:130524986:130525726:clu_768_-	Nitab4.5_0001208g0090	GO:0006807	nitrogen compound metabolic process	BP	nta:107794856	K25829	ELOF1, ELF1; transcription elongation factor 1	/	/	/
Nt01:130524986:130525726:clu_768_-	Nitab4.5_0001208g0090	GO:0006996	organelle organization	BP	nta:107794856	K25829	ELOF1, ELF1; transcription elongation factor 1	/	/	/
Nt01:130524986:130525726:clu_768_-	Nitab4.5_0001208g0090	GO:0008023	transcription elongation factor complex	CC	nta:107794856	K25829	ELOF1, ELF1; transcription elongation factor 1	/	/	/
Nt01:130524986:130525726:clu_768_-	Nitab4.5_0001208g0090	GO:0008150	biological_process	BP	nta:107794856	K25829	ELOF1, ELF1; transcription elongation factor 1	/	/	/
Nt01:130524986:130525726:clu_768_-	Nitab4.5_0001208g0090	GO:0008152	metabolic process	BP	nta:107794856	K25829	ELOF1, ELF1; transcription elongation factor 1	/	/	/
Nt01:130524986:130525726:clu_768_-	Nitab4.5_0001208g0090	GO:0009058	biosynthetic process	BP	nta:107794856	K25829	ELOF1, ELF1; transcription elongation factor 1	/	/	/
Nt01:130524986:130525726:clu_768_-	Nitab4.5_0001208g0090	GO:0009059	macromolecule biosynthetic process	BP	nta:107794856	K25829	ELOF1, ELF1; transcription elongation factor 1	/	/	/
Nt01:130524986:130525726:clu_768_-	Nitab4.5_0001208g0090	GO:0009889	regulation of biosynthetic process	BP	nta:107794856	K25829	ELOF1, ELF1; transcription elongation factor 1	/	/	/
Nt01:130524986:130525726:clu_768_-	Nitab4.5_0001208g0090	GO:0009891	positive regulation of biosynthetic process	BP	nta:107794856	K25829	ELOF1, ELF1; transcription elongation factor 1	/	/	/
Nt01:130524986:130525726:clu_768_-	Nitab4.5_0001208g0090	GO:0009893	positive regulation of metabolic process	BP	nta:107794856	K25829	ELOF1, ELF1; transcription elongation factor 1	/	/	/
Nt01:130524986:130525726:clu_768_-	Nitab4.5_0001208g0090	GO:0009987	cellular process	BP	nta:107794856	K25829	ELOF1, ELF1; transcription elongation factor 1	/	/	/
Nt01:130524986:130525726:clu_768_-	Nitab4.5_0001208g0090	GO:0010467	gene expression	BP	nta:107794856	K25829	ELOF1, ELF1; transcription elongation factor 1	/	/	/
Nt01:130524986:130525726:clu_768_-	Nitab4.5_0001208g0090	GO:0010468	regulation of gene expression	BP	nta:107794856	K25829	ELOF1, ELF1; transcription elongation factor 1	/	/	/
Nt01:130524986:130525726:clu_768_-	Nitab4.5_0001208g0090	GO:0010556	regulation of macromolecule biosynthetic process	BP	nta:107794856	K25829	ELOF1, ELF1; transcription elongation factor 1	/	/	/
Nt01:130524986:130525726:clu_768_-	Nitab4.5_0001208g0090	GO:0010557	positive regulation of macromolecule biosynthetic process	BP	nta:107794856	K25829	ELOF1, ELF1; transcription elongation factor 1	/	/	/
Nt01:130524986:130525726:clu_768_-	Nitab4.5_0001208g0090	GO:0010604	positive regulation of macromolecule metabolic process	BP	nta:107794856	K25829	ELOF1, ELF1; transcription elongation factor 1	/	/	/
Nt01:130524986:130525726:clu_768_-	Nitab4.5_0001208g0090	GO:0010628	positive regulation of gene expression	BP	nta:107794856	K25829	ELOF1, ELF1; transcription elongation factor 1	/	/	/
Nt01:130524986:130525726:clu_768_-	Nitab4.5_0001208g0090	GO:0016043	cellular component organization	BP	nta:107794856	K25829	ELOF1, ELF1; transcription elongation factor 1	/	/	/
Nt01:130524986:130525726:clu_768_-	Nitab4.5_0001208g0090	GO:0016070	RNA metabolic process	BP	nta:107794856	K25829	ELOF1, ELF1; transcription elongation factor 1	/	/	/
Nt01:130524986:130525726:clu_768_-	Nitab4.5_0001208g0090	GO:0018130	heterocycle biosynthetic process	BP	nta:107794856	K25829	ELOF1, ELF1; transcription elongation factor 1	/	/	/
Nt01:130524986:130525726:clu_768_-	Nitab4.5_0001208g0090	GO:0019219	regulation of nucleobase-containing compound metabolic process	BP	nta:107794856	K25829	ELOF1, ELF1; transcription elongation factor 1	/	/	/
Nt01:130524986:130525726:clu_768_-	Nitab4.5_0001208g0090	GO:0019222	regulation of metabolic process	BP	nta:107794856	K25829	ELOF1, ELF1; transcription elongation factor 1	/	/	/
Nt01:130524986:130525726:clu_768_-	Nitab4.5_0001208g0090	GO:0019438	aromatic compound biosynthetic process	BP	nta:107794856	K25829	ELOF1, ELF1; transcription elongation factor 1	/	/	/
Nt01:130524986:130525726:clu_768_-	Nitab4.5_0001208g0090	GO:0019899	enzyme binding	MF	nta:107794856	K25829	ELOF1, ELF1; transcription elongation factor 1	/	/	/
Nt01:130524986:130525726:clu_768_-	Nitab4.5_0001208g0090	GO:0031323	regulation of cellular metabolic process	BP	nta:107794856	K25829	ELOF1, ELF1; transcription elongation factor 1	/	/	/
Nt01:130524986:130525726:clu_768_-	Nitab4.5_0001208g0090	GO:0031325	positive regulation of cellular metabolic process	BP	nta:107794856	K25829	ELOF1, ELF1; transcription elongation factor 1	/	/	/
Nt01:130524986:130525726:clu_768_-	Nitab4.5_0001208g0090	GO:0031326	regulation of cellular biosynthetic process	BP	nta:107794856	K25829	ELOF1, ELF1; transcription elongation factor 1	/	/	/
Nt01:130524986:130525726:clu_768_-	Nitab4.5_0001208g0090	GO:0031328	positive regulation of cellular biosynthetic process	BP	nta:107794856	K25829	ELOF1, ELF1; transcription elongation factor 1	/	/	/
Nt01:130524986:130525726:clu_768_-	Nitab4.5_0001208g0090	GO:0031974	membrane-enclosed lumen	CC	nta:107794856	K25829	ELOF1, ELF1; transcription elongation factor 1	/	/	/
Nt01:130524986:130525726:clu_768_-	Nitab4.5_0001208g0090	GO:0031981	nuclear lumen	CC	nta:107794856	K25829	ELOF1, ELF1; transcription elongation factor 1	/	/	/
Nt01:130524986:130525726:clu_768_-	Nitab4.5_0001208g0090	GO:0032774	RNA biosynthetic process	BP	nta:107794856	K25829	ELOF1, ELF1; transcription elongation factor 1	/	/	/
Nt01:130524986:130525726:clu_768_-	Nitab4.5_0001208g0090	GO:0032991	protein-containing complex	CC	nta:107794856	K25829	ELOF1, ELF1; transcription elongation factor 1	/	/	/
Nt01:130524986:130525726:clu_768_-	Nitab4.5_0001208g0090	GO:0034641	cellular nitrogen compound metabolic process	BP	nta:107794856	K25829	ELOF1, ELF1; transcription elongation factor 1	/	/	/
Nt01:130524986:130525726:clu_768_-	Nitab4.5_0001208g0090	GO:0034654	nucleobase-containing compound biosynthetic process	BP	nta:107794856	K25829	ELOF1, ELF1; transcription elongation factor 1	/	/	/
Nt01:130524986:130525726:clu_768_-	Nitab4.5_0001208g0090	GO:0040029	epigenetic regulation of gene expression	BP	nta:107794856	K25829	ELOF1, ELF1; transcription elongation factor 1	/	/	/
Nt01:130524986:130525726:clu_768_-	Nitab4.5_0001208g0090	GO:0043170	macromolecule metabolic process	BP	nta:107794856	K25829	ELOF1, ELF1; transcription elongation factor 1	/	/	/
Nt01:130524986:130525726:clu_768_-	Nitab4.5_0001208g0090	GO:0043175	RNA polymerase core enzyme binding	MF	nta:107794856	K25829	ELOF1, ELF1; transcription elongation factor 1	/	/	/
Nt01:130524986:130525726:clu_768_-	Nitab4.5_0001208g0090	GO:0043226	organelle	CC	nta:107794856	K25829	ELOF1, ELF1; transcription elongation factor 1	/	/	/
Nt01:130524986:130525726:clu_768_-	Nitab4.5_0001208g0090	GO:0043227	membrane-bounded organelle	CC	nta:107794856	K25829	ELOF1, ELF1; transcription elongation factor 1	/	/	/
Nt01:130524986:130525726:clu_768_-	Nitab4.5_0001208g0090	GO:0043229	intracellular organelle	CC	nta:107794856	K25829	ELOF1, ELF1; transcription elongation factor 1	/	/	/
Nt01:130524986:130525726:clu_768_-	Nitab4.5_0001208g0090	GO:0043231	intracellular membrane-bounded organelle	CC	nta:107794856	K25829	ELOF1, ELF1; transcription elongation factor 1	/	/	/
Nt01:130524986:130525726:clu_768_-	Nitab4.5_0001208g0090	GO:0043233	organelle lumen	CC	nta:107794856	K25829	ELOF1, ELF1; transcription elongation factor 1	/	/	/
Nt01:130524986:130525726:clu_768_-	Nitab4.5_0001208g0090	GO:0044237	cellular metabolic process	BP	nta:107794856	K25829	ELOF1, ELF1; transcription elongation factor 1	/	/	/
Nt01:130524986:130525726:clu_768_-	Nitab4.5_0001208g0090	GO:0044238	primary metabolic process	BP	nta:107794856	K25829	ELOF1, ELF1; transcription elongation factor 1	/	/	/
Nt01:130524986:130525726:clu_768_-	Nitab4.5_0001208g0090	GO:0044249	cellular biosynthetic process	BP	nta:107794856	K25829	ELOF1, ELF1; transcription elongation factor 1	/	/	/
Nt01:130524986:130525726:clu_768_-	Nitab4.5_0001208g0090	GO:0044271	cellular nitrogen compound biosynthetic process	BP	nta:107794856	K25829	ELOF1, ELF1; transcription elongation factor 1	/	/	/
Nt01:130524986:130525726:clu_768_-	Nitab4.5_0001208g0090	GO:0044877	protein-containing complex binding	MF	nta:107794856	K25829	ELOF1, ELF1; transcription elongation factor 1	/	/	/
Nt01:130524986:130525726:clu_768_-	Nitab4.5_0001208g0090	GO:0045815	transcription initiation-coupled chromatin remodeling	BP	nta:107794856	K25829	ELOF1, ELF1; transcription elongation factor 1	/	/	/
Nt01:130524986:130525726:clu_768_-	Nitab4.5_0001208g0090	GO:0045893	positive regulation of DNA-templated transcription	BP	nta:107794856	K25829	ELOF1, ELF1; transcription elongation factor 1	/	/	/
Nt01:130524986:130525726:clu_768_-	Nitab4.5_0001208g0090	GO:0045935	positive regulation of nucleobase-containing compound metabolic process	BP	nta:107794856	K25829	ELOF1, ELF1; transcription elongation factor 1	/	/	/
Nt01:130524986:130525726:clu_768_-	Nitab4.5_0001208g0090	GO:0046483	heterocycle metabolic process	BP	nta:107794856	K25829	ELOF1, ELF1; transcription elongation factor 1	/	/	/
Nt01:130524986:130525726:clu_768_-	Nitab4.5_0001208g0090	GO:0048518	positive regulation of biological process	BP	nta:107794856	K25829	ELOF1, ELF1; transcription elongation factor 1	/	/	/
Nt01:130524986:130525726:clu_768_-	Nitab4.5_0001208g0090	GO:0048522	positive regulation of cellular process	BP	nta:107794856	K25829	ELOF1, ELF1; transcription elongation factor 1	/	/	/
Nt01:130524986:130525726:clu_768_-	Nitab4.5_0001208g0090	GO:0050789	regulation of biological process	BP	nta:107794856	K25829	ELOF1, ELF1; transcription elongation factor 1	/	/	/
Nt01:130524986:130525726:clu_768_-	Nitab4.5_0001208g0090	GO:0050794	regulation of cellular process	BP	nta:107794856	K25829	ELOF1, ELF1; transcription elongation factor 1	/	/	/
Nt01:130524986:130525726:clu_768_-	Nitab4.5_0001208g0090	GO:0051171	regulation of nitrogen compound metabolic process	BP	nta:107794856	K25829	ELOF1, ELF1; transcription elongation factor 1	/	/	/
Nt01:130524986:130525726:clu_768_-	Nitab4.5_0001208g0090	GO:0051173	positive regulation of nitrogen compound metabolic process	BP	nta:107794856	K25829	ELOF1, ELF1; transcription elongation factor 1	/	/	/
Nt01:130524986:130525726:clu_768_-	Nitab4.5_0001208g0090	GO:0051252	regulation of RNA metabolic process	BP	nta:107794856	K25829	ELOF1, ELF1; transcription elongation factor 1	/	/	/
Nt01:130524986:130525726:clu_768_-	Nitab4.5_0001208g0090	GO:0051254	positive regulation of RNA metabolic process	BP	nta:107794856	K25829	ELOF1, ELF1; transcription elongation factor 1	/	/	/
Nt01:130524986:130525726:clu_768_-	Nitab4.5_0001208g0090	GO:0051276	chromosome organization	BP	nta:107794856	K25829	ELOF1, ELF1; transcription elongation factor 1	/	/	/
Nt01:130524986:130525726:clu_768_-	Nitab4.5_0001208g0090	GO:0060255	regulation of macromolecule metabolic process	BP	nta:107794856	K25829	ELOF1, ELF1; transcription elongation factor 1	/	/	/
Nt01:130524986:130525726:clu_768_-	Nitab4.5_0001208g0090	GO:0065007	biological regulation	BP	nta:107794856	K25829	ELOF1, ELF1; transcription elongation factor 1	/	/	/
Nt01:130524986:130525726:clu_768_-	Nitab4.5_0001208g0090	GO:0070013	intracellular organelle lumen	CC	nta:107794856	K25829	ELOF1, ELF1; transcription elongation factor 1	/	/	/
Nt01:130524986:130525726:clu_768_-	Nitab4.5_0001208g0090	GO:0070063	RNA polymerase binding	MF	nta:107794856	K25829	ELOF1, ELF1; transcription elongation factor 1	/	/	/
Nt01:130524986:130525726:clu_768_-	Nitab4.5_0001208g0090	GO:0071704	organic substance metabolic process	BP	nta:107794856	K25829	ELOF1, ELF1; transcription elongation factor 1	/	/	/
Nt01:130524986:130525726:clu_768_-	Nitab4.5_0001208g0090	GO:0071840	cellular component organization or biogenesis	BP	nta:107794856	K25829	ELOF1, ELF1; transcription elongation factor 1	/	/	/
Nt01:130524986:130525726:clu_768_-	Nitab4.5_0001208g0090	GO:0080090	regulation of primary metabolic process	BP	nta:107794856	K25829	ELOF1, ELF1; transcription elongation factor 1	/	/	/
Nt01:130524986:130525726:clu_768_-	Nitab4.5_0001208g0090	GO:0090304	nucleic acid metabolic process	BP	nta:107794856	K25829	ELOF1, ELF1; transcription elongation factor 1	/	/	/
Nt01:130524986:130525726:clu_768_-	Nitab4.5_0001208g0090	GO:1901360	organic cyclic compound metabolic process	BP	nta:107794856	K25829	ELOF1, ELF1; transcription elongation factor 1	/	/	/
Nt01:130524986:130525726:clu_768_-	Nitab4.5_0001208g0090	GO:1901362	organic cyclic compound biosynthetic process	BP	nta:107794856	K25829	ELOF1, ELF1; transcription elongation factor 1	/	/	/
Nt01:130524986:130525726:clu_768_-	Nitab4.5_0001208g0090	GO:1901576	organic substance biosynthetic process	BP	nta:107794856	K25829	ELOF1, ELF1; transcription elongation factor 1	/	/	/
Nt01:130524986:130525726:clu_768_-	Nitab4.5_0001208g0090	GO:1902680	positive regulation of RNA biosynthetic process	BP	nta:107794856	K25829	ELOF1, ELF1; transcription elongation factor 1	/	/	/
Nt01:130524986:130525726:clu_768_-	Nitab4.5_0001208g0090	GO:2001141	regulation of RNA biosynthetic process	BP	nta:107794856	K25829	ELOF1, ELF1; transcription elongation factor 1	/	/	/
Nt01:130583786:130585819:clu_1668_+	Nitab4.5_0001208g0120	GO:0003674	molecular_function	MF	nta:107801161	/	/	/	/	/
Nt01:130583786:130585819:clu_1668_+	Nitab4.5_0001208g0120	GO:0003824	catalytic activity	MF	nta:107801161	/	/	/	/	/
Nt01:130583786:130585819:clu_1668_+	Nitab4.5_0001208g0120	GO:0004842	ubiquitin-protein transferase activity	MF	nta:107801161	/	/	/	/	/
Nt01:130583786:130585819:clu_1668_+	Nitab4.5_0001208g0120	GO:0005102	signaling receptor binding	MF	nta:107801161	/	/	/	/	/
Nt01:130583786:130585819:clu_1668_+	Nitab4.5_0001208g0120	GO:0005488	binding	MF	nta:107801161	/	/	/	/	/
Nt01:130583786:130585819:clu_1668_+	Nitab4.5_0001208g0120	GO:0005515	protein binding	MF	nta:107801161	/	/	/	/	/
Nt01:130583786:130585819:clu_1668_+	Nitab4.5_0001208g0120	GO:0005575	cellular_component	CC	nta:107801161	/	/	/	/	/
Nt01:130583786:130585819:clu_1668_+	Nitab4.5_0001208g0120	GO:0005622	intracellular anatomical structure	CC	nta:107801161	/	/	/	/	/
Nt01:130583786:130585819:clu_1668_+	Nitab4.5_0001208g0120	GO:0005634	nucleus	CC	nta:107801161	/	/	/	/	/
Nt01:130583786:130585819:clu_1668_+	Nitab4.5_0001208g0120	GO:0005737	cytoplasm	CC	nta:107801161	/	/	/	/	/
Nt01:130583786:130585819:clu_1668_+	Nitab4.5_0001208g0120	GO:0005886	plasma membrane	CC	nta:107801161	/	/	/	/	/
Nt01:130583786:130585819:clu_1668_+	Nitab4.5_0001208g0120	GO:0006807	nitrogen compound metabolic process	BP	nta:107801161	/	/	/	/	/
Nt01:130583786:130585819:clu_1668_+	Nitab4.5_0001208g0120	GO:0007275	multicellular organism development	BP	nta:107801161	/	/	/	/	/
Nt01:130583786:130585819:clu_1668_+	Nitab4.5_0001208g0120	GO:0008150	biological_process	BP	nta:107801161	/	/	/	/	/
Nt01:130583786:130585819:clu_1668_+	Nitab4.5_0001208g0120	GO:0008152	metabolic process	BP	nta:107801161	/	/	/	/	/
Nt01:130583786:130585819:clu_1668_+	Nitab4.5_0001208g0120	GO:0009889	regulation of biosynthetic process	BP	nta:107801161	/	/	/	/	/
Nt01:130583786:130585819:clu_1668_+	Nitab4.5_0001208g0120	GO:0009890	negative regulation of biosynthetic process	BP	nta:107801161	/	/	/	/	/
Nt01:130583786:130585819:clu_1668_+	Nitab4.5_0001208g0120	GO:0009892	negative regulation of metabolic process	BP	nta:107801161	/	/	/	/	/
Nt01:130583786:130585819:clu_1668_+	Nitab4.5_0001208g0120	GO:0009894	regulation of catabolic process	BP	nta:107801161	/	/	/	/	/
Nt01:130583786:130585819:clu_1668_+	Nitab4.5_0001208g0120	GO:0009987	cellular process	BP	nta:107801161	/	/	/	/	/
Nt01:130583786:130585819:clu_1668_+	Nitab4.5_0001208g0120	GO:0010115	regulation of abscisic acid biosynthetic process	BP	nta:107801161	/	/	/	/	/
Nt01:130583786:130585819:clu_1668_+	Nitab4.5_0001208g0120	GO:0010150	leaf senescence	BP	nta:107801161	/	/	/	/	/
Nt01:130583786:130585819:clu_1668_+	Nitab4.5_0001208g0120	GO:0010271	regulation of chlorophyll catabolic process	BP	nta:107801161	/	/	/	/	/
Nt01:130583786:130585819:clu_1668_+	Nitab4.5_0001208g0120	GO:0010380	regulation of chlorophyll biosynthetic process	BP	nta:107801161	/	/	/	/	/
Nt01:130583786:130585819:clu_1668_+	Nitab4.5_0001208g0120	GO:0010565	regulation of cellular ketone metabolic process	BP	nta:107801161	/	/	/	/	/
Nt01:130583786:130585819:clu_1668_+	Nitab4.5_0001208g0120	GO:0016020	membrane	CC	nta:107801161	/	/	/	/	/
Nt01:130583786:130585819:clu_1668_+	Nitab4.5_0001208g0120	GO:0016567	protein ubiquitination	BP	nta:107801161	/	/	/	/	/
Nt01:130583786:130585819:clu_1668_+	Nitab4.5_0001208g0120	GO:0016740	transferase activity	MF	nta:107801161	/	/	/	/	/
Nt01:130583786:130585819:clu_1668_+	Nitab4.5_0001208g0120	GO:0019216	regulation of lipid metabolic process	BP	nta:107801161	/	/	/	/	/
Nt01:130583786:130585819:clu_1668_+	Nitab4.5_0001208g0120	GO:0019222	regulation of metabolic process	BP	nta:107801161	/	/	/	/	/
Nt01:130583786:130585819:clu_1668_+	Nitab4.5_0001208g0120	GO:0019538	protein metabolic process	BP	nta:107801161	/	/	/	/	/
Nt01:130583786:130585819:clu_1668_+	Nitab4.5_0001208g0120	GO:0019747	regulation of isoprenoid metabolic process	BP	nta:107801161	/	/	/	/	/
Nt01:130583786:130585819:clu_1668_+	Nitab4.5_0001208g0120	GO:0019787	ubiquitin-like protein transferase activity	MF	nta:107801161	/	/	/	/	/
Nt01:130583786:130585819:clu_1668_+	Nitab4.5_0001208g0120	GO:0031323	regulation of cellular metabolic process	BP	nta:107801161	/	/	/	/	/
Nt01:130583786:130585819:clu_1668_+	Nitab4.5_0001208g0120	GO:0031324	negative regulation of cellular metabolic process	BP	nta:107801161	/	/	/	/	/
Nt01:130583786:130585819:clu_1668_+	Nitab4.5_0001208g0120	GO:0031326	regulation of cellular biosynthetic process	BP	nta:107801161	/	/	/	/	/
Nt01:130583786:130585819:clu_1668_+	Nitab4.5_0001208g0120	GO:0031327	negative regulation of cellular biosynthetic process	BP	nta:107801161	/	/	/	/	/
Nt01:130583786:130585819:clu_1668_+	Nitab4.5_0001208g0120	GO:0031329	regulation of cellular catabolic process	BP	nta:107801161	/	/	/	/	/
Nt01:130583786:130585819:clu_1668_+	Nitab4.5_0001208g0120	GO:0032446	protein modification by small protein conjugation	BP	nta:107801161	/	/	/	/	/
Nt01:130583786:130585819:clu_1668_+	Nitab4.5_0001208g0120	GO:0032501	multicellular organismal process	BP	nta:107801161	/	/	/	/	/
Nt01:130583786:130585819:clu_1668_+	Nitab4.5_0001208g0120	GO:0032502	developmental process	BP	nta:107801161	/	/	/	/	/
Nt01:130583786:130585819:clu_1668_+	Nitab4.5_0001208g0120	GO:0033612	receptor serine/threonine kinase binding	MF	nta:107801161	/	/	/	/	/
Nt01:130583786:130585819:clu_1668_+	Nitab4.5_0001208g0120	GO:0036211	protein modification process	BP	nta:107801161	/	/	/	/	/
Nt01:130583786:130585819:clu_1668_+	Nitab4.5_0001208g0120	GO:0043170	macromolecule metabolic process	BP	nta:107801161	/	/	/	/	/
Nt01:130583786:130585819:clu_1668_+	Nitab4.5_0001208g0120	GO:0043226	organelle	CC	nta:107801161	/	/	/	/	/
Nt01:130583786:130585819:clu_1668_+	Nitab4.5_0001208g0120	GO:0043227	membrane-bounded organelle	CC	nta:107801161	/	/	/	/	/
Nt01:130583786:130585819:clu_1668_+	Nitab4.5_0001208g0120	GO:0043229	intracellular organelle	CC	nta:107801161	/	/	/	/	/
Nt01:130583786:130585819:clu_1668_+	Nitab4.5_0001208g0120	GO:0043231	intracellular membrane-bounded organelle	CC	nta:107801161	/	/	/	/	/
Nt01:130583786:130585819:clu_1668_+	Nitab4.5_0001208g0120	GO:0043412	macromolecule modification	BP	nta:107801161	/	/	/	/	/
Nt01:130583786:130585819:clu_1668_+	Nitab4.5_0001208g0120	GO:0043455	regulation of secondary metabolic process	BP	nta:107801161	/	/	/	/	/
Nt01:130583786:130585819:clu_1668_+	Nitab4.5_0001208g0120	GO:0044237	cellular metabolic process	BP	nta:107801161	/	/	/	/	/
Nt01:130583786:130585819:clu_1668_+	Nitab4.5_0001208g0120	GO:0044238	primary metabolic process	BP	nta:107801161	/	/	/	/	/
Nt01:130583786:130585819:clu_1668_+	Nitab4.5_0001208g0120	GO:0045827	negative regulation of isoprenoid metabolic process	BP	nta:107801161	/	/	/	/	/
Nt01:130583786:130585819:clu_1668_+	Nitab4.5_0001208g0120	GO:0045833	negative regulation of lipid metabolic process	BP	nta:107801161	/	/	/	/	/
Nt01:130583786:130585819:clu_1668_+	Nitab4.5_0001208g0120	GO:0046890	regulation of lipid biosynthetic process	BP	nta:107801161	/	/	/	/	/
Nt01:130583786:130585819:clu_1668_+	Nitab4.5_0001208g0120	GO:0048366	leaf development	BP	nta:107801161	/	/	/	/	/
Nt01:130583786:130585819:clu_1668_+	Nitab4.5_0001208g0120	GO:0048367	shoot system development	BP	nta:107801161	/	/	/	/	/
Nt01:130583786:130585819:clu_1668_+	Nitab4.5_0001208g0120	GO:0048519	negative regulation of biological process	BP	nta:107801161	/	/	/	/	/
Nt01:130583786:130585819:clu_1668_+	Nitab4.5_0001208g0120	GO:0048523	negative regulation of cellular process	BP	nta:107801161	/	/	/	/	/
Nt01:130583786:130585819:clu_1668_+	Nitab4.5_0001208g0120	GO:0048731	system development	BP	nta:107801161	/	/	/	/	/
Nt01:130583786:130585819:clu_1668_+	Nitab4.5_0001208g0120	GO:0048827	phyllome development	BP	nta:107801161	/	/	/	/	/
Nt01:130583786:130585819:clu_1668_+	Nitab4.5_0001208g0120	GO:0048856	anatomical structure development	BP	nta:107801161	/	/	/	/	/
Nt01:130583786:130585819:clu_1668_+	Nitab4.5_0001208g0120	GO:0050789	regulation of biological process	BP	nta:107801161	/	/	/	/	/
Nt01:130583786:130585819:clu_1668_+	Nitab4.5_0001208g0120	GO:0050794	regulation of cellular process	BP	nta:107801161	/	/	/	/	/
Nt01:130583786:130585819:clu_1668_+	Nitab4.5_0001208g0120	GO:0051055	negative regulation of lipid biosynthetic process	BP	nta:107801161	/	/	/	/	/
Nt01:130583786:130585819:clu_1668_+	Nitab4.5_0001208g0120	GO:0051171	regulation of nitrogen compound metabolic process	BP	nta:107801161	/	/	/	/	/
Nt01:130583786:130585819:clu_1668_+	Nitab4.5_0001208g0120	GO:0062012	regulation of small molecule metabolic process	BP	nta:107801161	/	/	/	/	/
Nt01:130583786:130585819:clu_1668_+	Nitab4.5_0001208g0120	GO:0062014	negative regulation of small molecule metabolic process	BP	nta:107801161	/	/	/	/	/
Nt01:130583786:130585819:clu_1668_+	Nitab4.5_0001208g0120	GO:0065007	biological regulation	BP	nta:107801161	/	/	/	/	/
Nt01:130583786:130585819:clu_1668_+	Nitab4.5_0001208g0120	GO:0070647	protein modification by small protein conjugation or removal	BP	nta:107801161	/	/	/	/	/
Nt01:130583786:130585819:clu_1668_+	Nitab4.5_0001208g0120	GO:0070696	transmembrane receptor protein serine/threonine kinase binding	MF	nta:107801161	/	/	/	/	/
Nt01:130583786:130585819:clu_1668_+	Nitab4.5_0001208g0120	GO:0071704	organic substance metabolic process	BP	nta:107801161	/	/	/	/	/
Nt01:130583786:130585819:clu_1668_+	Nitab4.5_0001208g0120	GO:0071944	cell periphery	CC	nta:107801161	/	/	/	/	/
Nt01:130583786:130585819:clu_1668_+	Nitab4.5_0001208g0120	GO:0080090	regulation of primary metabolic process	BP	nta:107801161	/	/	/	/	/
Nt01:130583786:130585819:clu_1668_+	Nitab4.5_0001208g0120	GO:0090056	regulation of chlorophyll metabolic process	BP	nta:107801161	/	/	/	/	/
Nt01:130583786:130585819:clu_1668_+	Nitab4.5_0001208g0120	GO:0090359	negative regulation of abscisic acid biosynthetic process	BP	nta:107801161	/	/	/	/	/
Nt01:130583786:130585819:clu_1668_+	Nitab4.5_0001208g0120	GO:0090693	plant organ senescence	BP	nta:107801161	/	/	/	/	/
Nt01:130583786:130585819:clu_1668_+	Nitab4.5_0001208g0120	GO:0099402	plant organ development	BP	nta:107801161	/	/	/	/	/
Nt01:130583786:130585819:clu_1668_+	Nitab4.5_0001208g0120	GO:0140096	catalytic activity, acting on a protein	MF	nta:107801161	/	/	/	/	/
Nt01:130583786:130585819:clu_1668_+	Nitab4.5_0001208g0120	GO:1901401	regulation of tetrapyrrole metabolic process	BP	nta:107801161	/	/	/	/	/
Nt01:130583786:130585819:clu_1668_+	Nitab4.5_0001208g0120	GO:1901404	regulation of tetrapyrrole catabolic process	BP	nta:107801161	/	/	/	/	/
Nt01:130583786:130585819:clu_1668_+	Nitab4.5_0001208g0120	GO:1901463	regulation of tetrapyrrole biosynthetic process	BP	nta:107801161	/	/	/	/	/
Nt01:130583786:130585819:clu_1668_+	Nitab4.5_0001208g0120	GO:1901564	organonitrogen compound metabolic process	BP	nta:107801161	/	/	/	/	/
Nt01:130583786:130585819:clu_1668_+	Nitab4.5_0001208g0120	GO:1902930	regulation of alcohol biosynthetic process	BP	nta:107801161	/	/	/	/	/
Nt01:130583786:130585819:clu_1668_+	Nitab4.5_0001208g0120	GO:1902931	negative regulation of alcohol biosynthetic process	BP	nta:107801161	/	/	/	/	/
Nt01:132045412:132048685:clu_1700_+	Nitab4.5_0002027g0010	GO:0003674	molecular_function	MF	nta:107762801	K16055	TPS; trehalose 6-phosphate synthase/phosphatase [EC:2.4.1.15 3.1.3.12]	/	/	/
Nt01:132045412:132048685:clu_1700_+	Nitab4.5_0002027g0010	GO:0003824	catalytic activity	MF	nta:107762801	K16055	TPS; trehalose 6-phosphate synthase/phosphatase [EC:2.4.1.15 3.1.3.12]	/	/	/
Nt01:132045412:132048685:clu_1700_+	Nitab4.5_0002027g0010	GO:0005575	cellular_component	CC	nta:107762801	K16055	TPS; trehalose 6-phosphate synthase/phosphatase [EC:2.4.1.15 3.1.3.12]	/	/	/
Nt01:132045412:132048685:clu_1700_+	Nitab4.5_0002027g0010	GO:0005622	intracellular anatomical structure	CC	nta:107762801	K16055	TPS; trehalose 6-phosphate synthase/phosphatase [EC:2.4.1.15 3.1.3.12]	/	/	/
Nt01:132045412:132048685:clu_1700_+	Nitab4.5_0002027g0010	GO:0005737	cytoplasm	CC	nta:107762801	K16055	TPS; trehalose 6-phosphate synthase/phosphatase [EC:2.4.1.15 3.1.3.12]	/	/	/
Nt01:132045412:132048685:clu_1700_+	Nitab4.5_0002027g0010	GO:0005829	cytosol	CC	nta:107762801	K16055	TPS; trehalose 6-phosphate synthase/phosphatase [EC:2.4.1.15 3.1.3.12]	/	/	/
Nt01:132045412:132048685:clu_1700_+	Nitab4.5_0002027g0010	GO:0005975	carbohydrate metabolic process	BP	nta:107762801	K16055	TPS; trehalose 6-phosphate synthase/phosphatase [EC:2.4.1.15 3.1.3.12]	/	/	/
Nt01:132045412:132048685:clu_1700_+	Nitab4.5_0002027g0010	GO:0005984	disaccharide metabolic process	BP	nta:107762801	K16055	TPS; trehalose 6-phosphate synthase/phosphatase [EC:2.4.1.15 3.1.3.12]	/	/	/
Nt01:132045412:132048685:clu_1700_+	Nitab4.5_0002027g0010	GO:0005991	trehalose metabolic process	BP	nta:107762801	K16055	TPS; trehalose 6-phosphate synthase/phosphatase [EC:2.4.1.15 3.1.3.12]	/	/	/
Nt01:132045412:132048685:clu_1700_+	Nitab4.5_0002027g0010	GO:0005992	trehalose biosynthetic process	BP	nta:107762801	K16055	TPS; trehalose 6-phosphate synthase/phosphatase [EC:2.4.1.15 3.1.3.12]	/	/	/
Nt01:132045412:132048685:clu_1700_+	Nitab4.5_0002027g0010	GO:0006793	phosphorus metabolic process	BP	nta:107762801	K16055	TPS; trehalose 6-phosphate synthase/phosphatase [EC:2.4.1.15 3.1.3.12]	/	/	/
Nt01:132045412:132048685:clu_1700_+	Nitab4.5_0002027g0010	GO:0006796	phosphate-containing compound metabolic process	BP	nta:107762801	K16055	TPS; trehalose 6-phosphate synthase/phosphatase [EC:2.4.1.15 3.1.3.12]	/	/	/
Nt01:132045412:132048685:clu_1700_+	Nitab4.5_0002027g0010	GO:0006950	response to stress	BP	nta:107762801	K16055	TPS; trehalose 6-phosphate synthase/phosphatase [EC:2.4.1.15 3.1.3.12]	/	/	/
Nt01:132045412:132048685:clu_1700_+	Nitab4.5_0002027g0010	GO:0008150	biological_process	BP	nta:107762801	K16055	TPS; trehalose 6-phosphate synthase/phosphatase [EC:2.4.1.15 3.1.3.12]	/	/	/
Nt01:132045412:132048685:clu_1700_+	Nitab4.5_0002027g0010	GO:0008152	metabolic process	BP	nta:107762801	K16055	TPS; trehalose 6-phosphate synthase/phosphatase [EC:2.4.1.15 3.1.3.12]	/	/	/
Nt01:132045412:132048685:clu_1700_+	Nitab4.5_0002027g0010	GO:0009058	biosynthetic process	BP	nta:107762801	K16055	TPS; trehalose 6-phosphate synthase/phosphatase [EC:2.4.1.15 3.1.3.12]	/	/	/
Nt01:132045412:132048685:clu_1700_+	Nitab4.5_0002027g0010	GO:0009311	oligosaccharide metabolic process	BP	nta:107762801	K16055	TPS; trehalose 6-phosphate synthase/phosphatase [EC:2.4.1.15 3.1.3.12]	/	/	/
Nt01:132045412:132048685:clu_1700_+	Nitab4.5_0002027g0010	GO:0009312	oligosaccharide biosynthetic process	BP	nta:107762801	K16055	TPS; trehalose 6-phosphate synthase/phosphatase [EC:2.4.1.15 3.1.3.12]	/	/	/
Nt01:132045412:132048685:clu_1700_+	Nitab4.5_0002027g0010	GO:0009987	cellular process	BP	nta:107762801	K16055	TPS; trehalose 6-phosphate synthase/phosphatase [EC:2.4.1.15 3.1.3.12]	/	/	/
Nt01:132045412:132048685:clu_1700_+	Nitab4.5_0002027g0010	GO:0016051	carbohydrate biosynthetic process	BP	nta:107762801	K16055	TPS; trehalose 6-phosphate synthase/phosphatase [EC:2.4.1.15 3.1.3.12]	/	/	/
Nt01:132045412:132048685:clu_1700_+	Nitab4.5_0002027g0010	GO:0016311	dephosphorylation	BP	nta:107762801	K16055	TPS; trehalose 6-phosphate synthase/phosphatase [EC:2.4.1.15 3.1.3.12]	/	/	/
Nt01:132045412:132048685:clu_1700_+	Nitab4.5_0002027g0010	GO:0016787	hydrolase activity	MF	nta:107762801	K16055	TPS; trehalose 6-phosphate synthase/phosphatase [EC:2.4.1.15 3.1.3.12]	/	/	/
Nt01:132045412:132048685:clu_1700_+	Nitab4.5_0002027g0010	GO:0016788	hydrolase activity, acting on ester bonds	MF	nta:107762801	K16055	TPS; trehalose 6-phosphate synthase/phosphatase [EC:2.4.1.15 3.1.3.12]	/	/	/
Nt01:132045412:132048685:clu_1700_+	Nitab4.5_0002027g0010	GO:0016791	phosphatase activity	MF	nta:107762801	K16055	TPS; trehalose 6-phosphate synthase/phosphatase [EC:2.4.1.15 3.1.3.12]	/	/	/
Nt01:132045412:132048685:clu_1700_+	Nitab4.5_0002027g0010	GO:0033554	cellular response to stress	BP	nta:107762801	K16055	TPS; trehalose 6-phosphate synthase/phosphatase [EC:2.4.1.15 3.1.3.12]	/	/	/
Nt01:132045412:132048685:clu_1700_+	Nitab4.5_0002027g0010	GO:0042578	phosphoric ester hydrolase activity	MF	nta:107762801	K16055	TPS; trehalose 6-phosphate synthase/phosphatase [EC:2.4.1.15 3.1.3.12]	/	/	/
Nt01:132045412:132048685:clu_1700_+	Nitab4.5_0002027g0010	GO:0044237	cellular metabolic process	BP	nta:107762801	K16055	TPS; trehalose 6-phosphate synthase/phosphatase [EC:2.4.1.15 3.1.3.12]	/	/	/
Nt01:132045412:132048685:clu_1700_+	Nitab4.5_0002027g0010	GO:0044238	primary metabolic process	BP	nta:107762801	K16055	TPS; trehalose 6-phosphate synthase/phosphatase [EC:2.4.1.15 3.1.3.12]	/	/	/
Nt01:132045412:132048685:clu_1700_+	Nitab4.5_0002027g0010	GO:0044249	cellular biosynthetic process	BP	nta:107762801	K16055	TPS; trehalose 6-phosphate synthase/phosphatase [EC:2.4.1.15 3.1.3.12]	/	/	/
Nt01:132045412:132048685:clu_1700_+	Nitab4.5_0002027g0010	GO:0046351	disaccharide biosynthetic process	BP	nta:107762801	K16055	TPS; trehalose 6-phosphate synthase/phosphatase [EC:2.4.1.15 3.1.3.12]	/	/	/
Nt01:132045412:132048685:clu_1700_+	Nitab4.5_0002027g0010	GO:0050896	response to stimulus	BP	nta:107762801	K16055	TPS; trehalose 6-phosphate synthase/phosphatase [EC:2.4.1.15 3.1.3.12]	/	/	/
Nt01:132045412:132048685:clu_1700_+	Nitab4.5_0002027g0010	GO:0051716	cellular response to stimulus	BP	nta:107762801	K16055	TPS; trehalose 6-phosphate synthase/phosphatase [EC:2.4.1.15 3.1.3.12]	/	/	/
Nt01:132045412:132048685:clu_1700_+	Nitab4.5_0002027g0010	GO:0070413	trehalose metabolism in response to stress	BP	nta:107762801	K16055	TPS; trehalose 6-phosphate synthase/phosphatase [EC:2.4.1.15 3.1.3.12]	/	/	/
Nt01:132045412:132048685:clu_1700_+	Nitab4.5_0002027g0010	GO:0071704	organic substance metabolic process	BP	nta:107762801	K16055	TPS; trehalose 6-phosphate synthase/phosphatase [EC:2.4.1.15 3.1.3.12]	/	/	/
Nt01:132045412:132048685:clu_1700_+	Nitab4.5_0002027g0010	GO:1901576	organic substance biosynthetic process	BP	nta:107762801	K16055	TPS; trehalose 6-phosphate synthase/phosphatase [EC:2.4.1.15 3.1.3.12]	/	/	/
Nt01:132150939:132153480:clu_1701_+	Nitab4.5_0002027g0040	GO:0005575	cellular_component	CC	nta:107763205	/	/	/	/	/
Nt01:132150939:132153480:clu_1701_+	Nitab4.5_0002027g0040	GO:0005622	intracellular anatomical structure	CC	nta:107763205	/	/	/	/	/
Nt01:132150939:132153480:clu_1701_+	Nitab4.5_0002027g0040	GO:0005634	nucleus	CC	nta:107763205	/	/	/	/	/
Nt01:132150939:132153480:clu_1701_+	Nitab4.5_0002027g0040	GO:0005654	nucleoplasm	CC	nta:107763205	/	/	/	/	/
Nt01:132150939:132153480:clu_1701_+	Nitab4.5_0002027g0040	GO:0031974	membrane-enclosed lumen	CC	nta:107763205	/	/	/	/	/
Nt01:132150939:132153480:clu_1701_+	Nitab4.5_0002027g0040	GO:0031981	nuclear lumen	CC	nta:107763205	/	/	/	/	/
Nt01:132150939:132153480:clu_1701_+	Nitab4.5_0002027g0040	GO:0043226	organelle	CC	nta:107763205	/	/	/	/	/
Nt01:132150939:132153480:clu_1701_+	Nitab4.5_0002027g0040	GO:0043227	membrane-bounded organelle	CC	nta:107763205	/	/	/	/	/
Nt01:132150939:132153480:clu_1701_+	Nitab4.5_0002027g0040	GO:0043229	intracellular organelle	CC	nta:107763205	/	/	/	/	/
Nt01:132150939:132153480:clu_1701_+	Nitab4.5_0002027g0040	GO:0043231	intracellular membrane-bounded organelle	CC	nta:107763205	/	/	/	/	/
Nt01:132150939:132153480:clu_1701_+	Nitab4.5_0002027g0040	GO:0043233	organelle lumen	CC	nta:107763205	/	/	/	/	/
Nt01:132150939:132153480:clu_1701_+	Nitab4.5_0002027g0040	GO:0070013	intracellular organelle lumen	CC	nta:107763205	/	/	/	/	/
Nt01:132168182:132171103:clu_1706_+	Nitab4.5_0002027g0030	/	/	/	nta:107800074	/	/	/	/	/
Nt01:132195391:132196048:clu_804_-	Nitab4.5_0002027g0070	/	/	/	nta:107800075	/	/	/	/	/
Nt01:132283841:132283941:clu_1711_+	Nitab4.5_0002027g0090	GO:0005575	cellular_component	CC	nta:107799243	K02433	/	/	/	/
Nt01:132283841:132283941:clu_1711_+	Nitab4.5_0002027g0090	GO:0005622	intracellular anatomical structure	CC	nta:107799243	K02433	/	/	/	/
Nt01:132283841:132283941:clu_1711_+	Nitab4.5_0002027g0090	GO:0005737	cytoplasm	CC	nta:107799243	K02433	/	/	/	/
Nt01:132283841:132283941:clu_1711_+	Nitab4.5_0002027g0090	GO:0005739	mitochondrion	CC	nta:107799243	K02433	/	/	/	/
Nt01:132283841:132283941:clu_1711_+	Nitab4.5_0002027g0090	GO:0009507	chloroplast	CC	nta:107799243	K02433	/	/	/	/
Nt01:132283841:132283941:clu_1711_+	Nitab4.5_0002027g0090	GO:0009532	plastid stroma	CC	nta:107799243	K02433	/	/	/	/
Nt01:132283841:132283941:clu_1711_+	Nitab4.5_0002027g0090	GO:0009536	plastid	CC	nta:107799243	K02433	/	/	/	/
Nt01:132283841:132283941:clu_1711_+	Nitab4.5_0002027g0090	GO:0009570	chloroplast stroma	CC	nta:107799243	K02433	/	/	/	/
Nt01:132283841:132283941:clu_1711_+	Nitab4.5_0002027g0090	GO:0043226	organelle	CC	nta:107799243	K02433	/	/	/	/
Nt01:132283841:132283941:clu_1711_+	Nitab4.5_0002027g0090	GO:0043227	membrane-bounded organelle	CC	nta:107799243	K02433	/	/	/	/
Nt01:132283841:132283941:clu_1711_+	Nitab4.5_0002027g0090	GO:0043229	intracellular organelle	CC	nta:107799243	K02433	/	/	/	/
Nt01:132283841:132283941:clu_1711_+	Nitab4.5_0002027g0090	GO:0043231	intracellular membrane-bounded organelle	CC	nta:107799243	K02433	/	/	/	/
Nt01:143852:144254:clu_848_+	Nitab4.5_0006317g0010	GO:0000972	transcription-dependent tethering of RNA polymerase II gene DNA at nuclear periphery	BP	nta:107767733	K14297	NUP98, ADAR2, NUP116; nuclear pore complex protein Nup98-Nup96	/	/	/
Nt01:143852:144254:clu_848_+	Nitab4.5_0006317g0010	GO:0000973	post-transcriptional tethering of RNA polymerase II gene DNA at nuclear periphery	BP	nta:107767733	K14297	NUP98, ADAR2, NUP116; nuclear pore complex protein Nup98-Nup96	/	/	/
Nt01:143852:144254:clu_848_+	Nitab4.5_0006317g0010	GO:0003674	molecular_function	MF	nta:107767733	K14297	NUP98, ADAR2, NUP116; nuclear pore complex protein Nup98-Nup96	/	/	/
Nt01:143852:144254:clu_848_+	Nitab4.5_0006317g0010	GO:0003676	nucleic acid binding	MF	nta:107767733	K14297	NUP98, ADAR2, NUP116; nuclear pore complex protein Nup98-Nup96	/	/	/
Nt01:143852:144254:clu_848_+	Nitab4.5_0006317g0010	GO:0003682	chromatin binding	MF	nta:107767733	K14297	NUP98, ADAR2, NUP116; nuclear pore complex protein Nup98-Nup96	/	/	/
Nt01:143852:144254:clu_848_+	Nitab4.5_0006317g0010	GO:0003712	transcription coregulator activity	MF	nta:107767733	K14297	NUP98, ADAR2, NUP116; nuclear pore complex protein Nup98-Nup96	/	/	/
Nt01:143852:144254:clu_848_+	Nitab4.5_0006317g0010	GO:0003713	transcription coactivator activity	MF	nta:107767733	K14297	NUP98, ADAR2, NUP116; nuclear pore complex protein Nup98-Nup96	/	/	/
Nt01:143852:144254:clu_848_+	Nitab4.5_0006317g0010	GO:0003723	RNA binding	MF	nta:107767733	K14297	NUP98, ADAR2, NUP116; nuclear pore complex protein Nup98-Nup96	/	/	/
Nt01:143852:144254:clu_848_+	Nitab4.5_0006317g0010	GO:0003729	mRNA binding	MF	nta:107767733	K14297	NUP98, ADAR2, NUP116; nuclear pore complex protein Nup98-Nup96	/	/	/
Nt01:143852:144254:clu_848_+	Nitab4.5_0006317g0010	GO:0005048	signal sequence binding	MF	nta:107767733	K14297	NUP98, ADAR2, NUP116; nuclear pore complex protein Nup98-Nup96	/	/	/
Nt01:143852:144254:clu_848_+	Nitab4.5_0006317g0010	GO:0005198	structural molecule activity	MF	nta:107767733	K14297	NUP98, ADAR2, NUP116; nuclear pore complex protein Nup98-Nup96	/	/	/
Nt01:143852:144254:clu_848_+	Nitab4.5_0006317g0010	GO:0005215	transporter activity	MF	nta:107767733	K14297	NUP98, ADAR2, NUP116; nuclear pore complex protein Nup98-Nup96	/	/	/
Nt01:143852:144254:clu_848_+	Nitab4.5_0006317g0010	GO:0005488	binding	MF	nta:107767733	K14297	NUP98, ADAR2, NUP116; nuclear pore complex protein Nup98-Nup96	/	/	/
Nt01:143852:144254:clu_848_+	Nitab4.5_0006317g0010	GO:0005575	cellular_component	CC	nta:107767733	K14297	NUP98, ADAR2, NUP116; nuclear pore complex protein Nup98-Nup96	/	/	/
Nt01:143852:144254:clu_848_+	Nitab4.5_0006317g0010	GO:0005622	intracellular anatomical structure	CC	nta:107767733	K14297	NUP98, ADAR2, NUP116; nuclear pore complex protein Nup98-Nup96	/	/	/
Nt01:143852:144254:clu_848_+	Nitab4.5_0006317g0010	GO:0005634	nucleus	CC	nta:107767733	K14297	NUP98, ADAR2, NUP116; nuclear pore complex protein Nup98-Nup96	/	/	/
Nt01:143852:144254:clu_848_+	Nitab4.5_0006317g0010	GO:0005635	nuclear envelope	CC	nta:107767733	K14297	NUP98, ADAR2, NUP116; nuclear pore complex protein Nup98-Nup96	/	/	/
Nt01:143852:144254:clu_848_+	Nitab4.5_0006317g0010	GO:0005643	nuclear pore	CC	nta:107767733	K14297	NUP98, ADAR2, NUP116; nuclear pore complex protein Nup98-Nup96	/	/	/
Nt01:143852:144254:clu_848_+	Nitab4.5_0006317g0010	GO:0005654	nucleoplasm	CC	nta:107767733	K14297	NUP98, ADAR2, NUP116; nuclear pore complex protein Nup98-Nup96	/	/	/
Nt01:143852:144254:clu_848_+	Nitab4.5_0006317g0010	GO:0005737	cytoplasm	CC	nta:107767733	K14297	NUP98, ADAR2, NUP116; nuclear pore complex protein Nup98-Nup96	/	/	/
Nt01:143852:144254:clu_848_+	Nitab4.5_0006317g0010	GO:0005829	cytosol	CC	nta:107767733	K14297	NUP98, ADAR2, NUP116; nuclear pore complex protein Nup98-Nup96	/	/	/
Nt01:143852:144254:clu_848_+	Nitab4.5_0006317g0010	GO:0006139	nucleobase-containing compound metabolic process	BP	nta:107767733	K14297	NUP98, ADAR2, NUP116; nuclear pore complex protein Nup98-Nup96	/	/	/
Nt01:143852:144254:clu_848_+	Nitab4.5_0006317g0010	GO:0006259	DNA metabolic process	BP	nta:107767733	K14297	NUP98, ADAR2, NUP116; nuclear pore complex protein Nup98-Nup96	/	/	/
Nt01:143852:144254:clu_848_+	Nitab4.5_0006317g0010	GO:0006260	DNA replication	BP	nta:107767733	K14297	NUP98, ADAR2, NUP116; nuclear pore complex protein Nup98-Nup96	/	/	/
Nt01:143852:144254:clu_848_+	Nitab4.5_0006317g0010	GO:0006403	RNA localization	BP	nta:107767733	K14297	NUP98, ADAR2, NUP116; nuclear pore complex protein Nup98-Nup96	/	/	/
Nt01:143852:144254:clu_848_+	Nitab4.5_0006317g0010	GO:0006405	RNA export from nucleus	BP	nta:107767733	K14297	NUP98, ADAR2, NUP116; nuclear pore complex protein Nup98-Nup96	/	/	/
Nt01:143852:144254:clu_848_+	Nitab4.5_0006317g0010	GO:0006406	mRNA export from nucleus	BP	nta:107767733	K14297	NUP98, ADAR2, NUP116; nuclear pore complex protein Nup98-Nup96	/	/	/
Nt01:143852:144254:clu_848_+	Nitab4.5_0006317g0010	GO:0006606	protein import into nucleus	BP	nta:107767733	K14297	NUP98, ADAR2, NUP116; nuclear pore complex protein Nup98-Nup96	/	/	/
Nt01:143852:144254:clu_848_+	Nitab4.5_0006317g0010	GO:0006611	protein export from nucleus	BP	nta:107767733	K14297	NUP98, ADAR2, NUP116; nuclear pore complex protein Nup98-Nup96	/	/	/
Nt01:143852:144254:clu_848_+	Nitab4.5_0006317g0010	GO:0006725	cellular aromatic compound metabolic process	BP	nta:107767733	K14297	NUP98, ADAR2, NUP116; nuclear pore complex protein Nup98-Nup96	/	/	/
Nt01:143852:144254:clu_848_+	Nitab4.5_0006317g0010	GO:0006807	nitrogen compound metabolic process	BP	nta:107767733	K14297	NUP98, ADAR2, NUP116; nuclear pore complex protein Nup98-Nup96	/	/	/
Nt01:143852:144254:clu_848_+	Nitab4.5_0006317g0010	GO:0006810	transport	BP	nta:107767733	K14297	NUP98, ADAR2, NUP116; nuclear pore complex protein Nup98-Nup96	/	/	/
Nt01:143852:144254:clu_848_+	Nitab4.5_0006317g0010	GO:0006886	intracellular protein transport	BP	nta:107767733	K14297	NUP98, ADAR2, NUP116; nuclear pore complex protein Nup98-Nup96	/	/	/
Nt01:143852:144254:clu_848_+	Nitab4.5_0006317g0010	GO:0006913	nucleocytoplasmic transport	BP	nta:107767733	K14297	NUP98, ADAR2, NUP116; nuclear pore complex protein Nup98-Nup96	/	/	/
Nt01:143852:144254:clu_848_+	Nitab4.5_0006317g0010	GO:0006996	organelle organization	BP	nta:107767733	K14297	NUP98, ADAR2, NUP116; nuclear pore complex protein Nup98-Nup96	/	/	/
Nt01:143852:144254:clu_848_+	Nitab4.5_0006317g0010	GO:0006997	nucleus organization	BP	nta:107767733	K14297	NUP98, ADAR2, NUP116; nuclear pore complex protein Nup98-Nup96	/	/	/
Nt01:143852:144254:clu_848_+	Nitab4.5_0006317g0010	GO:0006999	nuclear pore organization	BP	nta:107767733	K14297	NUP98, ADAR2, NUP116; nuclear pore complex protein Nup98-Nup96	/	/	/
Nt01:143852:144254:clu_848_+	Nitab4.5_0006317g0010	GO:0008104	protein localization	BP	nta:107767733	K14297	NUP98, ADAR2, NUP116; nuclear pore complex protein Nup98-Nup96	/	/	/
Nt01:143852:144254:clu_848_+	Nitab4.5_0006317g0010	GO:0008139	nuclear localization sequence binding	MF	nta:107767733	K14297	NUP98, ADAR2, NUP116; nuclear pore complex protein Nup98-Nup96	/	/	/
Nt01:143852:144254:clu_848_+	Nitab4.5_0006317g0010	GO:0008150	biological_process	BP	nta:107767733	K14297	NUP98, ADAR2, NUP116; nuclear pore complex protein Nup98-Nup96	/	/	/
Nt01:143852:144254:clu_848_+	Nitab4.5_0006317g0010	GO:0008152	metabolic process	BP	nta:107767733	K14297	NUP98, ADAR2, NUP116; nuclear pore complex protein Nup98-Nup96	/	/	/
Nt01:143852:144254:clu_848_+	Nitab4.5_0006317g0010	GO:0009058	biosynthetic process	BP	nta:107767733	K14297	NUP98, ADAR2, NUP116; nuclear pore complex protein Nup98-Nup96	/	/	/
Nt01:143852:144254:clu_848_+	Nitab4.5_0006317g0010	GO:0009059	macromolecule biosynthetic process	BP	nta:107767733	K14297	NUP98, ADAR2, NUP116; nuclear pore complex protein Nup98-Nup96	/	/	/
Nt01:143852:144254:clu_848_+	Nitab4.5_0006317g0010	GO:0009889	regulation of biosynthetic process	BP	nta:107767733	K14297	NUP98, ADAR2, NUP116; nuclear pore complex protein Nup98-Nup96	/	/	/
Nt01:143852:144254:clu_848_+	Nitab4.5_0006317g0010	GO:0009891	positive regulation of biosynthetic process	BP	nta:107767733	K14297	NUP98, ADAR2, NUP116; nuclear pore complex protein Nup98-Nup96	/	/	/
Nt01:143852:144254:clu_848_+	Nitab4.5_0006317g0010	GO:0009893	positive regulation of metabolic process	BP	nta:107767733	K14297	NUP98, ADAR2, NUP116; nuclear pore complex protein Nup98-Nup96	/	/	/
Nt01:143852:144254:clu_848_+	Nitab4.5_0006317g0010	GO:0009987	cellular process	BP	nta:107767733	K14297	NUP98, ADAR2, NUP116; nuclear pore complex protein Nup98-Nup96	/	/	/
Nt01:143852:144254:clu_848_+	Nitab4.5_0006317g0010	GO:0010467	gene expression	BP	nta:107767733	K14297	NUP98, ADAR2, NUP116; nuclear pore complex protein Nup98-Nup96	/	/	/
Nt01:143852:144254:clu_848_+	Nitab4.5_0006317g0010	GO:0010468	regulation of gene expression	BP	nta:107767733	K14297	NUP98, ADAR2, NUP116; nuclear pore complex protein Nup98-Nup96	/	/	/
Nt01:143852:144254:clu_848_+	Nitab4.5_0006317g0010	GO:0010556	regulation of macromolecule biosynthetic process	BP	nta:107767733	K14297	NUP98, ADAR2, NUP116; nuclear pore complex protein Nup98-Nup96	/	/	/
Nt01:143852:144254:clu_848_+	Nitab4.5_0006317g0010	GO:0010557	positive regulation of macromolecule biosynthetic process	BP	nta:107767733	K14297	NUP98, ADAR2, NUP116; nuclear pore complex protein Nup98-Nup96	/	/	/
Nt01:143852:144254:clu_848_+	Nitab4.5_0006317g0010	GO:0010604	positive regulation of macromolecule metabolic process	BP	nta:107767733	K14297	NUP98, ADAR2, NUP116; nuclear pore complex protein Nup98-Nup96	/	/	/
Nt01:143852:144254:clu_848_+	Nitab4.5_0006317g0010	GO:0010628	positive regulation of gene expression	BP	nta:107767733	K14297	NUP98, ADAR2, NUP116; nuclear pore complex protein Nup98-Nup96	/	/	/
Nt01:143852:144254:clu_848_+	Nitab4.5_0006317g0010	GO:0012505	endomembrane system	CC	nta:107767733	K14297	NUP98, ADAR2, NUP116; nuclear pore complex protein Nup98-Nup96	/	/	/
Nt01:143852:144254:clu_848_+	Nitab4.5_0006317g0010	GO:0015031	protein transport	BP	nta:107767733	K14297	NUP98, ADAR2, NUP116; nuclear pore complex protein Nup98-Nup96	/	/	/
Nt01:143852:144254:clu_848_+	Nitab4.5_0006317g0010	GO:0015833	peptide transport	BP	nta:107767733	K14297	NUP98, ADAR2, NUP116; nuclear pore complex protein Nup98-Nup96	/	/	/
Nt01:143852:144254:clu_848_+	Nitab4.5_0006317g0010	GO:0015931	nucleobase-containing compound transport	BP	nta:107767733	K14297	NUP98, ADAR2, NUP116; nuclear pore complex protein Nup98-Nup96	/	/	/
Nt01:143852:144254:clu_848_+	Nitab4.5_0006317g0010	GO:0016020	membrane	CC	nta:107767733	K14297	NUP98, ADAR2, NUP116; nuclear pore complex protein Nup98-Nup96	/	/	/
Nt01:143852:144254:clu_848_+	Nitab4.5_0006317g0010	GO:0016032	viral process	BP	nta:107767733	K14297	NUP98, ADAR2, NUP116; nuclear pore complex protein Nup98-Nup96	/	/	/
Nt01:143852:144254:clu_848_+	Nitab4.5_0006317g0010	GO:0016043	cellular component organization	BP	nta:107767733	K14297	NUP98, ADAR2, NUP116; nuclear pore complex protein Nup98-Nup96	/	/	/
Nt01:143852:144254:clu_848_+	Nitab4.5_0006317g0010	GO:0016234	inclusion body	CC	nta:107767733	K14297	NUP98, ADAR2, NUP116; nuclear pore complex protein Nup98-Nup96	/	/	/
Nt01:143852:144254:clu_848_+	Nitab4.5_0006317g0010	GO:0016604	nuclear body	CC	nta:107767733	K14297	NUP98, ADAR2, NUP116; nuclear pore complex protein Nup98-Nup96	/	/	/
Nt01:143852:144254:clu_848_+	Nitab4.5_0006317g0010	GO:0017038	protein import	BP	nta:107767733	K14297	NUP98, ADAR2, NUP116; nuclear pore complex protein Nup98-Nup96	/	/	/
Nt01:143852:144254:clu_848_+	Nitab4.5_0006317g0010	GO:0017056	structural constituent of nuclear pore	MF	nta:107767733	K14297	NUP98, ADAR2, NUP116; nuclear pore complex protein Nup98-Nup96	/	/	/
Nt01:143852:144254:clu_848_+	Nitab4.5_0006317g0010	GO:0019219	regulation of nucleobase-containing compound metabolic process	BP	nta:107767733	K14297	NUP98, ADAR2, NUP116; nuclear pore complex protein Nup98-Nup96	/	/	/
Nt01:143852:144254:clu_848_+	Nitab4.5_0006317g0010	GO:0019222	regulation of metabolic process	BP	nta:107767733	K14297	NUP98, ADAR2, NUP116; nuclear pore complex protein Nup98-Nup96	/	/	/
Nt01:143852:144254:clu_848_+	Nitab4.5_0006317g0010	GO:0022607	cellular component assembly	BP	nta:107767733	K14297	NUP98, ADAR2, NUP116; nuclear pore complex protein Nup98-Nup96	/	/	/
Nt01:143852:144254:clu_848_+	Nitab4.5_0006317g0010	GO:0031080	nuclear pore outer ring	CC	nta:107767733	K14297	NUP98, ADAR2, NUP116; nuclear pore complex protein Nup98-Nup96	/	/	/
Nt01:143852:144254:clu_848_+	Nitab4.5_0006317g0010	GO:0031090	organelle membrane	CC	nta:107767733	K14297	NUP98, ADAR2, NUP116; nuclear pore complex protein Nup98-Nup96	/	/	/
Nt01:143852:144254:clu_848_+	Nitab4.5_0006317g0010	GO:0031323	regulation of cellular metabolic process	BP	nta:107767733	K14297	NUP98, ADAR2, NUP116; nuclear pore complex protein Nup98-Nup96	/	/	/
Nt01:143852:144254:clu_848_+	Nitab4.5_0006317g0010	GO:0031325	positive regulation of cellular metabolic process	BP	nta:107767733	K14297	NUP98, ADAR2, NUP116; nuclear pore complex protein Nup98-Nup96	/	/	/
Nt01:143852:144254:clu_848_+	Nitab4.5_0006317g0010	GO:0031326	regulation of cellular biosynthetic process	BP	nta:107767733	K14297	NUP98, ADAR2, NUP116; nuclear pore complex protein Nup98-Nup96	/	/	/
Nt01:143852:144254:clu_848_+	Nitab4.5_0006317g0010	GO:0031328	positive regulation of cellular biosynthetic process	BP	nta:107767733	K14297	NUP98, ADAR2, NUP116; nuclear pore complex protein Nup98-Nup96	/	/	/
Nt01:143852:144254:clu_848_+	Nitab4.5_0006317g0010	GO:0031503	protein-containing complex localization	BP	nta:107767733	K14297	NUP98, ADAR2, NUP116; nuclear pore complex protein Nup98-Nup96	/	/	/
Nt01:143852:144254:clu_848_+	Nitab4.5_0006317g0010	GO:0031965	nuclear membrane	CC	nta:107767733	K14297	NUP98, ADAR2, NUP116; nuclear pore complex protein Nup98-Nup96	/	/	/
Nt01:143852:144254:clu_848_+	Nitab4.5_0006317g0010	GO:0031967	organelle envelope	CC	nta:107767733	K14297	NUP98, ADAR2, NUP116; nuclear pore complex protein Nup98-Nup96	/	/	/
Nt01:143852:144254:clu_848_+	Nitab4.5_0006317g0010	GO:0031974	membrane-enclosed lumen	CC	nta:107767733	K14297	NUP98, ADAR2, NUP116; nuclear pore complex protein Nup98-Nup96	/	/	/
Nt01:143852:144254:clu_848_+	Nitab4.5_0006317g0010	GO:0031975	envelope	CC	nta:107767733	K14297	NUP98, ADAR2, NUP116; nuclear pore complex protein Nup98-Nup96	/	/	/
Nt01:143852:144254:clu_848_+	Nitab4.5_0006317g0010	GO:0031981	nuclear lumen	CC	nta:107767733	K14297	NUP98, ADAR2, NUP116; nuclear pore complex protein Nup98-Nup96	/	/	/
Nt01:143852:144254:clu_848_+	Nitab4.5_0006317g0010	GO:0032991	protein-containing complex	CC	nta:107767733	K14297	NUP98, ADAR2, NUP116; nuclear pore complex protein Nup98-Nup96	/	/	/
Nt01:143852:144254:clu_848_+	Nitab4.5_0006317g0010	GO:0033036	macromolecule localization	BP	nta:107767733	K14297	NUP98, ADAR2, NUP116; nuclear pore complex protein Nup98-Nup96	/	/	/
Nt01:143852:144254:clu_848_+	Nitab4.5_0006317g0010	GO:0033120	positive regulation of RNA splicing	BP	nta:107767733	K14297	NUP98, ADAR2, NUP116; nuclear pore complex protein Nup98-Nup96	/	/	/
Nt01:143852:144254:clu_848_+	Nitab4.5_0006317g0010	GO:0033218	amide binding	MF	nta:107767733	K14297	NUP98, ADAR2, NUP116; nuclear pore complex protein Nup98-Nup96	/	/	/
Nt01:143852:144254:clu_848_+	Nitab4.5_0006317g0010	GO:0033365	protein localization to organelle	BP	nta:107767733	K14297	NUP98, ADAR2, NUP116; nuclear pore complex protein Nup98-Nup96	/	/	/
Nt01:143852:144254:clu_848_+	Nitab4.5_0006317g0010	GO:0034397	telomere localization	BP	nta:107767733	K14297	NUP98, ADAR2, NUP116; nuclear pore complex protein Nup98-Nup96	/	/	/
Nt01:143852:144254:clu_848_+	Nitab4.5_0006317g0010	GO:0034398	telomere tethering at nuclear periphery	BP	nta:107767733	K14297	NUP98, ADAR2, NUP116; nuclear pore complex protein Nup98-Nup96	/	/	/
Nt01:143852:144254:clu_848_+	Nitab4.5_0006317g0010	GO:0034399	nuclear periphery	CC	nta:107767733	K14297	NUP98, ADAR2, NUP116; nuclear pore complex protein Nup98-Nup96	/	/	/
Nt01:143852:144254:clu_848_+	Nitab4.5_0006317g0010	GO:0034504	protein localization to nucleus	BP	nta:107767733	K14297	NUP98, ADAR2, NUP116; nuclear pore complex protein Nup98-Nup96	/	/	/
Nt01:143852:144254:clu_848_+	Nitab4.5_0006317g0010	GO:0034641	cellular nitrogen compound metabolic process	BP	nta:107767733	K14297	NUP98, ADAR2, NUP116; nuclear pore complex protein Nup98-Nup96	/	/	/
Nt01:143852:144254:clu_848_+	Nitab4.5_0006317g0010	GO:0042277	peptide binding	MF	nta:107767733	K14297	NUP98, ADAR2, NUP116; nuclear pore complex protein Nup98-Nup96	/	/	/
Nt01:143852:144254:clu_848_+	Nitab4.5_0006317g0010	GO:0042405	nuclear inclusion body	CC	nta:107767733	K14297	NUP98, ADAR2, NUP116; nuclear pore complex protein Nup98-Nup96	/	/	/
Nt01:143852:144254:clu_848_+	Nitab4.5_0006317g0010	GO:0042886	amide transport	BP	nta:107767733	K14297	NUP98, ADAR2, NUP116; nuclear pore complex protein Nup98-Nup96	/	/	/
Nt01:143852:144254:clu_848_+	Nitab4.5_0006317g0010	GO:0043170	macromolecule metabolic process	BP	nta:107767733	K14297	NUP98, ADAR2, NUP116; nuclear pore complex protein Nup98-Nup96	/	/	/
Nt01:143852:144254:clu_848_+	Nitab4.5_0006317g0010	GO:0043226	organelle	CC	nta:107767733	K14297	NUP98, ADAR2, NUP116; nuclear pore complex protein Nup98-Nup96	/	/	/
Nt01:143852:144254:clu_848_+	Nitab4.5_0006317g0010	GO:0043227	membrane-bounded organelle	CC	nta:107767733	K14297	NUP98, ADAR2, NUP116; nuclear pore complex protein Nup98-Nup96	/	/	/
Nt01:143852:144254:clu_848_+	Nitab4.5_0006317g0010	GO:0043229	intracellular organelle	CC	nta:107767733	K14297	NUP98, ADAR2, NUP116; nuclear pore complex protein Nup98-Nup96	/	/	/
Nt01:143852:144254:clu_848_+	Nitab4.5_0006317g0010	GO:0043231	intracellular membrane-bounded organelle	CC	nta:107767733	K14297	NUP98, ADAR2, NUP116; nuclear pore complex protein Nup98-Nup96	/	/	/
Nt01:143852:144254:clu_848_+	Nitab4.5_0006317g0010	GO:0043233	organelle lumen	CC	nta:107767733	K14297	NUP98, ADAR2, NUP116; nuclear pore complex protein Nup98-Nup96	/	/	/
Nt01:143852:144254:clu_848_+	Nitab4.5_0006317g0010	GO:0043484	regulation of RNA splicing	BP	nta:107767733	K14297	NUP98, ADAR2, NUP116; nuclear pore complex protein Nup98-Nup96	/	/	/
Nt01:143852:144254:clu_848_+	Nitab4.5_0006317g0010	GO:0043933	protein-containing complex organization	BP	nta:107767733	K14297	NUP98, ADAR2, NUP116; nuclear pore complex protein Nup98-Nup96	/	/	/
Nt01:143852:144254:clu_848_+	Nitab4.5_0006317g0010	GO:0044085	cellular component biogenesis	BP	nta:107767733	K14297	NUP98, ADAR2, NUP116; nuclear pore complex protein Nup98-Nup96	/	/	/
Nt01:143852:144254:clu_848_+	Nitab4.5_0006317g0010	GO:0044237	cellular metabolic process	BP	nta:107767733	K14297	NUP98, ADAR2, NUP116; nuclear pore complex protein Nup98-Nup96	/	/	/
Nt01:143852:144254:clu_848_+	Nitab4.5_0006317g0010	GO:0044238	primary metabolic process	BP	nta:107767733	K14297	NUP98, ADAR2, NUP116; nuclear pore complex protein Nup98-Nup96	/	/	/
Nt01:143852:144254:clu_848_+	Nitab4.5_0006317g0010	GO:0044249	cellular biosynthetic process	BP	nta:107767733	K14297	NUP98, ADAR2, NUP116; nuclear pore complex protein Nup98-Nup96	/	/	/
Nt01:143852:144254:clu_848_+	Nitab4.5_0006317g0010	GO:0044403	biological process involved in symbiotic interaction	BP	nta:107767733	K14297	NUP98, ADAR2, NUP116; nuclear pore complex protein Nup98-Nup96	/	/	/
Nt01:143852:144254:clu_848_+	Nitab4.5_0006317g0010	GO:0044419	biological process involved in interspecies interaction between organisms	BP	nta:107767733	K14297	NUP98, ADAR2, NUP116; nuclear pore complex protein Nup98-Nup96	/	/	/
Nt01:143852:144254:clu_848_+	Nitab4.5_0006317g0010	GO:0044614	nuclear pore cytoplasmic filaments	CC	nta:107767733	K14297	NUP98, ADAR2, NUP116; nuclear pore complex protein Nup98-Nup96	/	/	/
Nt01:143852:144254:clu_848_+	Nitab4.5_0006317g0010	GO:0044615	nuclear pore nuclear basket	CC	nta:107767733	K14297	NUP98, ADAR2, NUP116; nuclear pore complex protein Nup98-Nup96	/	/	/
Nt01:143852:144254:clu_848_+	Nitab4.5_0006317g0010	GO:0045184	establishment of protein localization	BP	nta:107767733	K14297	NUP98, ADAR2, NUP116; nuclear pore complex protein Nup98-Nup96	/	/	/
Nt01:143852:144254:clu_848_+	Nitab4.5_0006317g0010	GO:0045935	positive regulation of nucleobase-containing compound metabolic process	BP	nta:107767733	K14297	NUP98, ADAR2, NUP116; nuclear pore complex protein Nup98-Nup96	/	/	/
Nt01:143852:144254:clu_848_+	Nitab4.5_0006317g0010	GO:0046483	heterocycle metabolic process	BP	nta:107767733	K14297	NUP98, ADAR2, NUP116; nuclear pore complex protein Nup98-Nup96	/	/	/
Nt01:143852:144254:clu_848_+	Nitab4.5_0006317g0010	GO:0046907	intracellular transport	BP	nta:107767733	K14297	NUP98, ADAR2, NUP116; nuclear pore complex protein Nup98-Nup96	/	/	/
Nt01:143852:144254:clu_848_+	Nitab4.5_0006317g0010	GO:0046931	pore complex assembly	BP	nta:107767733	K14297	NUP98, ADAR2, NUP116; nuclear pore complex protein Nup98-Nup96	/	/	/
Nt01:143852:144254:clu_848_+	Nitab4.5_0006317g0010	GO:0048024	regulation of mRNA splicing, via spliceosome	BP	nta:107767733	K14297	NUP98, ADAR2, NUP116; nuclear pore complex protein Nup98-Nup96	/	/	/
Nt01:143852:144254:clu_848_+	Nitab4.5_0006317g0010	GO:0048026	positive regulation of mRNA splicing, via spliceosome	BP	nta:107767733	K14297	NUP98, ADAR2, NUP116; nuclear pore complex protein Nup98-Nup96	/	/	/
Nt01:143852:144254:clu_848_+	Nitab4.5_0006317g0010	GO:0048518	positive regulation of biological process	BP	nta:107767733	K14297	NUP98, ADAR2, NUP116; nuclear pore complex protein Nup98-Nup96	/	/	/
Nt01:143852:144254:clu_848_+	Nitab4.5_0006317g0010	GO:0048522	positive regulation of cellular process	BP	nta:107767733	K14297	NUP98, ADAR2, NUP116; nuclear pore complex protein Nup98-Nup96	/	/	/
Nt01:143852:144254:clu_848_+	Nitab4.5_0006317g0010	GO:0048583	regulation of response to stimulus	BP	nta:107767733	K14297	NUP98, ADAR2, NUP116; nuclear pore complex protein Nup98-Nup96	/	/	/
Nt01:143852:144254:clu_848_+	Nitab4.5_0006317g0010	GO:0050000	chromosome localization	BP	nta:107767733	K14297	NUP98, ADAR2, NUP116; nuclear pore complex protein Nup98-Nup96	/	/	/
Nt01:143852:144254:clu_848_+	Nitab4.5_0006317g0010	GO:0050657	nucleic acid transport	BP	nta:107767733	K14297	NUP98, ADAR2, NUP116; nuclear pore complex protein Nup98-Nup96	/	/	/
Nt01:143852:144254:clu_848_+	Nitab4.5_0006317g0010	GO:0050658	RNA transport	BP	nta:107767733	K14297	NUP98, ADAR2, NUP116; nuclear pore complex protein Nup98-Nup96	/	/	/
Nt01:143852:144254:clu_848_+	Nitab4.5_0006317g0010	GO:0050684	regulation of mRNA processing	BP	nta:107767733	K14297	NUP98, ADAR2, NUP116; nuclear pore complex protein Nup98-Nup96	/	/	/
Nt01:143852:144254:clu_848_+	Nitab4.5_0006317g0010	GO:0050685	positive regulation of mRNA processing	BP	nta:107767733	K14297	NUP98, ADAR2, NUP116; nuclear pore complex protein Nup98-Nup96	/	/	/
Nt01:143852:144254:clu_848_+	Nitab4.5_0006317g0010	GO:0050789	regulation of biological process	BP	nta:107767733	K14297	NUP98, ADAR2, NUP116; nuclear pore complex protein Nup98-Nup96	/	/	/
Nt01:143852:144254:clu_848_+	Nitab4.5_0006317g0010	GO:0050794	regulation of cellular process	BP	nta:107767733	K14297	NUP98, ADAR2, NUP116; nuclear pore complex protein Nup98-Nup96	/	/	/
Nt01:143852:144254:clu_848_+	Nitab4.5_0006317g0010	GO:0051028	mRNA transport	BP	nta:107767733	K14297	NUP98, ADAR2, NUP116; nuclear pore complex protein Nup98-Nup96	/	/	/
Nt01:143852:144254:clu_848_+	Nitab4.5_0006317g0010	GO:0051168	nuclear export	BP	nta:107767733	K14297	NUP98, ADAR2, NUP116; nuclear pore complex protein Nup98-Nup96	/	/	/
Nt01:143852:144254:clu_848_+	Nitab4.5_0006317g0010	GO:0051169	nuclear transport	BP	nta:107767733	K14297	NUP98, ADAR2, NUP116; nuclear pore complex protein Nup98-Nup96	/	/	/
Nt01:143852:144254:clu_848_+	Nitab4.5_0006317g0010	GO:0051170	import into nucleus	BP	nta:107767733	K14297	NUP98, ADAR2, NUP116; nuclear pore complex protein Nup98-Nup96	/	/	/
Nt01:143852:144254:clu_848_+	Nitab4.5_0006317g0010	GO:0051171	regulation of nitrogen compound metabolic process	BP	nta:107767733	K14297	NUP98, ADAR2, NUP116; nuclear pore complex protein Nup98-Nup96	/	/	/
Nt01:143852:144254:clu_848_+	Nitab4.5_0006317g0010	GO:0051173	positive regulation of nitrogen compound metabolic process	BP	nta:107767733	K14297	NUP98, ADAR2, NUP116; nuclear pore complex protein Nup98-Nup96	/	/	/
Nt01:143852:144254:clu_848_+	Nitab4.5_0006317g0010	GO:0051179	localization	BP	nta:107767733	K14297	NUP98, ADAR2, NUP116; nuclear pore complex protein Nup98-Nup96	/	/	/
Nt01:143852:144254:clu_848_+	Nitab4.5_0006317g0010	GO:0051234	establishment of localization	BP	nta:107767733	K14297	NUP98, ADAR2, NUP116; nuclear pore complex protein Nup98-Nup96	/	/	/
Nt01:143852:144254:clu_848_+	Nitab4.5_0006317g0010	GO:0051236	establishment of RNA localization	BP	nta:107767733	K14297	NUP98, ADAR2, NUP116; nuclear pore complex protein Nup98-Nup96	/	/	/
Nt01:143852:144254:clu_848_+	Nitab4.5_0006317g0010	GO:0051252	regulation of RNA metabolic process	BP	nta:107767733	K14297	NUP98, ADAR2, NUP116; nuclear pore complex protein Nup98-Nup96	/	/	/
Nt01:143852:144254:clu_848_+	Nitab4.5_0006317g0010	GO:0051254	positive regulation of RNA metabolic process	BP	nta:107767733	K14297	NUP98, ADAR2, NUP116; nuclear pore complex protein Nup98-Nup96	/	/	/
Nt01:143852:144254:clu_848_+	Nitab4.5_0006317g0010	GO:0051276	chromosome organization	BP	nta:107767733	K14297	NUP98, ADAR2, NUP116; nuclear pore complex protein Nup98-Nup96	/	/	/
Nt01:143852:144254:clu_848_+	Nitab4.5_0006317g0010	GO:0051292	nuclear pore complex assembly	BP	nta:107767733	K14297	NUP98, ADAR2, NUP116; nuclear pore complex protein Nup98-Nup96	/	/	/
Nt01:143852:144254:clu_848_+	Nitab4.5_0006317g0010	GO:0051640	organelle localization	BP	nta:107767733	K14297	NUP98, ADAR2, NUP116; nuclear pore complex protein Nup98-Nup96	/	/	/
Nt01:143852:144254:clu_848_+	Nitab4.5_0006317g0010	GO:0051641	cellular localization	BP	nta:107767733	K14297	NUP98, ADAR2, NUP116; nuclear pore complex protein Nup98-Nup96	/	/	/
Nt01:143852:144254:clu_848_+	Nitab4.5_0006317g0010	GO:0051649	establishment of localization in cell	BP	nta:107767733	K14297	NUP98, ADAR2, NUP116; nuclear pore complex protein Nup98-Nup96	/	/	/
Nt01:143852:144254:clu_848_+	Nitab4.5_0006317g0010	GO:0060255	regulation of macromolecule metabolic process	BP	nta:107767733	K14297	NUP98, ADAR2, NUP116; nuclear pore complex protein Nup98-Nup96	/	/	/
Nt01:143852:144254:clu_848_+	Nitab4.5_0006317g0010	GO:0065003	protein-containing complex assembly	BP	nta:107767733	K14297	NUP98, ADAR2, NUP116; nuclear pore complex protein Nup98-Nup96	/	/	/
Nt01:143852:144254:clu_848_+	Nitab4.5_0006317g0010	GO:0065007	biological regulation	BP	nta:107767733	K14297	NUP98, ADAR2, NUP116; nuclear pore complex protein Nup98-Nup96	/	/	/
Nt01:143852:144254:clu_848_+	Nitab4.5_0006317g0010	GO:0070013	intracellular organelle lumen	CC	nta:107767733	K14297	NUP98, ADAR2, NUP116; nuclear pore complex protein Nup98-Nup96	/	/	/
Nt01:143852:144254:clu_848_+	Nitab4.5_0006317g0010	GO:0070727	cellular macromolecule localization	BP	nta:107767733	K14297	NUP98, ADAR2, NUP116; nuclear pore complex protein Nup98-Nup96	/	/	/
Nt01:143852:144254:clu_848_+	Nitab4.5_0006317g0010	GO:0071166	ribonucleoprotein complex localization	BP	nta:107767733	K14297	NUP98, ADAR2, NUP116; nuclear pore complex protein Nup98-Nup96	/	/	/
Nt01:143852:144254:clu_848_+	Nitab4.5_0006317g0010	GO:0071702	organic substance transport	BP	nta:107767733	K14297	NUP98, ADAR2, NUP116; nuclear pore complex protein Nup98-Nup96	/	/	/
Nt01:143852:144254:clu_848_+	Nitab4.5_0006317g0010	GO:0071704	organic substance metabolic process	BP	nta:107767733	K14297	NUP98, ADAR2, NUP116; nuclear pore complex protein Nup98-Nup96	/	/	/
Nt01:143852:144254:clu_848_+	Nitab4.5_0006317g0010	GO:0071705	nitrogen compound transport	BP	nta:107767733	K14297	NUP98, ADAR2, NUP116; nuclear pore complex protein Nup98-Nup96	/	/	/
Nt01:143852:144254:clu_848_+	Nitab4.5_0006317g0010	GO:0071840	cellular component organization or biogenesis	BP	nta:107767733	K14297	NUP98, ADAR2, NUP116; nuclear pore complex protein Nup98-Nup96	/	/	/
Nt01:143852:144254:clu_848_+	Nitab4.5_0006317g0010	GO:0072594	establishment of protein localization to organelle	BP	nta:107767733	K14297	NUP98, ADAR2, NUP116; nuclear pore complex protein Nup98-Nup96	/	/	/
Nt01:143852:144254:clu_848_+	Nitab4.5_0006317g0010	GO:0080090	regulation of primary metabolic process	BP	nta:107767733	K14297	NUP98, ADAR2, NUP116; nuclear pore complex protein Nup98-Nup96	/	/	/
Nt01:143852:144254:clu_848_+	Nitab4.5_0006317g0010	GO:0090304	nucleic acid metabolic process	BP	nta:107767733	K14297	NUP98, ADAR2, NUP116; nuclear pore complex protein Nup98-Nup96	/	/	/
Nt01:143852:144254:clu_848_+	Nitab4.5_0006317g0010	GO:0097159	organic cyclic compound binding	MF	nta:107767733	K14297	NUP98, ADAR2, NUP116; nuclear pore complex protein Nup98-Nup96	/	/	/
Nt01:143852:144254:clu_848_+	Nitab4.5_0006317g0010	GO:0140110	transcription regulator activity	MF	nta:107767733	K14297	NUP98, ADAR2, NUP116; nuclear pore complex protein Nup98-Nup96	/	/	/
Nt01:143852:144254:clu_848_+	Nitab4.5_0006317g0010	GO:1901360	organic cyclic compound metabolic process	BP	nta:107767733	K14297	NUP98, ADAR2, NUP116; nuclear pore complex protein Nup98-Nup96	/	/	/
Nt01:143852:144254:clu_848_+	Nitab4.5_0006317g0010	GO:1901363	heterocyclic compound binding	MF	nta:107767733	K14297	NUP98, ADAR2, NUP116; nuclear pore complex protein Nup98-Nup96	/	/	/
Nt01:143852:144254:clu_848_+	Nitab4.5_0006317g0010	GO:1901576	organic substance biosynthetic process	BP	nta:107767733	K14297	NUP98, ADAR2, NUP116; nuclear pore complex protein Nup98-Nup96	/	/	/
Nt01:143852:144254:clu_848_+	Nitab4.5_0006317g0010	GO:1902446	regulation of shade avoidance	BP	nta:107767733	K14297	NUP98, ADAR2, NUP116; nuclear pore complex protein Nup98-Nup96	/	/	/
Nt01:143852:144254:clu_848_+	Nitab4.5_0006317g0010	GO:1902680	positive regulation of RNA biosynthetic process	BP	nta:107767733	K14297	NUP98, ADAR2, NUP116; nuclear pore complex protein Nup98-Nup96	/	/	/
Nt01:143852:144254:clu_848_+	Nitab4.5_0006317g0010	GO:1903311	regulation of mRNA metabolic process	BP	nta:107767733	K14297	NUP98, ADAR2, NUP116; nuclear pore complex protein Nup98-Nup96	/	/	/
Nt01:143852:144254:clu_848_+	Nitab4.5_0006317g0010	GO:1903313	positive regulation of mRNA metabolic process	BP	nta:107767733	K14297	NUP98, ADAR2, NUP116; nuclear pore complex protein Nup98-Nup96	/	/	/
Nt01:143852:144254:clu_848_+	Nitab4.5_0006317g0010	GO:1990841	promoter-specific chromatin binding	MF	nta:107767733	K14297	NUP98, ADAR2, NUP116; nuclear pore complex protein Nup98-Nup96	/	/	/
Nt01:143852:144254:clu_848_+	Nitab4.5_0006317g0010	GO:1990904	ribonucleoprotein complex	CC	nta:107767733	K14297	NUP98, ADAR2, NUP116; nuclear pore complex protein Nup98-Nup96	/	/	/
Nt01:143852:144254:clu_848_+	Nitab4.5_0006317g0010	GO:2000030	regulation of response to red or far red light	BP	nta:107767733	K14297	NUP98, ADAR2, NUP116; nuclear pore complex protein Nup98-Nup96	/	/	/
Nt01:143852:144254:clu_848_+	Nitab4.5_0006317g0010	GO:2001141	regulation of RNA biosynthetic process	BP	nta:107767733	K14297	NUP98, ADAR2, NUP116; nuclear pore complex protein Nup98-Nup96	/	/	/
Nt01:16200293:16201316:clu_951_+	Nitab4.5_0005011g0060	/	/	/	nta:107788091	/	/	/	/	/
Nt01:16201232:16201316:clu_951_+	Nitab4.5_0005011g0060	/	/	/	nta:107788091	/	/	/	/	/
Nt01:173518:173638:clu_853_+	Nitab4.5_0006317g0020	GO:0003674	molecular_function	MF	nta:107785021	/	/	/	/	/
Nt01:173518:173638:clu_853_+	Nitab4.5_0006317g0020	GO:0003824	catalytic activity	MF	nta:107785021	/	/	/	/	/
Nt01:173518:173638:clu_853_+	Nitab4.5_0006317g0020	GO:0005575	cellular_component	CC	nta:107785021	/	/	/	/	/
Nt01:173518:173638:clu_853_+	Nitab4.5_0006317g0020	GO:0005622	intracellular anatomical structure	CC	nta:107785021	/	/	/	/	/
Nt01:173518:173638:clu_853_+	Nitab4.5_0006317g0020	GO:0005737	cytoplasm	CC	nta:107785021	/	/	/	/	/
Nt01:173518:173638:clu_853_+	Nitab4.5_0006317g0020	GO:0008150	biological_process	BP	nta:107785021	/	/	/	/	/
Nt01:173518:173638:clu_853_+	Nitab4.5_0006317g0020	GO:0008152	metabolic process	BP	nta:107785021	/	/	/	/	/
Nt01:173518:173638:clu_853_+	Nitab4.5_0006317g0020	GO:0008168	methyltransferase activity	MF	nta:107785021	/	/	/	/	/
Nt01:173518:173638:clu_853_+	Nitab4.5_0006317g0020	GO:0008757	S-adenosylmethionine-dependent methyltransferase activity	MF	nta:107785021	/	/	/	/	/
Nt01:173518:173638:clu_853_+	Nitab4.5_0006317g0020	GO:0016740	transferase activity	MF	nta:107785021	/	/	/	/	/
Nt01:173518:173638:clu_853_+	Nitab4.5_0006317g0020	GO:0016741	transferase activity, transferring one-carbon groups	MF	nta:107785021	/	/	/	/	/
Nt01:173518:173638:clu_853_+	Nitab4.5_0006317g0020	GO:0032259	methylation	BP	nta:107785021	/	/	/	/	/
Nt01:22283551:22283652:clu_135_-	Nitab4.5_0001179g0030	GO:0003674	molecular_function	MF	nta:107759094	K00600	glyA, SHMT; glycine hydroxymethyltransferase [EC:2.1.2.1]	/	/	/
Nt01:22283551:22283652:clu_135_-	Nitab4.5_0001179g0030	GO:0003824	catalytic activity	MF	nta:107759094	K00600	glyA, SHMT; glycine hydroxymethyltransferase [EC:2.1.2.1]	/	/	/
Nt01:22283551:22283652:clu_135_-	Nitab4.5_0001179g0030	GO:0004372	glycine hydroxymethyltransferase activity	MF	nta:107759094	K00600	glyA, SHMT; glycine hydroxymethyltransferase [EC:2.1.2.1]	/	/	/
Nt01:22283551:22283652:clu_135_-	Nitab4.5_0001179g0030	GO:0005575	cellular_component	CC	nta:107759094	K00600	glyA, SHMT; glycine hydroxymethyltransferase [EC:2.1.2.1]	/	/	/
Nt01:22283551:22283652:clu_135_-	Nitab4.5_0001179g0030	GO:0005622	intracellular anatomical structure	CC	nta:107759094	K00600	glyA, SHMT; glycine hydroxymethyltransferase [EC:2.1.2.1]	/	/	/
Nt01:22283551:22283652:clu_135_-	Nitab4.5_0001179g0030	GO:0005737	cytoplasm	CC	nta:107759094	K00600	glyA, SHMT; glycine hydroxymethyltransferase [EC:2.1.2.1]	/	/	/
Nt01:22283551:22283652:clu_135_-	Nitab4.5_0001179g0030	GO:0005739	mitochondrion	CC	nta:107759094	K00600	glyA, SHMT; glycine hydroxymethyltransferase [EC:2.1.2.1]	/	/	/
Nt01:22283551:22283652:clu_135_-	Nitab4.5_0001179g0030	GO:0009507	chloroplast	CC	nta:107759094	K00600	glyA, SHMT; glycine hydroxymethyltransferase [EC:2.1.2.1]	/	/	/
Nt01:22283551:22283652:clu_135_-	Nitab4.5_0001179g0030	GO:0009532	plastid stroma	CC	nta:107759094	K00600	glyA, SHMT; glycine hydroxymethyltransferase [EC:2.1.2.1]	/	/	/
Nt01:22283551:22283652:clu_135_-	Nitab4.5_0001179g0030	GO:0009536	plastid	CC	nta:107759094	K00600	glyA, SHMT; glycine hydroxymethyltransferase [EC:2.1.2.1]	/	/	/
Nt01:22283551:22283652:clu_135_-	Nitab4.5_0001179g0030	GO:0009570	chloroplast stroma	CC	nta:107759094	K00600	glyA, SHMT; glycine hydroxymethyltransferase [EC:2.1.2.1]	/	/	/
Nt01:22283551:22283652:clu_135_-	Nitab4.5_0001179g0030	GO:0016740	transferase activity	MF	nta:107759094	K00600	glyA, SHMT; glycine hydroxymethyltransferase [EC:2.1.2.1]	/	/	/
Nt01:22283551:22283652:clu_135_-	Nitab4.5_0001179g0030	GO:0016741	transferase activity, transferring one-carbon groups	MF	nta:107759094	K00600	glyA, SHMT; glycine hydroxymethyltransferase [EC:2.1.2.1]	/	/	/
Nt01:22283551:22283652:clu_135_-	Nitab4.5_0001179g0030	GO:0016742	hydroxymethyl-, formyl- and related transferase activity	MF	nta:107759094	K00600	glyA, SHMT; glycine hydroxymethyltransferase [EC:2.1.2.1]	/	/	/
Nt01:22283551:22283652:clu_135_-	Nitab4.5_0001179g0030	GO:0043226	organelle	CC	nta:107759094	K00600	glyA, SHMT; glycine hydroxymethyltransferase [EC:2.1.2.1]	/	/	/
Nt01:22283551:22283652:clu_135_-	Nitab4.5_0001179g0030	GO:0043227	membrane-bounded organelle	CC	nta:107759094	K00600	glyA, SHMT; glycine hydroxymethyltransferase [EC:2.1.2.1]	/	/	/
Nt01:22283551:22283652:clu_135_-	Nitab4.5_0001179g0030	GO:0043229	intracellular organelle	CC	nta:107759094	K00600	glyA, SHMT; glycine hydroxymethyltransferase [EC:2.1.2.1]	/	/	/
Nt01:22283551:22283652:clu_135_-	Nitab4.5_0001179g0030	GO:0043231	intracellular membrane-bounded organelle	CC	nta:107759094	K00600	glyA, SHMT; glycine hydroxymethyltransferase [EC:2.1.2.1]	/	/	/
Nt01:22283568:22283652:clu_135_-	Nitab4.5_0001179g0030	GO:0003674	molecular_function	MF	nta:107759094	K00600	glyA, SHMT; glycine hydroxymethyltransferase [EC:2.1.2.1]	/	/	/
Nt01:22283568:22283652:clu_135_-	Nitab4.5_0001179g0030	GO:0003824	catalytic activity	MF	nta:107759094	K00600	glyA, SHMT; glycine hydroxymethyltransferase [EC:2.1.2.1]	/	/	/
Nt01:22283568:22283652:clu_135_-	Nitab4.5_0001179g0030	GO:0004372	glycine hydroxymethyltransferase activity	MF	nta:107759094	K00600	glyA, SHMT; glycine hydroxymethyltransferase [EC:2.1.2.1]	/	/	/
Nt01:22283568:22283652:clu_135_-	Nitab4.5_0001179g0030	GO:0005575	cellular_component	CC	nta:107759094	K00600	glyA, SHMT; glycine hydroxymethyltransferase [EC:2.1.2.1]	/	/	/
Nt01:22283568:22283652:clu_135_-	Nitab4.5_0001179g0030	GO:0005622	intracellular anatomical structure	CC	nta:107759094	K00600	glyA, SHMT; glycine hydroxymethyltransferase [EC:2.1.2.1]	/	/	/
Nt01:22283568:22283652:clu_135_-	Nitab4.5_0001179g0030	GO:0005737	cytoplasm	CC	nta:107759094	K00600	glyA, SHMT; glycine hydroxymethyltransferase [EC:2.1.2.1]	/	/	/
Nt01:22283568:22283652:clu_135_-	Nitab4.5_0001179g0030	GO:0005739	mitochondrion	CC	nta:107759094	K00600	glyA, SHMT; glycine hydroxymethyltransferase [EC:2.1.2.1]	/	/	/
Nt01:22283568:22283652:clu_135_-	Nitab4.5_0001179g0030	GO:0009507	chloroplast	CC	nta:107759094	K00600	glyA, SHMT; glycine hydroxymethyltransferase [EC:2.1.2.1]	/	/	/
Nt01:22283568:22283652:clu_135_-	Nitab4.5_0001179g0030	GO:0009532	plastid stroma	CC	nta:107759094	K00600	glyA, SHMT; glycine hydroxymethyltransferase [EC:2.1.2.1]	/	/	/
Nt01:22283568:22283652:clu_135_-	Nitab4.5_0001179g0030	GO:0009536	plastid	CC	nta:107759094	K00600	glyA, SHMT; glycine hydroxymethyltransferase [EC:2.1.2.1]	/	/	/
Nt01:22283568:22283652:clu_135_-	Nitab4.5_0001179g0030	GO:0009570	chloroplast stroma	CC	nta:107759094	K00600	glyA, SHMT; glycine hydroxymethyltransferase [EC:2.1.2.1]	/	/	/
Nt01:22283568:22283652:clu_135_-	Nitab4.5_0001179g0030	GO:0016740	transferase activity	MF	nta:107759094	K00600	glyA, SHMT; glycine hydroxymethyltransferase [EC:2.1.2.1]	/	/	/
Nt01:22283568:22283652:clu_135_-	Nitab4.5_0001179g0030	GO:0016741	transferase activity, transferring one-carbon groups	MF	nta:107759094	K00600	glyA, SHMT; glycine hydroxymethyltransferase [EC:2.1.2.1]	/	/	/
Nt01:22283568:22283652:clu_135_-	Nitab4.5_0001179g0030	GO:0016742	hydroxymethyl-, formyl- and related transferase activity	MF	nta:107759094	K00600	glyA, SHMT; glycine hydroxymethyltransferase [EC:2.1.2.1]	/	/	/
Nt01:22283568:22283652:clu_135_-	Nitab4.5_0001179g0030	GO:0043226	organelle	CC	nta:107759094	K00600	glyA, SHMT; glycine hydroxymethyltransferase [EC:2.1.2.1]	/	/	/
Nt01:22283568:22283652:clu_135_-	Nitab4.5_0001179g0030	GO:0043227	membrane-bounded organelle	CC	nta:107759094	K00600	glyA, SHMT; glycine hydroxymethyltransferase [EC:2.1.2.1]	/	/	/
Nt01:22283568:22283652:clu_135_-	Nitab4.5_0001179g0030	GO:0043229	intracellular organelle	CC	nta:107759094	K00600	glyA, SHMT; glycine hydroxymethyltransferase [EC:2.1.2.1]	/	/	/
Nt01:22283568:22283652:clu_135_-	Nitab4.5_0001179g0030	GO:0043231	intracellular membrane-bounded organelle	CC	nta:107759094	K00600	glyA, SHMT; glycine hydroxymethyltransferase [EC:2.1.2.1]	/	/	/
Nt01:35737575:35737735:clu_222_-	Nitab4.5_0004141g0050	GO:0000151	ubiquitin ligase complex	CC	nta:107802787	K10144	/	/	/	/
Nt01:35737575:35737735:clu_222_-	Nitab4.5_0004141g0050	GO:0002039	p53 binding	MF	nta:107802787	K10144	/	/	/	/
Nt01:35737575:35737735:clu_222_-	Nitab4.5_0004141g0050	GO:0003674	molecular_function	MF	nta:107802787	K10144	/	/	/	/
Nt01:35737575:35737735:clu_222_-	Nitab4.5_0004141g0050	GO:0003824	catalytic activity	MF	nta:107802787	K10144	/	/	/	/
Nt01:35737575:35737735:clu_222_-	Nitab4.5_0004141g0050	GO:0004842	ubiquitin-protein transferase activity	MF	nta:107802787	K10144	/	/	/	/
Nt01:35737575:35737735:clu_222_-	Nitab4.5_0004141g0050	GO:0005102	signaling receptor binding	MF	nta:107802787	K10144	/	/	/	/
Nt01:35737575:35737735:clu_222_-	Nitab4.5_0004141g0050	GO:0005488	binding	MF	nta:107802787	K10144	/	/	/	/
Nt01:35737575:35737735:clu_222_-	Nitab4.5_0004141g0050	GO:0005515	protein binding	MF	nta:107802787	K10144	/	/	/	/
Nt01:35737575:35737735:clu_222_-	Nitab4.5_0004141g0050	GO:0005575	cellular_component	CC	nta:107802787	K10144	/	/	/	/
Nt01:35737575:35737735:clu_222_-	Nitab4.5_0004141g0050	GO:0005622	intracellular anatomical structure	CC	nta:107802787	K10144	/	/	/	/
Nt01:35737575:35737735:clu_222_-	Nitab4.5_0004141g0050	GO:0005634	nucleus	CC	nta:107802787	K10144	/	/	/	/
Nt01:35737575:35737735:clu_222_-	Nitab4.5_0004141g0050	GO:0005654	nucleoplasm	CC	nta:107802787	K10144	/	/	/	/
Nt01:35737575:35737735:clu_222_-	Nitab4.5_0004141g0050	GO:0005737	cytoplasm	CC	nta:107802787	K10144	/	/	/	/
Nt01:35737575:35737735:clu_222_-	Nitab4.5_0004141g0050	GO:0005829	cytosol	CC	nta:107802787	K10144	/	/	/	/
Nt01:35737575:35737735:clu_222_-	Nitab4.5_0004141g0050	GO:0006508	proteolysis	BP	nta:107802787	K10144	/	/	/	/
Nt01:35737575:35737735:clu_222_-	Nitab4.5_0004141g0050	GO:0006511	ubiquitin-dependent protein catabolic process	BP	nta:107802787	K10144	/	/	/	/
Nt01:35737575:35737735:clu_222_-	Nitab4.5_0004141g0050	GO:0006807	nitrogen compound metabolic process	BP	nta:107802787	K10144	/	/	/	/
Nt01:35737575:35737735:clu_222_-	Nitab4.5_0004141g0050	GO:0008150	biological_process	BP	nta:107802787	K10144	/	/	/	/
Nt01:35737575:35737735:clu_222_-	Nitab4.5_0004141g0050	GO:0008152	metabolic process	BP	nta:107802787	K10144	/	/	/	/
Nt01:35737575:35737735:clu_222_-	Nitab4.5_0004141g0050	GO:0008270	zinc ion binding	MF	nta:107802787	K10144	/	/	/	/
Nt01:35737575:35737735:clu_222_-	Nitab4.5_0004141g0050	GO:0009056	catabolic process	BP	nta:107802787	K10144	/	/	/	/
Nt01:35737575:35737735:clu_222_-	Nitab4.5_0004141g0050	GO:0009057	macromolecule catabolic process	BP	nta:107802787	K10144	/	/	/	/
Nt01:35737575:35737735:clu_222_-	Nitab4.5_0004141g0050	GO:0009893	positive regulation of metabolic process	BP	nta:107802787	K10144	/	/	/	/
Nt01:35737575:35737735:clu_222_-	Nitab4.5_0004141g0050	GO:0009894	regulation of catabolic process	BP	nta:107802787	K10144	/	/	/	/
Nt01:35737575:35737735:clu_222_-	Nitab4.5_0004141g0050	GO:0009896	positive regulation of catabolic process	BP	nta:107802787	K10144	/	/	/	/
Nt01:35737575:35737735:clu_222_-	Nitab4.5_0004141g0050	GO:0009987	cellular process	BP	nta:107802787	K10144	/	/	/	/
Nt01:35737575:35737735:clu_222_-	Nitab4.5_0004141g0050	GO:0010604	positive regulation of macromolecule metabolic process	BP	nta:107802787	K10144	/	/	/	/
Nt01:35737575:35737735:clu_222_-	Nitab4.5_0004141g0050	GO:0016567	protein ubiquitination	BP	nta:107802787	K10144	/	/	/	/
Nt01:35737575:35737735:clu_222_-	Nitab4.5_0004141g0050	GO:0016740	transferase activity	MF	nta:107802787	K10144	/	/	/	/
Nt01:35737575:35737735:clu_222_-	Nitab4.5_0004141g0050	GO:0019222	regulation of metabolic process	BP	nta:107802787	K10144	/	/	/	/
Nt01:35737575:35737735:clu_222_-	Nitab4.5_0004141g0050	GO:0019538	protein metabolic process	BP	nta:107802787	K10144	/	/	/	/
Nt01:35737575:35737735:clu_222_-	Nitab4.5_0004141g0050	GO:0019787	ubiquitin-like protein transferase activity	MF	nta:107802787	K10144	/	/	/	/
Nt01:35737575:35737735:clu_222_-	Nitab4.5_0004141g0050	GO:0019941	modification-dependent protein catabolic process	BP	nta:107802787	K10144	/	/	/	/
Nt01:35737575:35737735:clu_222_-	Nitab4.5_0004141g0050	GO:0030162	regulation of proteolysis	BP	nta:107802787	K10144	/	/	/	/
Nt01:35737575:35737735:clu_222_-	Nitab4.5_0004141g0050	GO:0030163	protein catabolic process	BP	nta:107802787	K10144	/	/	/	/
Nt01:35737575:35737735:clu_222_-	Nitab4.5_0004141g0050	GO:0031323	regulation of cellular metabolic process	BP	nta:107802787	K10144	/	/	/	/
Nt01:35737575:35737735:clu_222_-	Nitab4.5_0004141g0050	GO:0031325	positive regulation of cellular metabolic process	BP	nta:107802787	K10144	/	/	/	/
Nt01:35737575:35737735:clu_222_-	Nitab4.5_0004141g0050	GO:0031329	regulation of cellular catabolic process	BP	nta:107802787	K10144	/	/	/	/
Nt01:35737575:35737735:clu_222_-	Nitab4.5_0004141g0050	GO:0031331	positive regulation of cellular catabolic process	BP	nta:107802787	K10144	/	/	/	/
Nt01:35737575:35737735:clu_222_-	Nitab4.5_0004141g0050	GO:0031396	regulation of protein ubiquitination	BP	nta:107802787	K10144	/	/	/	/
Nt01:35737575:35737735:clu_222_-	Nitab4.5_0004141g0050	GO:0031398	positive regulation of protein ubiquitination	BP	nta:107802787	K10144	/	/	/	/
Nt01:35737575:35737735:clu_222_-	Nitab4.5_0004141g0050	GO:0031399	regulation of protein modification process	BP	nta:107802787	K10144	/	/	/	/
Nt01:35737575:35737735:clu_222_-	Nitab4.5_0004141g0050	GO:0031401	positive regulation of protein modification process	BP	nta:107802787	K10144	/	/	/	/
Nt01:35737575:35737735:clu_222_-	Nitab4.5_0004141g0050	GO:0031974	membrane-enclosed lumen	CC	nta:107802787	K10144	/	/	/	/
Nt01:35737575:35737735:clu_222_-	Nitab4.5_0004141g0050	GO:0031981	nuclear lumen	CC	nta:107802787	K10144	/	/	/	/
Nt01:35737575:35737735:clu_222_-	Nitab4.5_0004141g0050	GO:0032434	regulation of proteasomal ubiquitin-dependent protein catabolic process	BP	nta:107802787	K10144	/	/	/	/
Nt01:35737575:35737735:clu_222_-	Nitab4.5_0004141g0050	GO:0032436	positive regulation of proteasomal ubiquitin-dependent protein catabolic process	BP	nta:107802787	K10144	/	/	/	/
Nt01:35737575:35737735:clu_222_-	Nitab4.5_0004141g0050	GO:0032446	protein modification by small protein conjugation	BP	nta:107802787	K10144	/	/	/	/
Nt01:35737575:35737735:clu_222_-	Nitab4.5_0004141g0050	GO:0032991	protein-containing complex	CC	nta:107802787	K10144	/	/	/	/
Nt01:35737575:35737735:clu_222_-	Nitab4.5_0004141g0050	GO:0036211	protein modification process	BP	nta:107802787	K10144	/	/	/	/
Nt01:35737575:35737735:clu_222_-	Nitab4.5_0004141g0050	GO:0042176	regulation of protein catabolic process	BP	nta:107802787	K10144	/	/	/	/
Nt01:35737575:35737735:clu_222_-	Nitab4.5_0004141g0050	GO:0042802	identical protein binding	MF	nta:107802787	K10144	/	/	/	/
Nt01:35737575:35737735:clu_222_-	Nitab4.5_0004141g0050	GO:0042803	protein homodimerization activity	MF	nta:107802787	K10144	/	/	/	/
Nt01:35737575:35737735:clu_222_-	Nitab4.5_0004141g0050	GO:0043167	ion binding	MF	nta:107802787	K10144	/	/	/	/
Nt01:35737575:35737735:clu_222_-	Nitab4.5_0004141g0050	GO:0043169	cation binding	MF	nta:107802787	K10144	/	/	/	/
Nt01:35737575:35737735:clu_222_-	Nitab4.5_0004141g0050	GO:0043170	macromolecule metabolic process	BP	nta:107802787	K10144	/	/	/	/
Nt01:35737575:35737735:clu_222_-	Nitab4.5_0004141g0050	GO:0043226	organelle	CC	nta:107802787	K10144	/	/	/	/
Nt01:35737575:35737735:clu_222_-	Nitab4.5_0004141g0050	GO:0043227	membrane-bounded organelle	CC	nta:107802787	K10144	/	/	/	/
Nt01:35737575:35737735:clu_222_-	Nitab4.5_0004141g0050	GO:0043229	intracellular organelle	CC	nta:107802787	K10144	/	/	/	/
Nt01:35737575:35737735:clu_222_-	Nitab4.5_0004141g0050	GO:0043231	intracellular membrane-bounded organelle	CC	nta:107802787	K10144	/	/	/	/
Nt01:35737575:35737735:clu_222_-	Nitab4.5_0004141g0050	GO:0043233	organelle lumen	CC	nta:107802787	K10144	/	/	/	/
Nt01:35737575:35737735:clu_222_-	Nitab4.5_0004141g0050	GO:0043412	macromolecule modification	BP	nta:107802787	K10144	/	/	/	/
Nt01:35737575:35737735:clu_222_-	Nitab4.5_0004141g0050	GO:0043632	modification-dependent macromolecule catabolic process	BP	nta:107802787	K10144	/	/	/	/
Nt01:35737575:35737735:clu_222_-	Nitab4.5_0004141g0050	GO:0044237	cellular metabolic process	BP	nta:107802787	K10144	/	/	/	/
Nt01:35737575:35737735:clu_222_-	Nitab4.5_0004141g0050	GO:0044238	primary metabolic process	BP	nta:107802787	K10144	/	/	/	/
Nt01:35737575:35737735:clu_222_-	Nitab4.5_0004141g0050	GO:0044248	cellular catabolic process	BP	nta:107802787	K10144	/	/	/	/
Nt01:35737575:35737735:clu_222_-	Nitab4.5_0004141g0050	GO:0045732	positive regulation of protein catabolic process	BP	nta:107802787	K10144	/	/	/	/
Nt01:35737575:35737735:clu_222_-	Nitab4.5_0004141g0050	GO:0045862	positive regulation of proteolysis	BP	nta:107802787	K10144	/	/	/	/
Nt01:35737575:35737735:clu_222_-	Nitab4.5_0004141g0050	GO:0046872	metal ion binding	MF	nta:107802787	K10144	/	/	/	/
Nt01:35737575:35737735:clu_222_-	Nitab4.5_0004141g0050	GO:0046914	transition metal ion binding	MF	nta:107802787	K10144	/	/	/	/
Nt01:35737575:35737735:clu_222_-	Nitab4.5_0004141g0050	GO:0046983	protein dimerization activity	MF	nta:107802787	K10144	/	/	/	/
Nt01:35737575:35737735:clu_222_-	Nitab4.5_0004141g0050	GO:0048518	positive regulation of biological process	BP	nta:107802787	K10144	/	/	/	/
Nt01:35737575:35737735:clu_222_-	Nitab4.5_0004141g0050	GO:0048522	positive regulation of cellular process	BP	nta:107802787	K10144	/	/	/	/
Nt01:35737575:35737735:clu_222_-	Nitab4.5_0004141g0050	GO:0050789	regulation of biological process	BP	nta:107802787	K10144	/	/	/	/
Nt01:35737575:35737735:clu_222_-	Nitab4.5_0004141g0050	GO:0050794	regulation of cellular process	BP	nta:107802787	K10144	/	/	/	/
Nt01:35737575:35737735:clu_222_-	Nitab4.5_0004141g0050	GO:0051171	regulation of nitrogen compound metabolic process	BP	nta:107802787	K10144	/	/	/	/
Nt01:35737575:35737735:clu_222_-	Nitab4.5_0004141g0050	GO:0051173	positive regulation of nitrogen compound metabolic process	BP	nta:107802787	K10144	/	/	/	/
Nt01:35737575:35737735:clu_222_-	Nitab4.5_0004141g0050	GO:0051246	regulation of protein metabolic process	BP	nta:107802787	K10144	/	/	/	/
Nt01:35737575:35737735:clu_222_-	Nitab4.5_0004141g0050	GO:0051247	positive regulation of protein metabolic process	BP	nta:107802787	K10144	/	/	/	/
Nt01:35737575:35737735:clu_222_-	Nitab4.5_0004141g0050	GO:0051603	proteolysis involved in protein catabolic process	BP	nta:107802787	K10144	/	/	/	/
Nt01:35737575:35737735:clu_222_-	Nitab4.5_0004141g0050	GO:0051865	protein autoubiquitination	BP	nta:107802787	K10144	/	/	/	/
Nt01:35737575:35737735:clu_222_-	Nitab4.5_0004141g0050	GO:0060255	regulation of macromolecule metabolic process	BP	nta:107802787	K10144	/	/	/	/
Nt01:35737575:35737735:clu_222_-	Nitab4.5_0004141g0050	GO:0061136	regulation of proteasomal protein catabolic process	BP	nta:107802787	K10144	/	/	/	/
Nt01:35737575:35737735:clu_222_-	Nitab4.5_0004141g0050	GO:0065007	biological regulation	BP	nta:107802787	K10144	/	/	/	/
Nt01:35737575:35737735:clu_222_-	Nitab4.5_0004141g0050	GO:0070013	intracellular organelle lumen	CC	nta:107802787	K10144	/	/	/	/
Nt01:35737575:35737735:clu_222_-	Nitab4.5_0004141g0050	GO:0070647	protein modification by small protein conjugation or removal	BP	nta:107802787	K10144	/	/	/	/
Nt01:35737575:35737735:clu_222_-	Nitab4.5_0004141g0050	GO:0071704	organic substance metabolic process	BP	nta:107802787	K10144	/	/	/	/
Nt01:35737575:35737735:clu_222_-	Nitab4.5_0004141g0050	GO:0080090	regulation of primary metabolic process	BP	nta:107802787	K10144	/	/	/	/
Nt01:35737575:35737735:clu_222_-	Nitab4.5_0004141g0050	GO:0140096	catalytic activity, acting on a protein	MF	nta:107802787	K10144	/	/	/	/
Nt01:35737575:35737735:clu_222_-	Nitab4.5_0004141g0050	GO:1901564	organonitrogen compound metabolic process	BP	nta:107802787	K10144	/	/	/	/
Nt01:35737575:35737735:clu_222_-	Nitab4.5_0004141g0050	GO:1901565	organonitrogen compound catabolic process	BP	nta:107802787	K10144	/	/	/	/
Nt01:35737575:35737735:clu_222_-	Nitab4.5_0004141g0050	GO:1901575	organic substance catabolic process	BP	nta:107802787	K10144	/	/	/	/
Nt01:35737575:35737735:clu_222_-	Nitab4.5_0004141g0050	GO:1901800	positive regulation of proteasomal protein catabolic process	BP	nta:107802787	K10144	/	/	/	/
Nt01:35737575:35737735:clu_222_-	Nitab4.5_0004141g0050	GO:1902494	catalytic complex	CC	nta:107802787	K10144	/	/	/	/
Nt01:35737575:35737735:clu_222_-	Nitab4.5_0004141g0050	GO:1903050	regulation of proteolysis involved in protein catabolic process	BP	nta:107802787	K10144	/	/	/	/
Nt01:35737575:35737735:clu_222_-	Nitab4.5_0004141g0050	GO:1903052	positive regulation of proteolysis involved in protein catabolic process	BP	nta:107802787	K10144	/	/	/	/
Nt01:35737575:35737735:clu_222_-	Nitab4.5_0004141g0050	GO:1903320	regulation of protein modification by small protein conjugation or removal	BP	nta:107802787	K10144	/	/	/	/
Nt01:35737575:35737735:clu_222_-	Nitab4.5_0004141g0050	GO:1903322	positive regulation of protein modification by small protein conjugation or removal	BP	nta:107802787	K10144	/	/	/	/
Nt01:35737575:35737735:clu_222_-	Nitab4.5_0004141g0050	GO:1990234	transferase complex	CC	nta:107802787	K10144	/	/	/	/
Nt01:35737575:35737735:clu_222_-	Nitab4.5_0004141g0050	GO:2000058	regulation of ubiquitin-dependent protein catabolic process	BP	nta:107802787	K10144	/	/	/	/
Nt01:35737575:35737735:clu_222_-	Nitab4.5_0004141g0050	GO:2000060	positive regulation of ubiquitin-dependent protein catabolic process	BP	nta:107802787	K10144	/	/	/	/
Nt01:4004822:4004914:clu_920_+	Nitab4.5_0003441g0110	GO:0000122	negative regulation of transcription by RNA polymerase II	BP	nta:107784173	K11446	KDM5, JARID1; [histone H3]-trimethyl-L-lysine4 demethylase [EC:1.14.11.67]	/	/	/
Nt01:4004822:4004914:clu_920_+	Nitab4.5_0003441g0110	GO:0000976	transcription cis-regulatory region binding	MF	nta:107784173	K11446	KDM5, JARID1; [histone H3]-trimethyl-L-lysine4 demethylase [EC:1.14.11.67]	/	/	/
Nt01:4004822:4004914:clu_920_+	Nitab4.5_0003441g0110	GO:0001046	core promoter sequence-specific DNA binding	MF	nta:107784173	K11446	KDM5, JARID1; [histone H3]-trimethyl-L-lysine4 demethylase [EC:1.14.11.67]	/	/	/
Nt01:4004822:4004914:clu_920_+	Nitab4.5_0003441g0110	GO:0001067	transcription regulatory region nucleic acid binding	MF	nta:107784173	K11446	KDM5, JARID1; [histone H3]-trimethyl-L-lysine4 demethylase [EC:1.14.11.67]	/	/	/
Nt01:4004822:4004914:clu_920_+	Nitab4.5_0003441g0110	GO:0003674	molecular_function	MF	nta:107784173	K11446	KDM5, JARID1; [histone H3]-trimethyl-L-lysine4 demethylase [EC:1.14.11.67]	/	/	/
Nt01:4004822:4004914:clu_920_+	Nitab4.5_0003441g0110	GO:0003676	nucleic acid binding	MF	nta:107784173	K11446	KDM5, JARID1; [histone H3]-trimethyl-L-lysine4 demethylase [EC:1.14.11.67]	/	/	/
Nt01:4004822:4004914:clu_920_+	Nitab4.5_0003441g0110	GO:0003677	DNA binding	MF	nta:107784173	K11446	KDM5, JARID1; [histone H3]-trimethyl-L-lysine4 demethylase [EC:1.14.11.67]	/	/	/
Nt01:4004822:4004914:clu_920_+	Nitab4.5_0003441g0110	GO:0003682	chromatin binding	MF	nta:107784173	K11446	KDM5, JARID1; [histone H3]-trimethyl-L-lysine4 demethylase [EC:1.14.11.67]	/	/	/
Nt01:4004822:4004914:clu_920_+	Nitab4.5_0003441g0110	GO:0003690	double-stranded DNA binding	MF	nta:107784173	K11446	KDM5, JARID1; [histone H3]-trimethyl-L-lysine4 demethylase [EC:1.14.11.67]	/	/	/
Nt01:4004822:4004914:clu_920_+	Nitab4.5_0003441g0110	GO:0003700	DNA-binding transcription factor activity	MF	nta:107784173	K11446	KDM5, JARID1; [histone H3]-trimethyl-L-lysine4 demethylase [EC:1.14.11.67]	/	/	/
Nt01:4004822:4004914:clu_920_+	Nitab4.5_0003441g0110	GO:0003712	transcription coregulator activity	MF	nta:107784173	K11446	KDM5, JARID1; [histone H3]-trimethyl-L-lysine4 demethylase [EC:1.14.11.67]	/	/	/
Nt01:4004822:4004914:clu_920_+	Nitab4.5_0003441g0110	GO:0003713	transcription coactivator activity	MF	nta:107784173	K11446	KDM5, JARID1; [histone H3]-trimethyl-L-lysine4 demethylase [EC:1.14.11.67]	/	/	/
Nt01:4004822:4004914:clu_920_+	Nitab4.5_0003441g0110	GO:0003824	catalytic activity	MF	nta:107784173	K11446	KDM5, JARID1; [histone H3]-trimethyl-L-lysine4 demethylase [EC:1.14.11.67]	/	/	/
Nt01:4004822:4004914:clu_920_+	Nitab4.5_0003441g0110	GO:0005488	binding	MF	nta:107784173	K11446	KDM5, JARID1; [histone H3]-trimethyl-L-lysine4 demethylase [EC:1.14.11.67]	/	/	/
Nt01:4004822:4004914:clu_920_+	Nitab4.5_0003441g0110	GO:0005515	protein binding	MF	nta:107784173	K11446	KDM5, JARID1; [histone H3]-trimethyl-L-lysine4 demethylase [EC:1.14.11.67]	/	/	/
Nt01:4004822:4004914:clu_920_+	Nitab4.5_0003441g0110	GO:0005575	cellular_component	CC	nta:107784173	K11446	KDM5, JARID1; [histone H3]-trimethyl-L-lysine4 demethylase [EC:1.14.11.67]	/	/	/
Nt01:4004822:4004914:clu_920_+	Nitab4.5_0003441g0110	GO:0005622	intracellular anatomical structure	CC	nta:107784173	K11446	KDM5, JARID1; [histone H3]-trimethyl-L-lysine4 demethylase [EC:1.14.11.67]	/	/	/
Nt01:4004822:4004914:clu_920_+	Nitab4.5_0003441g0110	GO:0005634	nucleus	CC	nta:107784173	K11446	KDM5, JARID1; [histone H3]-trimethyl-L-lysine4 demethylase [EC:1.14.11.67]	/	/	/
Nt01:4004822:4004914:clu_920_+	Nitab4.5_0003441g0110	GO:0006325	chromatin organization	BP	nta:107784173	K11446	KDM5, JARID1; [histone H3]-trimethyl-L-lysine4 demethylase [EC:1.14.11.67]	/	/	/
Nt01:4004822:4004914:clu_920_+	Nitab4.5_0003441g0110	GO:0006355	regulation of DNA-templated transcription	BP	nta:107784173	K11446	KDM5, JARID1; [histone H3]-trimethyl-L-lysine4 demethylase [EC:1.14.11.67]	/	/	/
Nt01:4004822:4004914:clu_920_+	Nitab4.5_0003441g0110	GO:0006357	regulation of transcription by RNA polymerase II	BP	nta:107784173	K11446	KDM5, JARID1; [histone H3]-trimethyl-L-lysine4 demethylase [EC:1.14.11.67]	/	/	/
Nt01:4004822:4004914:clu_920_+	Nitab4.5_0003441g0110	GO:0006482	protein demethylation	BP	nta:107784173	K11446	KDM5, JARID1; [histone H3]-trimethyl-L-lysine4 demethylase [EC:1.14.11.67]	/	/	/
Nt01:4004822:4004914:clu_920_+	Nitab4.5_0003441g0110	GO:0006807	nitrogen compound metabolic process	BP	nta:107784173	K11446	KDM5, JARID1; [histone H3]-trimethyl-L-lysine4 demethylase [EC:1.14.11.67]	/	/	/
Nt01:4004822:4004914:clu_920_+	Nitab4.5_0003441g0110	GO:0006996	organelle organization	BP	nta:107784173	K11446	KDM5, JARID1; [histone H3]-trimethyl-L-lysine4 demethylase [EC:1.14.11.67]	/	/	/
Nt01:4004822:4004914:clu_920_+	Nitab4.5_0003441g0110	GO:0007623	circadian rhythm	BP	nta:107784173	K11446	KDM5, JARID1; [histone H3]-trimethyl-L-lysine4 demethylase [EC:1.14.11.67]	/	/	/
Nt01:4004822:4004914:clu_920_+	Nitab4.5_0003441g0110	GO:0008150	biological_process	BP	nta:107784173	K11446	KDM5, JARID1; [histone H3]-trimethyl-L-lysine4 demethylase [EC:1.14.11.67]	/	/	/
Nt01:4004822:4004914:clu_920_+	Nitab4.5_0003441g0110	GO:0008152	metabolic process	BP	nta:107784173	K11446	KDM5, JARID1; [histone H3]-trimethyl-L-lysine4 demethylase [EC:1.14.11.67]	/	/	/
Nt01:4004822:4004914:clu_920_+	Nitab4.5_0003441g0110	GO:0008214	protein dealkylation	BP	nta:107784173	K11446	KDM5, JARID1; [histone H3]-trimethyl-L-lysine4 demethylase [EC:1.14.11.67]	/	/	/
Nt01:4004822:4004914:clu_920_+	Nitab4.5_0003441g0110	GO:0008270	zinc ion binding	MF	nta:107784173	K11446	KDM5, JARID1; [histone H3]-trimethyl-L-lysine4 demethylase [EC:1.14.11.67]	/	/	/
Nt01:4004822:4004914:clu_920_+	Nitab4.5_0003441g0110	GO:0009889	regulation of biosynthetic process	BP	nta:107784173	K11446	KDM5, JARID1; [histone H3]-trimethyl-L-lysine4 demethylase [EC:1.14.11.67]	/	/	/
Nt01:4004822:4004914:clu_920_+	Nitab4.5_0003441g0110	GO:0009890	negative regulation of biosynthetic process	BP	nta:107784173	K11446	KDM5, JARID1; [histone H3]-trimethyl-L-lysine4 demethylase [EC:1.14.11.67]	/	/	/
Nt01:4004822:4004914:clu_920_+	Nitab4.5_0003441g0110	GO:0009891	positive regulation of biosynthetic process	BP	nta:107784173	K11446	KDM5, JARID1; [histone H3]-trimethyl-L-lysine4 demethylase [EC:1.14.11.67]	/	/	/
Nt01:4004822:4004914:clu_920_+	Nitab4.5_0003441g0110	GO:0009892	negative regulation of metabolic process	BP	nta:107784173	K11446	KDM5, JARID1; [histone H3]-trimethyl-L-lysine4 demethylase [EC:1.14.11.67]	/	/	/
Nt01:4004822:4004914:clu_920_+	Nitab4.5_0003441g0110	GO:0009893	positive regulation of metabolic process	BP	nta:107784173	K11446	KDM5, JARID1; [histone H3]-trimethyl-L-lysine4 demethylase [EC:1.14.11.67]	/	/	/
Nt01:4004822:4004914:clu_920_+	Nitab4.5_0003441g0110	GO:0009987	cellular process	BP	nta:107784173	K11446	KDM5, JARID1; [histone H3]-trimethyl-L-lysine4 demethylase [EC:1.14.11.67]	/	/	/
Nt01:4004822:4004914:clu_920_+	Nitab4.5_0003441g0110	GO:0010468	regulation of gene expression	BP	nta:107784173	K11446	KDM5, JARID1; [histone H3]-trimethyl-L-lysine4 demethylase [EC:1.14.11.67]	/	/	/
Nt01:4004822:4004914:clu_920_+	Nitab4.5_0003441g0110	GO:0010556	regulation of macromolecule biosynthetic process	BP	nta:107784173	K11446	KDM5, JARID1; [histone H3]-trimethyl-L-lysine4 demethylase [EC:1.14.11.67]	/	/	/
Nt01:4004822:4004914:clu_920_+	Nitab4.5_0003441g0110	GO:0010557	positive regulation of macromolecule biosynthetic process	BP	nta:107784173	K11446	KDM5, JARID1; [histone H3]-trimethyl-L-lysine4 demethylase [EC:1.14.11.67]	/	/	/
Nt01:4004822:4004914:clu_920_+	Nitab4.5_0003441g0110	GO:0010558	negative regulation of macromolecule biosynthetic process	BP	nta:107784173	K11446	KDM5, JARID1; [histone H3]-trimethyl-L-lysine4 demethylase [EC:1.14.11.67]	/	/	/
Nt01:4004822:4004914:clu_920_+	Nitab4.5_0003441g0110	GO:0010604	positive regulation of macromolecule metabolic process	BP	nta:107784173	K11446	KDM5, JARID1; [histone H3]-trimethyl-L-lysine4 demethylase [EC:1.14.11.67]	/	/	/
Nt01:4004822:4004914:clu_920_+	Nitab4.5_0003441g0110	GO:0010605	negative regulation of macromolecule metabolic process	BP	nta:107784173	K11446	KDM5, JARID1; [histone H3]-trimethyl-L-lysine4 demethylase [EC:1.14.11.67]	/	/	/
Nt01:4004822:4004914:clu_920_+	Nitab4.5_0003441g0110	GO:0010628	positive regulation of gene expression	BP	nta:107784173	K11446	KDM5, JARID1; [histone H3]-trimethyl-L-lysine4 demethylase [EC:1.14.11.67]	/	/	/
Nt01:4004822:4004914:clu_920_+	Nitab4.5_0003441g0110	GO:0010629	negative regulation of gene expression	BP	nta:107784173	K11446	KDM5, JARID1; [histone H3]-trimethyl-L-lysine4 demethylase [EC:1.14.11.67]	/	/	/
Nt01:4004822:4004914:clu_920_+	Nitab4.5_0003441g0110	GO:0010639	negative regulation of organelle organization	BP	nta:107784173	K11446	KDM5, JARID1; [histone H3]-trimethyl-L-lysine4 demethylase [EC:1.14.11.67]	/	/	/
Nt01:4004822:4004914:clu_920_+	Nitab4.5_0003441g0110	GO:0016043	cellular component organization	BP	nta:107784173	K11446	KDM5, JARID1; [histone H3]-trimethyl-L-lysine4 demethylase [EC:1.14.11.67]	/	/	/
Nt01:4004822:4004914:clu_920_+	Nitab4.5_0003441g0110	GO:0016570	histone modification	BP	nta:107784173	K11446	KDM5, JARID1; [histone H3]-trimethyl-L-lysine4 demethylase [EC:1.14.11.67]	/	/	/
Nt01:4004822:4004914:clu_920_+	Nitab4.5_0003441g0110	GO:0016577	histone demethylation	BP	nta:107784173	K11446	KDM5, JARID1; [histone H3]-trimethyl-L-lysine4 demethylase [EC:1.14.11.67]	/	/	/
Nt01:4004822:4004914:clu_920_+	Nitab4.5_0003441g0110	GO:0019219	regulation of nucleobase-containing compound metabolic process	BP	nta:107784173	K11446	KDM5, JARID1; [histone H3]-trimethyl-L-lysine4 demethylase [EC:1.14.11.67]	/	/	/
Nt01:4004822:4004914:clu_920_+	Nitab4.5_0003441g0110	GO:0019222	regulation of metabolic process	BP	nta:107784173	K11446	KDM5, JARID1; [histone H3]-trimethyl-L-lysine4 demethylase [EC:1.14.11.67]	/	/	/
Nt01:4004822:4004914:clu_920_+	Nitab4.5_0003441g0110	GO:0019538	protein metabolic process	BP	nta:107784173	K11446	KDM5, JARID1; [histone H3]-trimethyl-L-lysine4 demethylase [EC:1.14.11.67]	/	/	/
Nt01:4004822:4004914:clu_920_+	Nitab4.5_0003441g0110	GO:0031056	regulation of histone modification	BP	nta:107784173	K11446	KDM5, JARID1; [histone H3]-trimethyl-L-lysine4 demethylase [EC:1.14.11.67]	/	/	/
Nt01:4004822:4004914:clu_920_+	Nitab4.5_0003441g0110	GO:0031063	regulation of histone deacetylation	BP	nta:107784173	K11446	KDM5, JARID1; [histone H3]-trimethyl-L-lysine4 demethylase [EC:1.14.11.67]	/	/	/
Nt01:4004822:4004914:clu_920_+	Nitab4.5_0003441g0110	GO:0031064	negative regulation of histone deacetylation	BP	nta:107784173	K11446	KDM5, JARID1; [histone H3]-trimethyl-L-lysine4 demethylase [EC:1.14.11.67]	/	/	/
Nt01:4004822:4004914:clu_920_+	Nitab4.5_0003441g0110	GO:0031323	regulation of cellular metabolic process	BP	nta:107784173	K11446	KDM5, JARID1; [histone H3]-trimethyl-L-lysine4 demethylase [EC:1.14.11.67]	/	/	/
Nt01:4004822:4004914:clu_920_+	Nitab4.5_0003441g0110	GO:0031324	negative regulation of cellular metabolic process	BP	nta:107784173	K11446	KDM5, JARID1; [histone H3]-trimethyl-L-lysine4 demethylase [EC:1.14.11.67]	/	/	/
Nt01:4004822:4004914:clu_920_+	Nitab4.5_0003441g0110	GO:0031325	positive regulation of cellular metabolic process	BP	nta:107784173	K11446	KDM5, JARID1; [histone H3]-trimethyl-L-lysine4 demethylase [EC:1.14.11.67]	/	/	/
Nt01:4004822:4004914:clu_920_+	Nitab4.5_0003441g0110	GO:0031326	regulation of cellular biosynthetic process	BP	nta:107784173	K11446	KDM5, JARID1; [histone H3]-trimethyl-L-lysine4 demethylase [EC:1.14.11.67]	/	/	/
Nt01:4004822:4004914:clu_920_+	Nitab4.5_0003441g0110	GO:0031327	negative regulation of cellular biosynthetic process	BP	nta:107784173	K11446	KDM5, JARID1; [histone H3]-trimethyl-L-lysine4 demethylase [EC:1.14.11.67]	/	/	/
Nt01:4004822:4004914:clu_920_+	Nitab4.5_0003441g0110	GO:0031328	positive regulation of cellular biosynthetic process	BP	nta:107784173	K11446	KDM5, JARID1; [histone H3]-trimethyl-L-lysine4 demethylase [EC:1.14.11.67]	/	/	/
Nt01:4004822:4004914:clu_920_+	Nitab4.5_0003441g0110	GO:0031399	regulation of protein modification process	BP	nta:107784173	K11446	KDM5, JARID1; [histone H3]-trimethyl-L-lysine4 demethylase [EC:1.14.11.67]	/	/	/
Nt01:4004822:4004914:clu_920_+	Nitab4.5_0003441g0110	GO:0031400	negative regulation of protein modification process	BP	nta:107784173	K11446	KDM5, JARID1; [histone H3]-trimethyl-L-lysine4 demethylase [EC:1.14.11.67]	/	/	/
Nt01:4004822:4004914:clu_920_+	Nitab4.5_0003441g0110	GO:0031490	chromatin DNA binding	MF	nta:107784173	K11446	KDM5, JARID1; [histone H3]-trimethyl-L-lysine4 demethylase [EC:1.14.11.67]	/	/	/
Nt01:4004822:4004914:clu_920_+	Nitab4.5_0003441g0110	GO:0032451	demethylase activity	MF	nta:107784173	K11446	KDM5, JARID1; [histone H3]-trimethyl-L-lysine4 demethylase [EC:1.14.11.67]	/	/	/
Nt01:4004822:4004914:clu_920_+	Nitab4.5_0003441g0110	GO:0032452	histone demethylase activity	MF	nta:107784173	K11446	KDM5, JARID1; [histone H3]-trimethyl-L-lysine4 demethylase [EC:1.14.11.67]	/	/	/
Nt01:4004822:4004914:clu_920_+	Nitab4.5_0003441g0110	GO:0032453	histone H3K4 demethylase activity	MF	nta:107784173	K11446	KDM5, JARID1; [histone H3]-trimethyl-L-lysine4 demethylase [EC:1.14.11.67]	/	/	/
Nt01:4004822:4004914:clu_920_+	Nitab4.5_0003441g0110	GO:0032501	multicellular organismal process	BP	nta:107784173	K11446	KDM5, JARID1; [histone H3]-trimethyl-L-lysine4 demethylase [EC:1.14.11.67]	/	/	/
Nt01:4004822:4004914:clu_920_+	Nitab4.5_0003441g0110	GO:0032922	circadian regulation of gene expression	BP	nta:107784173	K11446	KDM5, JARID1; [histone H3]-trimethyl-L-lysine4 demethylase [EC:1.14.11.67]	/	/	/
Nt01:4004822:4004914:clu_920_+	Nitab4.5_0003441g0110	GO:0032991	protein-containing complex	CC	nta:107784173	K11446	KDM5, JARID1; [histone H3]-trimethyl-L-lysine4 demethylase [EC:1.14.11.67]	/	/	/
Nt01:4004822:4004914:clu_920_+	Nitab4.5_0003441g0110	GO:0032993	protein-DNA complex	CC	nta:107784173	K11446	KDM5, JARID1; [histone H3]-trimethyl-L-lysine4 demethylase [EC:1.14.11.67]	/	/	/
Nt01:4004822:4004914:clu_920_+	Nitab4.5_0003441g0110	GO:0033043	regulation of organelle organization	BP	nta:107784173	K11446	KDM5, JARID1; [histone H3]-trimethyl-L-lysine4 demethylase [EC:1.14.11.67]	/	/	/
Nt01:4004822:4004914:clu_920_+	Nitab4.5_0003441g0110	GO:0033044	regulation of chromosome organization	BP	nta:107784173	K11446	KDM5, JARID1; [histone H3]-trimethyl-L-lysine4 demethylase [EC:1.14.11.67]	/	/	/
Nt01:4004822:4004914:clu_920_+	Nitab4.5_0003441g0110	GO:0034647	histone H3K4me/H3K4me2/H3K4me3 demethylase activity	MF	nta:107784173	K11446	KDM5, JARID1; [histone H3]-trimethyl-L-lysine4 demethylase [EC:1.14.11.67]	/	/	/
Nt01:4004822:4004914:clu_920_+	Nitab4.5_0003441g0110	GO:0034720	histone H3-K4 demethylation	BP	nta:107784173	K11446	KDM5, JARID1; [histone H3]-trimethyl-L-lysine4 demethylase [EC:1.14.11.67]	/	/	/
Nt01:4004822:4004914:clu_920_+	Nitab4.5_0003441g0110	GO:0034721	histone H3-K4 demethylation, trimethyl-H3-K4-specific	BP	nta:107784173	K11446	KDM5, JARID1; [histone H3]-trimethyl-L-lysine4 demethylase [EC:1.14.11.67]	/	/	/
Nt01:4004822:4004914:clu_920_+	Nitab4.5_0003441g0110	GO:0035064	methylated histone binding	MF	nta:107784173	K11446	KDM5, JARID1; [histone H3]-trimethyl-L-lysine4 demethylase [EC:1.14.11.67]	/	/	/
Nt01:4004822:4004914:clu_920_+	Nitab4.5_0003441g0110	GO:0036211	protein modification process	BP	nta:107784173	K11446	KDM5, JARID1; [histone H3]-trimethyl-L-lysine4 demethylase [EC:1.14.11.67]	/	/	/
Nt01:4004822:4004914:clu_920_+	Nitab4.5_0003441g0110	GO:0042393	histone binding	MF	nta:107784173	K11446	KDM5, JARID1; [histone H3]-trimethyl-L-lysine4 demethylase [EC:1.14.11.67]	/	/	/
Nt01:4004822:4004914:clu_920_+	Nitab4.5_0003441g0110	GO:0043086	negative regulation of catalytic activity	BP	nta:107784173	K11446	KDM5, JARID1; [histone H3]-trimethyl-L-lysine4 demethylase [EC:1.14.11.67]	/	/	/
Nt01:4004822:4004914:clu_920_+	Nitab4.5_0003441g0110	GO:0043167	ion binding	MF	nta:107784173	K11446	KDM5, JARID1; [histone H3]-trimethyl-L-lysine4 demethylase [EC:1.14.11.67]	/	/	/
Nt01:4004822:4004914:clu_920_+	Nitab4.5_0003441g0110	GO:0043169	cation binding	MF	nta:107784173	K11446	KDM5, JARID1; [histone H3]-trimethyl-L-lysine4 demethylase [EC:1.14.11.67]	/	/	/
Nt01:4004822:4004914:clu_920_+	Nitab4.5_0003441g0110	GO:0043170	macromolecule metabolic process	BP	nta:107784173	K11446	KDM5, JARID1; [histone H3]-trimethyl-L-lysine4 demethylase [EC:1.14.11.67]	/	/	/
Nt01:4004822:4004914:clu_920_+	Nitab4.5_0003441g0110	GO:0043226	organelle	CC	nta:107784173	K11446	KDM5, JARID1; [histone H3]-trimethyl-L-lysine4 demethylase [EC:1.14.11.67]	/	/	/
Nt01:4004822:4004914:clu_920_+	Nitab4.5_0003441g0110	GO:0043227	membrane-bounded organelle	CC	nta:107784173	K11446	KDM5, JARID1; [histone H3]-trimethyl-L-lysine4 demethylase [EC:1.14.11.67]	/	/	/
Nt01:4004822:4004914:clu_920_+	Nitab4.5_0003441g0110	GO:0043229	intracellular organelle	CC	nta:107784173	K11446	KDM5, JARID1; [histone H3]-trimethyl-L-lysine4 demethylase [EC:1.14.11.67]	/	/	/
Nt01:4004822:4004914:clu_920_+	Nitab4.5_0003441g0110	GO:0043231	intracellular membrane-bounded organelle	CC	nta:107784173	K11446	KDM5, JARID1; [histone H3]-trimethyl-L-lysine4 demethylase [EC:1.14.11.67]	/	/	/
Nt01:4004822:4004914:clu_920_+	Nitab4.5_0003441g0110	GO:0043412	macromolecule modification	BP	nta:107784173	K11446	KDM5, JARID1; [histone H3]-trimethyl-L-lysine4 demethylase [EC:1.14.11.67]	/	/	/
Nt01:4004822:4004914:clu_920_+	Nitab4.5_0003441g0110	GO:0043565	sequence-specific DNA binding	MF	nta:107784173	K11446	KDM5, JARID1; [histone H3]-trimethyl-L-lysine4 demethylase [EC:1.14.11.67]	/	/	/
Nt01:4004822:4004914:clu_920_+	Nitab4.5_0003441g0110	GO:0044092	negative regulation of molecular function	BP	nta:107784173	K11446	KDM5, JARID1; [histone H3]-trimethyl-L-lysine4 demethylase [EC:1.14.11.67]	/	/	/
Nt01:4004822:4004914:clu_920_+	Nitab4.5_0003441g0110	GO:0044237	cellular metabolic process	BP	nta:107784173	K11446	KDM5, JARID1; [histone H3]-trimethyl-L-lysine4 demethylase [EC:1.14.11.67]	/	/	/
Nt01:4004822:4004914:clu_920_+	Nitab4.5_0003441g0110	GO:0044238	primary metabolic process	BP	nta:107784173	K11446	KDM5, JARID1; [histone H3]-trimethyl-L-lysine4 demethylase [EC:1.14.11.67]	/	/	/
Nt01:4004822:4004914:clu_920_+	Nitab4.5_0003441g0110	GO:0045892	negative regulation of DNA-templated transcription	BP	nta:107784173	K11446	KDM5, JARID1; [histone H3]-trimethyl-L-lysine4 demethylase [EC:1.14.11.67]	/	/	/
Nt01:4004822:4004914:clu_920_+	Nitab4.5_0003441g0110	GO:0045893	positive regulation of DNA-templated transcription	BP	nta:107784173	K11446	KDM5, JARID1; [histone H3]-trimethyl-L-lysine4 demethylase [EC:1.14.11.67]	/	/	/
Nt01:4004822:4004914:clu_920_+	Nitab4.5_0003441g0110	GO:0045934	negative regulation of nucleobase-containing compound metabolic process	BP	nta:107784173	K11446	KDM5, JARID1; [histone H3]-trimethyl-L-lysine4 demethylase [EC:1.14.11.67]	/	/	/
Nt01:4004822:4004914:clu_920_+	Nitab4.5_0003441g0110	GO:0045935	positive regulation of nucleobase-containing compound metabolic process	BP	nta:107784173	K11446	KDM5, JARID1; [histone H3]-trimethyl-L-lysine4 demethylase [EC:1.14.11.67]	/	/	/
Nt01:4004822:4004914:clu_920_+	Nitab4.5_0003441g0110	GO:0046872	metal ion binding	MF	nta:107784173	K11446	KDM5, JARID1; [histone H3]-trimethyl-L-lysine4 demethylase [EC:1.14.11.67]	/	/	/
Nt01:4004822:4004914:clu_920_+	Nitab4.5_0003441g0110	GO:0046914	transition metal ion binding	MF	nta:107784173	K11446	KDM5, JARID1; [histone H3]-trimethyl-L-lysine4 demethylase [EC:1.14.11.67]	/	/	/
Nt01:4004822:4004914:clu_920_+	Nitab4.5_0003441g0110	GO:0048511	rhythmic process	BP	nta:107784173	K11446	KDM5, JARID1; [histone H3]-trimethyl-L-lysine4 demethylase [EC:1.14.11.67]	/	/	/
Nt01:4004822:4004914:clu_920_+	Nitab4.5_0003441g0110	GO:0048518	positive regulation of biological process	BP	nta:107784173	K11446	KDM5, JARID1; [histone H3]-trimethyl-L-lysine4 demethylase [EC:1.14.11.67]	/	/	/
Nt01:4004822:4004914:clu_920_+	Nitab4.5_0003441g0110	GO:0048519	negative regulation of biological process	BP	nta:107784173	K11446	KDM5, JARID1; [histone H3]-trimethyl-L-lysine4 demethylase [EC:1.14.11.67]	/	/	/
Nt01:4004822:4004914:clu_920_+	Nitab4.5_0003441g0110	GO:0048522	positive regulation of cellular process	BP	nta:107784173	K11446	KDM5, JARID1; [histone H3]-trimethyl-L-lysine4 demethylase [EC:1.14.11.67]	/	/	/
Nt01:4004822:4004914:clu_920_+	Nitab4.5_0003441g0110	GO:0048523	negative regulation of cellular process	BP	nta:107784173	K11446	KDM5, JARID1; [histone H3]-trimethyl-L-lysine4 demethylase [EC:1.14.11.67]	/	/	/
Nt01:4004822:4004914:clu_920_+	Nitab4.5_0003441g0110	GO:0050789	regulation of biological process	BP	nta:107784173	K11446	KDM5, JARID1; [histone H3]-trimethyl-L-lysine4 demethylase [EC:1.14.11.67]	/	/	/
Nt01:4004822:4004914:clu_920_+	Nitab4.5_0003441g0110	GO:0050790	regulation of catalytic activity	BP	nta:107784173	K11446	KDM5, JARID1; [histone H3]-trimethyl-L-lysine4 demethylase [EC:1.14.11.67]	/	/	/
Nt01:4004822:4004914:clu_920_+	Nitab4.5_0003441g0110	GO:0050794	regulation of cellular process	BP	nta:107784173	K11446	KDM5, JARID1; [histone H3]-trimethyl-L-lysine4 demethylase [EC:1.14.11.67]	/	/	/
Nt01:4004822:4004914:clu_920_+	Nitab4.5_0003441g0110	GO:0051090	regulation of DNA-binding transcription factor activity	BP	nta:107784173	K11446	KDM5, JARID1; [histone H3]-trimethyl-L-lysine4 demethylase [EC:1.14.11.67]	/	/	/
Nt01:4004822:4004914:clu_920_+	Nitab4.5_0003441g0110	GO:0051128	regulation of cellular component organization	BP	nta:107784173	K11446	KDM5, JARID1; [histone H3]-trimethyl-L-lysine4 demethylase [EC:1.14.11.67]	/	/	/
Nt01:4004822:4004914:clu_920_+	Nitab4.5_0003441g0110	GO:0051129	negative regulation of cellular component organization	BP	nta:107784173	K11446	KDM5, JARID1; [histone H3]-trimethyl-L-lysine4 demethylase [EC:1.14.11.67]	/	/	/
Nt01:4004822:4004914:clu_920_+	Nitab4.5_0003441g0110	GO:0051171	regulation of nitrogen compound metabolic process	BP	nta:107784173	K11446	KDM5, JARID1; [histone H3]-trimethyl-L-lysine4 demethylase [EC:1.14.11.67]	/	/	/
Nt01:4004822:4004914:clu_920_+	Nitab4.5_0003441g0110	GO:0051172	negative regulation of nitrogen compound metabolic process	BP	nta:107784173	K11446	KDM5, JARID1; [histone H3]-trimethyl-L-lysine4 demethylase [EC:1.14.11.67]	/	/	/
Nt01:4004822:4004914:clu_920_+	Nitab4.5_0003441g0110	GO:0051173	positive regulation of nitrogen compound metabolic process	BP	nta:107784173	K11446	KDM5, JARID1; [histone H3]-trimethyl-L-lysine4 demethylase [EC:1.14.11.67]	/	/	/
Nt01:4004822:4004914:clu_920_+	Nitab4.5_0003441g0110	GO:0051246	regulation of protein metabolic process	BP	nta:107784173	K11446	KDM5, JARID1; [histone H3]-trimethyl-L-lysine4 demethylase [EC:1.14.11.67]	/	/	/
Nt01:4004822:4004914:clu_920_+	Nitab4.5_0003441g0110	GO:0051248	negative regulation of protein metabolic process	BP	nta:107784173	K11446	KDM5, JARID1; [histone H3]-trimethyl-L-lysine4 demethylase [EC:1.14.11.67]	/	/	/
Nt01:4004822:4004914:clu_920_+	Nitab4.5_0003441g0110	GO:0051252	regulation of RNA metabolic process	BP	nta:107784173	K11446	KDM5, JARID1; [histone H3]-trimethyl-L-lysine4 demethylase [EC:1.14.11.67]	/	/	/
Nt01:4004822:4004914:clu_920_+	Nitab4.5_0003441g0110	GO:0051253	negative regulation of RNA metabolic process	BP	nta:107784173	K11446	KDM5, JARID1; [histone H3]-trimethyl-L-lysine4 demethylase [EC:1.14.11.67]	/	/	/
Nt01:4004822:4004914:clu_920_+	Nitab4.5_0003441g0110	GO:0051254	positive regulation of RNA metabolic process	BP	nta:107784173	K11446	KDM5, JARID1; [histone H3]-trimethyl-L-lysine4 demethylase [EC:1.14.11.67]	/	/	/
Nt01:4004822:4004914:clu_920_+	Nitab4.5_0003441g0110	GO:0051276	chromosome organization	BP	nta:107784173	K11446	KDM5, JARID1; [histone H3]-trimethyl-L-lysine4 demethylase [EC:1.14.11.67]	/	/	/
Nt01:4004822:4004914:clu_920_+	Nitab4.5_0003441g0110	GO:0051336	regulation of hydrolase activity	BP	nta:107784173	K11446	KDM5, JARID1; [histone H3]-trimethyl-L-lysine4 demethylase [EC:1.14.11.67]	/	/	/
Nt01:4004822:4004914:clu_920_+	Nitab4.5_0003441g0110	GO:0051346	negative regulation of hydrolase activity	BP	nta:107784173	K11446	KDM5, JARID1; [histone H3]-trimethyl-L-lysine4 demethylase [EC:1.14.11.67]	/	/	/
Nt01:4004822:4004914:clu_920_+	Nitab4.5_0003441g0110	GO:0060255	regulation of macromolecule metabolic process	BP	nta:107784173	K11446	KDM5, JARID1; [histone H3]-trimethyl-L-lysine4 demethylase [EC:1.14.11.67]	/	/	/
Nt01:4004822:4004914:clu_920_+	Nitab4.5_0003441g0110	GO:0065007	biological regulation	BP	nta:107784173	K11446	KDM5, JARID1; [histone H3]-trimethyl-L-lysine4 demethylase [EC:1.14.11.67]	/	/	/
Nt01:4004822:4004914:clu_920_+	Nitab4.5_0003441g0110	GO:0065009	regulation of molecular function	BP	nta:107784173	K11446	KDM5, JARID1; [histone H3]-trimethyl-L-lysine4 demethylase [EC:1.14.11.67]	/	/	/
Nt01:4004822:4004914:clu_920_+	Nitab4.5_0003441g0110	GO:0070076	histone lysine demethylation	BP	nta:107784173	K11446	KDM5, JARID1; [histone H3]-trimethyl-L-lysine4 demethylase [EC:1.14.11.67]	/	/	/
Nt01:4004822:4004914:clu_920_+	Nitab4.5_0003441g0110	GO:0070988	demethylation	BP	nta:107784173	K11446	KDM5, JARID1; [histone H3]-trimethyl-L-lysine4 demethylase [EC:1.14.11.67]	/	/	/
Nt01:4004822:4004914:clu_920_+	Nitab4.5_0003441g0110	GO:0071704	organic substance metabolic process	BP	nta:107784173	K11446	KDM5, JARID1; [histone H3]-trimethyl-L-lysine4 demethylase [EC:1.14.11.67]	/	/	/
Nt01:4004822:4004914:clu_920_+	Nitab4.5_0003441g0110	GO:0071840	cellular component organization or biogenesis	BP	nta:107784173	K11446	KDM5, JARID1; [histone H3]-trimethyl-L-lysine4 demethylase [EC:1.14.11.67]	/	/	/
Nt01:4004822:4004914:clu_920_+	Nitab4.5_0003441g0110	GO:0080090	regulation of primary metabolic process	BP	nta:107784173	K11446	KDM5, JARID1; [histone H3]-trimethyl-L-lysine4 demethylase [EC:1.14.11.67]	/	/	/
Nt01:4004822:4004914:clu_920_+	Nitab4.5_0003441g0110	GO:0090311	regulation of protein deacetylation	BP	nta:107784173	K11446	KDM5, JARID1; [histone H3]-trimethyl-L-lysine4 demethylase [EC:1.14.11.67]	/	/	/
Nt01:4004822:4004914:clu_920_+	Nitab4.5_0003441g0110	GO:0097159	organic cyclic compound binding	MF	nta:107784173	K11446	KDM5, JARID1; [histone H3]-trimethyl-L-lysine4 demethylase [EC:1.14.11.67]	/	/	/
Nt01:4004822:4004914:clu_920_+	Nitab4.5_0003441g0110	GO:0140030	modification-dependent protein binding	MF	nta:107784173	K11446	KDM5, JARID1; [histone H3]-trimethyl-L-lysine4 demethylase [EC:1.14.11.67]	/	/	/
Nt01:4004822:4004914:clu_920_+	Nitab4.5_0003441g0110	GO:0140034	methylation-dependent protein binding	MF	nta:107784173	K11446	KDM5, JARID1; [histone H3]-trimethyl-L-lysine4 demethylase [EC:1.14.11.67]	/	/	/
Nt01:4004822:4004914:clu_920_+	Nitab4.5_0003441g0110	GO:0140096	catalytic activity, acting on a protein	MF	nta:107784173	K11446	KDM5, JARID1; [histone H3]-trimethyl-L-lysine4 demethylase [EC:1.14.11.67]	/	/	/
Nt01:4004822:4004914:clu_920_+	Nitab4.5_0003441g0110	GO:0140110	transcription regulator activity	MF	nta:107784173	K11446	KDM5, JARID1; [histone H3]-trimethyl-L-lysine4 demethylase [EC:1.14.11.67]	/	/	/
Nt01:4004822:4004914:clu_920_+	Nitab4.5_0003441g0110	GO:1901363	heterocyclic compound binding	MF	nta:107784173	K11446	KDM5, JARID1; [histone H3]-trimethyl-L-lysine4 demethylase [EC:1.14.11.67]	/	/	/
Nt01:4004822:4004914:clu_920_+	Nitab4.5_0003441g0110	GO:1901564	organonitrogen compound metabolic process	BP	nta:107784173	K11446	KDM5, JARID1; [histone H3]-trimethyl-L-lysine4 demethylase [EC:1.14.11.67]	/	/	/
Nt01:4004822:4004914:clu_920_+	Nitab4.5_0003441g0110	GO:1901725	regulation of histone deacetylase activity	BP	nta:107784173	K11446	KDM5, JARID1; [histone H3]-trimethyl-L-lysine4 demethylase [EC:1.14.11.67]	/	/	/
Nt01:4004822:4004914:clu_920_+	Nitab4.5_0003441g0110	GO:1901726	negative regulation of histone deacetylase activity	BP	nta:107784173	K11446	KDM5, JARID1; [histone H3]-trimethyl-L-lysine4 demethylase [EC:1.14.11.67]	/	/	/
Nt01:4004822:4004914:clu_920_+	Nitab4.5_0003441g0110	GO:1902275	regulation of chromatin organization	BP	nta:107784173	K11446	KDM5, JARID1; [histone H3]-trimethyl-L-lysine4 demethylase [EC:1.14.11.67]	/	/	/
Nt01:4004822:4004914:clu_920_+	Nitab4.5_0003441g0110	GO:1902679	negative regulation of RNA biosynthetic process	BP	nta:107784173	K11446	KDM5, JARID1; [histone H3]-trimethyl-L-lysine4 demethylase [EC:1.14.11.67]	/	/	/
Nt01:4004822:4004914:clu_920_+	Nitab4.5_0003441g0110	GO:1902680	positive regulation of RNA biosynthetic process	BP	nta:107784173	K11446	KDM5, JARID1; [histone H3]-trimethyl-L-lysine4 demethylase [EC:1.14.11.67]	/	/	/
Nt01:4004822:4004914:clu_920_+	Nitab4.5_0003441g0110	GO:1905268	negative regulation of chromatin organization	BP	nta:107784173	K11446	KDM5, JARID1; [histone H3]-trimethyl-L-lysine4 demethylase [EC:1.14.11.67]	/	/	/
Nt01:4004822:4004914:clu_920_+	Nitab4.5_0003441g0110	GO:1990837	sequence-specific double-stranded DNA binding	MF	nta:107784173	K11446	KDM5, JARID1; [histone H3]-trimethyl-L-lysine4 demethylase [EC:1.14.11.67]	/	/	/
Nt01:4004822:4004914:clu_920_+	Nitab4.5_0003441g0110	GO:2001141	regulation of RNA biosynthetic process	BP	nta:107784173	K11446	KDM5, JARID1; [histone H3]-trimethyl-L-lysine4 demethylase [EC:1.14.11.67]	/	/	/
Nt01:4004822:4004914:clu_920_+	Nitab4.5_0003441g0110	GO:2001251	negative regulation of chromosome organization	BP	nta:107784173	K11446	KDM5, JARID1; [histone H3]-trimethyl-L-lysine4 demethylase [EC:1.14.11.67]	/	/	/
Nt01:4005781:4005868:clu_923_+	Nitab4.5_0003441g0110	GO:0000122	negative regulation of transcription by RNA polymerase II	BP	nta:107784173	K11446	KDM5, JARID1; [histone H3]-trimethyl-L-lysine4 demethylase [EC:1.14.11.67]	/	/	/
Nt01:4005781:4005868:clu_923_+	Nitab4.5_0003441g0110	GO:0000976	transcription cis-regulatory region binding	MF	nta:107784173	K11446	KDM5, JARID1; [histone H3]-trimethyl-L-lysine4 demethylase [EC:1.14.11.67]	/	/	/
Nt01:4005781:4005868:clu_923_+	Nitab4.5_0003441g0110	GO:0001046	core promoter sequence-specific DNA binding	MF	nta:107784173	K11446	KDM5, JARID1; [histone H3]-trimethyl-L-lysine4 demethylase [EC:1.14.11.67]	/	/	/
Nt01:4005781:4005868:clu_923_+	Nitab4.5_0003441g0110	GO:0001067	transcription regulatory region nucleic acid binding	MF	nta:107784173	K11446	KDM5, JARID1; [histone H3]-trimethyl-L-lysine4 demethylase [EC:1.14.11.67]	/	/	/
Nt01:4005781:4005868:clu_923_+	Nitab4.5_0003441g0110	GO:0003674	molecular_function	MF	nta:107784173	K11446	KDM5, JARID1; [histone H3]-trimethyl-L-lysine4 demethylase [EC:1.14.11.67]	/	/	/
Nt01:4005781:4005868:clu_923_+	Nitab4.5_0003441g0110	GO:0003676	nucleic acid binding	MF	nta:107784173	K11446	KDM5, JARID1; [histone H3]-trimethyl-L-lysine4 demethylase [EC:1.14.11.67]	/	/	/
Nt01:4005781:4005868:clu_923_+	Nitab4.5_0003441g0110	GO:0003677	DNA binding	MF	nta:107784173	K11446	KDM5, JARID1; [histone H3]-trimethyl-L-lysine4 demethylase [EC:1.14.11.67]	/	/	/
Nt01:4005781:4005868:clu_923_+	Nitab4.5_0003441g0110	GO:0003682	chromatin binding	MF	nta:107784173	K11446	KDM5, JARID1; [histone H3]-trimethyl-L-lysine4 demethylase [EC:1.14.11.67]	/	/	/
Nt01:4005781:4005868:clu_923_+	Nitab4.5_0003441g0110	GO:0003690	double-stranded DNA binding	MF	nta:107784173	K11446	KDM5, JARID1; [histone H3]-trimethyl-L-lysine4 demethylase [EC:1.14.11.67]	/	/	/
Nt01:4005781:4005868:clu_923_+	Nitab4.5_0003441g0110	GO:0003700	DNA-binding transcription factor activity	MF	nta:107784173	K11446	KDM5, JARID1; [histone H3]-trimethyl-L-lysine4 demethylase [EC:1.14.11.67]	/	/	/
Nt01:4005781:4005868:clu_923_+	Nitab4.5_0003441g0110	GO:0003712	transcription coregulator activity	MF	nta:107784173	K11446	KDM5, JARID1; [histone H3]-trimethyl-L-lysine4 demethylase [EC:1.14.11.67]	/	/	/
Nt01:4005781:4005868:clu_923_+	Nitab4.5_0003441g0110	GO:0003713	transcription coactivator activity	MF	nta:107784173	K11446	KDM5, JARID1; [histone H3]-trimethyl-L-lysine4 demethylase [EC:1.14.11.67]	/	/	/
Nt01:4005781:4005868:clu_923_+	Nitab4.5_0003441g0110	GO:0003824	catalytic activity	MF	nta:107784173	K11446	KDM5, JARID1; [histone H3]-trimethyl-L-lysine4 demethylase [EC:1.14.11.67]	/	/	/
Nt01:4005781:4005868:clu_923_+	Nitab4.5_0003441g0110	GO:0005488	binding	MF	nta:107784173	K11446	KDM5, JARID1; [histone H3]-trimethyl-L-lysine4 demethylase [EC:1.14.11.67]	/	/	/
Nt01:4005781:4005868:clu_923_+	Nitab4.5_0003441g0110	GO:0005515	protein binding	MF	nta:107784173	K11446	KDM5, JARID1; [histone H3]-trimethyl-L-lysine4 demethylase [EC:1.14.11.67]	/	/	/
Nt01:4005781:4005868:clu_923_+	Nitab4.5_0003441g0110	GO:0005575	cellular_component	CC	nta:107784173	K11446	KDM5, JARID1; [histone H3]-trimethyl-L-lysine4 demethylase [EC:1.14.11.67]	/	/	/
Nt01:4005781:4005868:clu_923_+	Nitab4.5_0003441g0110	GO:0005622	intracellular anatomical structure	CC	nta:107784173	K11446	KDM5, JARID1; [histone H3]-trimethyl-L-lysine4 demethylase [EC:1.14.11.67]	/	/	/
Nt01:4005781:4005868:clu_923_+	Nitab4.5_0003441g0110	GO:0005634	nucleus	CC	nta:107784173	K11446	KDM5, JARID1; [histone H3]-trimethyl-L-lysine4 demethylase [EC:1.14.11.67]	/	/	/
Nt01:4005781:4005868:clu_923_+	Nitab4.5_0003441g0110	GO:0006325	chromatin organization	BP	nta:107784173	K11446	KDM5, JARID1; [histone H3]-trimethyl-L-lysine4 demethylase [EC:1.14.11.67]	/	/	/
Nt01:4005781:4005868:clu_923_+	Nitab4.5_0003441g0110	GO:0006355	regulation of DNA-templated transcription	BP	nta:107784173	K11446	KDM5, JARID1; [histone H3]-trimethyl-L-lysine4 demethylase [EC:1.14.11.67]	/	/	/
Nt01:4005781:4005868:clu_923_+	Nitab4.5_0003441g0110	GO:0006357	regulation of transcription by RNA polymerase II	BP	nta:107784173	K11446	KDM5, JARID1; [histone H3]-trimethyl-L-lysine4 demethylase [EC:1.14.11.67]	/	/	/
Nt01:4005781:4005868:clu_923_+	Nitab4.5_0003441g0110	GO:0006482	protein demethylation	BP	nta:107784173	K11446	KDM5, JARID1; [histone H3]-trimethyl-L-lysine4 demethylase [EC:1.14.11.67]	/	/	/
Nt01:4005781:4005868:clu_923_+	Nitab4.5_0003441g0110	GO:0006807	nitrogen compound metabolic process	BP	nta:107784173	K11446	KDM5, JARID1; [histone H3]-trimethyl-L-lysine4 demethylase [EC:1.14.11.67]	/	/	/
Nt01:4005781:4005868:clu_923_+	Nitab4.5_0003441g0110	GO:0006996	organelle organization	BP	nta:107784173	K11446	KDM5, JARID1; [histone H3]-trimethyl-L-lysine4 demethylase [EC:1.14.11.67]	/	/	/
Nt01:4005781:4005868:clu_923_+	Nitab4.5_0003441g0110	GO:0007623	circadian rhythm	BP	nta:107784173	K11446	KDM5, JARID1; [histone H3]-trimethyl-L-lysine4 demethylase [EC:1.14.11.67]	/	/	/
Nt01:4005781:4005868:clu_923_+	Nitab4.5_0003441g0110	GO:0008150	biological_process	BP	nta:107784173	K11446	KDM5, JARID1; [histone H3]-trimethyl-L-lysine4 demethylase [EC:1.14.11.67]	/	/	/
Nt01:4005781:4005868:clu_923_+	Nitab4.5_0003441g0110	GO:0008152	metabolic process	BP	nta:107784173	K11446	KDM5, JARID1; [histone H3]-trimethyl-L-lysine4 demethylase [EC:1.14.11.67]	/	/	/
Nt01:4005781:4005868:clu_923_+	Nitab4.5_0003441g0110	GO:0008214	protein dealkylation	BP	nta:107784173	K11446	KDM5, JARID1; [histone H3]-trimethyl-L-lysine4 demethylase [EC:1.14.11.67]	/	/	/
Nt01:4005781:4005868:clu_923_+	Nitab4.5_0003441g0110	GO:0008270	zinc ion binding	MF	nta:107784173	K11446	KDM5, JARID1; [histone H3]-trimethyl-L-lysine4 demethylase [EC:1.14.11.67]	/	/	/
Nt01:4005781:4005868:clu_923_+	Nitab4.5_0003441g0110	GO:0009889	regulation of biosynthetic process	BP	nta:107784173	K11446	KDM5, JARID1; [histone H3]-trimethyl-L-lysine4 demethylase [EC:1.14.11.67]	/	/	/
Nt01:4005781:4005868:clu_923_+	Nitab4.5_0003441g0110	GO:0009890	negative regulation of biosynthetic process	BP	nta:107784173	K11446	KDM5, JARID1; [histone H3]-trimethyl-L-lysine4 demethylase [EC:1.14.11.67]	/	/	/
Nt01:4005781:4005868:clu_923_+	Nitab4.5_0003441g0110	GO:0009891	positive regulation of biosynthetic process	BP	nta:107784173	K11446	KDM5, JARID1; [histone H3]-trimethyl-L-lysine4 demethylase [EC:1.14.11.67]	/	/	/
Nt01:4005781:4005868:clu_923_+	Nitab4.5_0003441g0110	GO:0009892	negative regulation of metabolic process	BP	nta:107784173	K11446	KDM5, JARID1; [histone H3]-trimethyl-L-lysine4 demethylase [EC:1.14.11.67]	/	/	/
Nt01:4005781:4005868:clu_923_+	Nitab4.5_0003441g0110	GO:0009893	positive regulation of metabolic process	BP	nta:107784173	K11446	KDM5, JARID1; [histone H3]-trimethyl-L-lysine4 demethylase [EC:1.14.11.67]	/	/	/
Nt01:4005781:4005868:clu_923_+	Nitab4.5_0003441g0110	GO:0009987	cellular process	BP	nta:107784173	K11446	KDM5, JARID1; [histone H3]-trimethyl-L-lysine4 demethylase [EC:1.14.11.67]	/	/	/
Nt01:4005781:4005868:clu_923_+	Nitab4.5_0003441g0110	GO:0010468	regulation of gene expression	BP	nta:107784173	K11446	KDM5, JARID1; [histone H3]-trimethyl-L-lysine4 demethylase [EC:1.14.11.67]	/	/	/
Nt01:4005781:4005868:clu_923_+	Nitab4.5_0003441g0110	GO:0010556	regulation of macromolecule biosynthetic process	BP	nta:107784173	K11446	KDM5, JARID1; [histone H3]-trimethyl-L-lysine4 demethylase [EC:1.14.11.67]	/	/	/
Nt01:4005781:4005868:clu_923_+	Nitab4.5_0003441g0110	GO:0010557	positive regulation of macromolecule biosynthetic process	BP	nta:107784173	K11446	KDM5, JARID1; [histone H3]-trimethyl-L-lysine4 demethylase [EC:1.14.11.67]	/	/	/
Nt01:4005781:4005868:clu_923_+	Nitab4.5_0003441g0110	GO:0010558	negative regulation of macromolecule biosynthetic process	BP	nta:107784173	K11446	KDM5, JARID1; [histone H3]-trimethyl-L-lysine4 demethylase [EC:1.14.11.67]	/	/	/
Nt01:4005781:4005868:clu_923_+	Nitab4.5_0003441g0110	GO:0010604	positive regulation of macromolecule metabolic process	BP	nta:107784173	K11446	KDM5, JARID1; [histone H3]-trimethyl-L-lysine4 demethylase [EC:1.14.11.67]	/	/	/
Nt01:4005781:4005868:clu_923_+	Nitab4.5_0003441g0110	GO:0010605	negative regulation of macromolecule metabolic process	BP	nta:107784173	K11446	KDM5, JARID1; [histone H3]-trimethyl-L-lysine4 demethylase [EC:1.14.11.67]	/	/	/
Nt01:4005781:4005868:clu_923_+	Nitab4.5_0003441g0110	GO:0010628	positive regulation of gene expression	BP	nta:107784173	K11446	KDM5, JARID1; [histone H3]-trimethyl-L-lysine4 demethylase [EC:1.14.11.67]	/	/	/
Nt01:4005781:4005868:clu_923_+	Nitab4.5_0003441g0110	GO:0010629	negative regulation of gene expression	BP	nta:107784173	K11446	KDM5, JARID1; [histone H3]-trimethyl-L-lysine4 demethylase [EC:1.14.11.67]	/	/	/
Nt01:4005781:4005868:clu_923_+	Nitab4.5_0003441g0110	GO:0010639	negative regulation of organelle organization	BP	nta:107784173	K11446	KDM5, JARID1; [histone H3]-trimethyl-L-lysine4 demethylase [EC:1.14.11.67]	/	/	/
Nt01:4005781:4005868:clu_923_+	Nitab4.5_0003441g0110	GO:0016043	cellular component organization	BP	nta:107784173	K11446	KDM5, JARID1; [histone H3]-trimethyl-L-lysine4 demethylase [EC:1.14.11.67]	/	/	/
Nt01:4005781:4005868:clu_923_+	Nitab4.5_0003441g0110	GO:0016570	histone modification	BP	nta:107784173	K11446	KDM5, JARID1; [histone H3]-trimethyl-L-lysine4 demethylase [EC:1.14.11.67]	/	/	/
Nt01:4005781:4005868:clu_923_+	Nitab4.5_0003441g0110	GO:0016577	histone demethylation	BP	nta:107784173	K11446	KDM5, JARID1; [histone H3]-trimethyl-L-lysine4 demethylase [EC:1.14.11.67]	/	/	/
Nt01:4005781:4005868:clu_923_+	Nitab4.5_0003441g0110	GO:0019219	regulation of nucleobase-containing compound metabolic process	BP	nta:107784173	K11446	KDM5, JARID1; [histone H3]-trimethyl-L-lysine4 demethylase [EC:1.14.11.67]	/	/	/
Nt01:4005781:4005868:clu_923_+	Nitab4.5_0003441g0110	GO:0019222	regulation of metabolic process	BP	nta:107784173	K11446	KDM5, JARID1; [histone H3]-trimethyl-L-lysine4 demethylase [EC:1.14.11.67]	/	/	/
Nt01:4005781:4005868:clu_923_+	Nitab4.5_0003441g0110	GO:0019538	protein metabolic process	BP	nta:107784173	K11446	KDM5, JARID1; [histone H3]-trimethyl-L-lysine4 demethylase [EC:1.14.11.67]	/	/	/
Nt01:4005781:4005868:clu_923_+	Nitab4.5_0003441g0110	GO:0031056	regulation of histone modification	BP	nta:107784173	K11446	KDM5, JARID1; [histone H3]-trimethyl-L-lysine4 demethylase [EC:1.14.11.67]	/	/	/
Nt01:4005781:4005868:clu_923_+	Nitab4.5_0003441g0110	GO:0031063	regulation of histone deacetylation	BP	nta:107784173	K11446	KDM5, JARID1; [histone H3]-trimethyl-L-lysine4 demethylase [EC:1.14.11.67]	/	/	/
Nt01:4005781:4005868:clu_923_+	Nitab4.5_0003441g0110	GO:0031064	negative regulation of histone deacetylation	BP	nta:107784173	K11446	KDM5, JARID1; [histone H3]-trimethyl-L-lysine4 demethylase [EC:1.14.11.67]	/	/	/
Nt01:4005781:4005868:clu_923_+	Nitab4.5_0003441g0110	GO:0031323	regulation of cellular metabolic process	BP	nta:107784173	K11446	KDM5, JARID1; [histone H3]-trimethyl-L-lysine4 demethylase [EC:1.14.11.67]	/	/	/
Nt01:4005781:4005868:clu_923_+	Nitab4.5_0003441g0110	GO:0031324	negative regulation of cellular metabolic process	BP	nta:107784173	K11446	KDM5, JARID1; [histone H3]-trimethyl-L-lysine4 demethylase [EC:1.14.11.67]	/	/	/
Nt01:4005781:4005868:clu_923_+	Nitab4.5_0003441g0110	GO:0031325	positive regulation of cellular metabolic process	BP	nta:107784173	K11446	KDM5, JARID1; [histone H3]-trimethyl-L-lysine4 demethylase [EC:1.14.11.67]	/	/	/
Nt01:4005781:4005868:clu_923_+	Nitab4.5_0003441g0110	GO:0031326	regulation of cellular biosynthetic process	BP	nta:107784173	K11446	KDM5, JARID1; [histone H3]-trimethyl-L-lysine4 demethylase [EC:1.14.11.67]	/	/	/
Nt01:4005781:4005868:clu_923_+	Nitab4.5_0003441g0110	GO:0031327	negative regulation of cellular biosynthetic process	BP	nta:107784173	K11446	KDM5, JARID1; [histone H3]-trimethyl-L-lysine4 demethylase [EC:1.14.11.67]	/	/	/
Nt01:4005781:4005868:clu_923_+	Nitab4.5_0003441g0110	GO:0031328	positive regulation of cellular biosynthetic process	BP	nta:107784173	K11446	KDM5, JARID1; [histone H3]-trimethyl-L-lysine4 demethylase [EC:1.14.11.67]	/	/	/
Nt01:4005781:4005868:clu_923_+	Nitab4.5_0003441g0110	GO:0031399	regulation of protein modification process	BP	nta:107784173	K11446	KDM5, JARID1; [histone H3]-trimethyl-L-lysine4 demethylase [EC:1.14.11.67]	/	/	/
Nt01:4005781:4005868:clu_923_+	Nitab4.5_0003441g0110	GO:0031400	negative regulation of protein modification process	BP	nta:107784173	K11446	KDM5, JARID1; [histone H3]-trimethyl-L-lysine4 demethylase [EC:1.14.11.67]	/	/	/
Nt01:4005781:4005868:clu_923_+	Nitab4.5_0003441g0110	GO:0031490	chromatin DNA binding	MF	nta:107784173	K11446	KDM5, JARID1; [histone H3]-trimethyl-L-lysine4 demethylase [EC:1.14.11.67]	/	/	/
Nt01:4005781:4005868:clu_923_+	Nitab4.5_0003441g0110	GO:0032451	demethylase activity	MF	nta:107784173	K11446	KDM5, JARID1; [histone H3]-trimethyl-L-lysine4 demethylase [EC:1.14.11.67]	/	/	/
Nt01:4005781:4005868:clu_923_+	Nitab4.5_0003441g0110	GO:0032452	histone demethylase activity	MF	nta:107784173	K11446	KDM5, JARID1; [histone H3]-trimethyl-L-lysine4 demethylase [EC:1.14.11.67]	/	/	/
Nt01:4005781:4005868:clu_923_+	Nitab4.5_0003441g0110	GO:0032453	histone H3K4 demethylase activity	MF	nta:107784173	K11446	KDM5, JARID1; [histone H3]-trimethyl-L-lysine4 demethylase [EC:1.14.11.67]	/	/	/
Nt01:4005781:4005868:clu_923_+	Nitab4.5_0003441g0110	GO:0032501	multicellular organismal process	BP	nta:107784173	K11446	KDM5, JARID1; [histone H3]-trimethyl-L-lysine4 demethylase [EC:1.14.11.67]	/	/	/
Nt01:4005781:4005868:clu_923_+	Nitab4.5_0003441g0110	GO:0032922	circadian regulation of gene expression	BP	nta:107784173	K11446	KDM5, JARID1; [histone H3]-trimethyl-L-lysine4 demethylase [EC:1.14.11.67]	/	/	/
Nt01:4005781:4005868:clu_923_+	Nitab4.5_0003441g0110	GO:0032991	protein-containing complex	CC	nta:107784173	K11446	KDM5, JARID1; [histone H3]-trimethyl-L-lysine4 demethylase [EC:1.14.11.67]	/	/	/
Nt01:4005781:4005868:clu_923_+	Nitab4.5_0003441g0110	GO:0032993	protein-DNA complex	CC	nta:107784173	K11446	KDM5, JARID1; [histone H3]-trimethyl-L-lysine4 demethylase [EC:1.14.11.67]	/	/	/
Nt01:4005781:4005868:clu_923_+	Nitab4.5_0003441g0110	GO:0033043	regulation of organelle organization	BP	nta:107784173	K11446	KDM5, JARID1; [histone H3]-trimethyl-L-lysine4 demethylase [EC:1.14.11.67]	/	/	/
Nt01:4005781:4005868:clu_923_+	Nitab4.5_0003441g0110	GO:0033044	regulation of chromosome organization	BP	nta:107784173	K11446	KDM5, JARID1; [histone H3]-trimethyl-L-lysine4 demethylase [EC:1.14.11.67]	/	/	/
Nt01:4005781:4005868:clu_923_+	Nitab4.5_0003441g0110	GO:0034647	histone H3K4me/H3K4me2/H3K4me3 demethylase activity	MF	nta:107784173	K11446	KDM5, JARID1; [histone H3]-trimethyl-L-lysine4 demethylase [EC:1.14.11.67]	/	/	/
Nt01:4005781:4005868:clu_923_+	Nitab4.5_0003441g0110	GO:0034720	histone H3-K4 demethylation	BP	nta:107784173	K11446	KDM5, JARID1; [histone H3]-trimethyl-L-lysine4 demethylase [EC:1.14.11.67]	/	/	/
Nt01:4005781:4005868:clu_923_+	Nitab4.5_0003441g0110	GO:0034721	histone H3-K4 demethylation, trimethyl-H3-K4-specific	BP	nta:107784173	K11446	KDM5, JARID1; [histone H3]-trimethyl-L-lysine4 demethylase [EC:1.14.11.67]	/	/	/
Nt01:4005781:4005868:clu_923_+	Nitab4.5_0003441g0110	GO:0035064	methylated histone binding	MF	nta:107784173	K11446	KDM5, JARID1; [histone H3]-trimethyl-L-lysine4 demethylase [EC:1.14.11.67]	/	/	/
Nt01:4005781:4005868:clu_923_+	Nitab4.5_0003441g0110	GO:0036211	protein modification process	BP	nta:107784173	K11446	KDM5, JARID1; [histone H3]-trimethyl-L-lysine4 demethylase [EC:1.14.11.67]	/	/	/
Nt01:4005781:4005868:clu_923_+	Nitab4.5_0003441g0110	GO:0042393	histone binding	MF	nta:107784173	K11446	KDM5, JARID1; [histone H3]-trimethyl-L-lysine4 demethylase [EC:1.14.11.67]	/	/	/
Nt01:4005781:4005868:clu_923_+	Nitab4.5_0003441g0110	GO:0043086	negative regulation of catalytic activity	BP	nta:107784173	K11446	KDM5, JARID1; [histone H3]-trimethyl-L-lysine4 demethylase [EC:1.14.11.67]	/	/	/
Nt01:4005781:4005868:clu_923_+	Nitab4.5_0003441g0110	GO:0043167	ion binding	MF	nta:107784173	K11446	KDM5, JARID1; [histone H3]-trimethyl-L-lysine4 demethylase [EC:1.14.11.67]	/	/	/
Nt01:4005781:4005868:clu_923_+	Nitab4.5_0003441g0110	GO:0043169	cation binding	MF	nta:107784173	K11446	KDM5, JARID1; [histone H3]-trimethyl-L-lysine4 demethylase [EC:1.14.11.67]	/	/	/
Nt01:4005781:4005868:clu_923_+	Nitab4.5_0003441g0110	GO:0043170	macromolecule metabolic process	BP	nta:107784173	K11446	KDM5, JARID1; [histone H3]-trimethyl-L-lysine4 demethylase [EC:1.14.11.67]	/	/	/
Nt01:4005781:4005868:clu_923_+	Nitab4.5_0003441g0110	GO:0043226	organelle	CC	nta:107784173	K11446	KDM5, JARID1; [histone H3]-trimethyl-L-lysine4 demethylase [EC:1.14.11.67]	/	/	/
Nt01:4005781:4005868:clu_923_+	Nitab4.5_0003441g0110	GO:0043227	membrane-bounded organelle	CC	nta:107784173	K11446	KDM5, JARID1; [histone H3]-trimethyl-L-lysine4 demethylase [EC:1.14.11.67]	/	/	/
Nt01:4005781:4005868:clu_923_+	Nitab4.5_0003441g0110	GO:0043229	intracellular organelle	CC	nta:107784173	K11446	KDM5, JARID1; [histone H3]-trimethyl-L-lysine4 demethylase [EC:1.14.11.67]	/	/	/
Nt01:4005781:4005868:clu_923_+	Nitab4.5_0003441g0110	GO:0043231	intracellular membrane-bounded organelle	CC	nta:107784173	K11446	KDM5, JARID1; [histone H3]-trimethyl-L-lysine4 demethylase [EC:1.14.11.67]	/	/	/
Nt01:4005781:4005868:clu_923_+	Nitab4.5_0003441g0110	GO:0043412	macromolecule modification	BP	nta:107784173	K11446	KDM5, JARID1; [histone H3]-trimethyl-L-lysine4 demethylase [EC:1.14.11.67]	/	/	/
Nt01:4005781:4005868:clu_923_+	Nitab4.5_0003441g0110	GO:0043565	sequence-specific DNA binding	MF	nta:107784173	K11446	KDM5, JARID1; [histone H3]-trimethyl-L-lysine4 demethylase [EC:1.14.11.67]	/	/	/
Nt01:4005781:4005868:clu_923_+	Nitab4.5_0003441g0110	GO:0044092	negative regulation of molecular function	BP	nta:107784173	K11446	KDM5, JARID1; [histone H3]-trimethyl-L-lysine4 demethylase [EC:1.14.11.67]	/	/	/
Nt01:4005781:4005868:clu_923_+	Nitab4.5_0003441g0110	GO:0044237	cellular metabolic process	BP	nta:107784173	K11446	KDM5, JARID1; [histone H3]-trimethyl-L-lysine4 demethylase [EC:1.14.11.67]	/	/	/
Nt01:4005781:4005868:clu_923_+	Nitab4.5_0003441g0110	GO:0044238	primary metabolic process	BP	nta:107784173	K11446	KDM5, JARID1; [histone H3]-trimethyl-L-lysine4 demethylase [EC:1.14.11.67]	/	/	/
Nt01:4005781:4005868:clu_923_+	Nitab4.5_0003441g0110	GO:0045892	negative regulation of DNA-templated transcription	BP	nta:107784173	K11446	KDM5, JARID1; [histone H3]-trimethyl-L-lysine4 demethylase [EC:1.14.11.67]	/	/	/
Nt01:4005781:4005868:clu_923_+	Nitab4.5_0003441g0110	GO:0045893	positive regulation of DNA-templated transcription	BP	nta:107784173	K11446	KDM5, JARID1; [histone H3]-trimethyl-L-lysine4 demethylase [EC:1.14.11.67]	/	/	/
Nt01:4005781:4005868:clu_923_+	Nitab4.5_0003441g0110	GO:0045934	negative regulation of nucleobase-containing compound metabolic process	BP	nta:107784173	K11446	KDM5, JARID1; [histone H3]-trimethyl-L-lysine4 demethylase [EC:1.14.11.67]	/	/	/
Nt01:4005781:4005868:clu_923_+	Nitab4.5_0003441g0110	GO:0045935	positive regulation of nucleobase-containing compound metabolic process	BP	nta:107784173	K11446	KDM5, JARID1; [histone H3]-trimethyl-L-lysine4 demethylase [EC:1.14.11.67]	/	/	/
Nt01:4005781:4005868:clu_923_+	Nitab4.5_0003441g0110	GO:0046872	metal ion binding	MF	nta:107784173	K11446	KDM5, JARID1; [histone H3]-trimethyl-L-lysine4 demethylase [EC:1.14.11.67]	/	/	/
Nt01:4005781:4005868:clu_923_+	Nitab4.5_0003441g0110	GO:0046914	transition metal ion binding	MF	nta:107784173	K11446	KDM5, JARID1; [histone H3]-trimethyl-L-lysine4 demethylase [EC:1.14.11.67]	/	/	/
Nt01:4005781:4005868:clu_923_+	Nitab4.5_0003441g0110	GO:0048511	rhythmic process	BP	nta:107784173	K11446	KDM5, JARID1; [histone H3]-trimethyl-L-lysine4 demethylase [EC:1.14.11.67]	/	/	/
Nt01:4005781:4005868:clu_923_+	Nitab4.5_0003441g0110	GO:0048518	positive regulation of biological process	BP	nta:107784173	K11446	KDM5, JARID1; [histone H3]-trimethyl-L-lysine4 demethylase [EC:1.14.11.67]	/	/	/
Nt01:4005781:4005868:clu_923_+	Nitab4.5_0003441g0110	GO:0048519	negative regulation of biological process	BP	nta:107784173	K11446	KDM5, JARID1; [histone H3]-trimethyl-L-lysine4 demethylase [EC:1.14.11.67]	/	/	/
Nt01:4005781:4005868:clu_923_+	Nitab4.5_0003441g0110	GO:0048522	positive regulation of cellular process	BP	nta:107784173	K11446	KDM5, JARID1; [histone H3]-trimethyl-L-lysine4 demethylase [EC:1.14.11.67]	/	/	/
Nt01:4005781:4005868:clu_923_+	Nitab4.5_0003441g0110	GO:0048523	negative regulation of cellular process	BP	nta:107784173	K11446	KDM5, JARID1; [histone H3]-trimethyl-L-lysine4 demethylase [EC:1.14.11.67]	/	/	/
Nt01:4005781:4005868:clu_923_+	Nitab4.5_0003441g0110	GO:0050789	regulation of biological process	BP	nta:107784173	K11446	KDM5, JARID1; [histone H3]-trimethyl-L-lysine4 demethylase [EC:1.14.11.67]	/	/	/
Nt01:4005781:4005868:clu_923_+	Nitab4.5_0003441g0110	GO:0050790	regulation of catalytic activity	BP	nta:107784173	K11446	KDM5, JARID1; [histone H3]-trimethyl-L-lysine4 demethylase [EC:1.14.11.67]	/	/	/
Nt01:4005781:4005868:clu_923_+	Nitab4.5_0003441g0110	GO:0050794	regulation of cellular process	BP	nta:107784173	K11446	KDM5, JARID1; [histone H3]-trimethyl-L-lysine4 demethylase [EC:1.14.11.67]	/	/	/
Nt01:4005781:4005868:clu_923_+	Nitab4.5_0003441g0110	GO:0051090	regulation of DNA-binding transcription factor activity	BP	nta:107784173	K11446	KDM5, JARID1; [histone H3]-trimethyl-L-lysine4 demethylase [EC:1.14.11.67]	/	/	/
Nt01:4005781:4005868:clu_923_+	Nitab4.5_0003441g0110	GO:0051128	regulation of cellular component organization	BP	nta:107784173	K11446	KDM5, JARID1; [histone H3]-trimethyl-L-lysine4 demethylase [EC:1.14.11.67]	/	/	/
Nt01:4005781:4005868:clu_923_+	Nitab4.5_0003441g0110	GO:0051129	negative regulation of cellular component organization	BP	nta:107784173	K11446	KDM5, JARID1; [histone H3]-trimethyl-L-lysine4 demethylase [EC:1.14.11.67]	/	/	/
Nt01:4005781:4005868:clu_923_+	Nitab4.5_0003441g0110	GO:0051171	regulation of nitrogen compound metabolic process	BP	nta:107784173	K11446	KDM5, JARID1; [histone H3]-trimethyl-L-lysine4 demethylase [EC:1.14.11.67]	/	/	/
Nt01:4005781:4005868:clu_923_+	Nitab4.5_0003441g0110	GO:0051172	negative regulation of nitrogen compound metabolic process	BP	nta:107784173	K11446	KDM5, JARID1; [histone H3]-trimethyl-L-lysine4 demethylase [EC:1.14.11.67]	/	/	/
Nt01:4005781:4005868:clu_923_+	Nitab4.5_0003441g0110	GO:0051173	positive regulation of nitrogen compound metabolic process	BP	nta:107784173	K11446	KDM5, JARID1; [histone H3]-trimethyl-L-lysine4 demethylase [EC:1.14.11.67]	/	/	/
Nt01:4005781:4005868:clu_923_+	Nitab4.5_0003441g0110	GO:0051246	regulation of protein metabolic process	BP	nta:107784173	K11446	KDM5, JARID1; [histone H3]-trimethyl-L-lysine4 demethylase [EC:1.14.11.67]	/	/	/
Nt01:4005781:4005868:clu_923_+	Nitab4.5_0003441g0110	GO:0051248	negative regulation of protein metabolic process	BP	nta:107784173	K11446	KDM5, JARID1; [histone H3]-trimethyl-L-lysine4 demethylase [EC:1.14.11.67]	/	/	/
Nt01:4005781:4005868:clu_923_+	Nitab4.5_0003441g0110	GO:0051252	regulation of RNA metabolic process	BP	nta:107784173	K11446	KDM5, JARID1; [histone H3]-trimethyl-L-lysine4 demethylase [EC:1.14.11.67]	/	/	/
Nt01:4005781:4005868:clu_923_+	Nitab4.5_0003441g0110	GO:0051253	negative regulation of RNA metabolic process	BP	nta:107784173	K11446	KDM5, JARID1; [histone H3]-trimethyl-L-lysine4 demethylase [EC:1.14.11.67]	/	/	/
Nt01:4005781:4005868:clu_923_+	Nitab4.5_0003441g0110	GO:0051254	positive regulation of RNA metabolic process	BP	nta:107784173	K11446	KDM5, JARID1; [histone H3]-trimethyl-L-lysine4 demethylase [EC:1.14.11.67]	/	/	/
Nt01:4005781:4005868:clu_923_+	Nitab4.5_0003441g0110	GO:0051276	chromosome organization	BP	nta:107784173	K11446	KDM5, JARID1; [histone H3]-trimethyl-L-lysine4 demethylase [EC:1.14.11.67]	/	/	/
Nt01:4005781:4005868:clu_923_+	Nitab4.5_0003441g0110	GO:0051336	regulation of hydrolase activity	BP	nta:107784173	K11446	KDM5, JARID1; [histone H3]-trimethyl-L-lysine4 demethylase [EC:1.14.11.67]	/	/	/
Nt01:4005781:4005868:clu_923_+	Nitab4.5_0003441g0110	GO:0051346	negative regulation of hydrolase activity	BP	nta:107784173	K11446	KDM5, JARID1; [histone H3]-trimethyl-L-lysine4 demethylase [EC:1.14.11.67]	/	/	/
Nt01:4005781:4005868:clu_923_+	Nitab4.5_0003441g0110	GO:0060255	regulation of macromolecule metabolic process	BP	nta:107784173	K11446	KDM5, JARID1; [histone H3]-trimethyl-L-lysine4 demethylase [EC:1.14.11.67]	/	/	/
Nt01:4005781:4005868:clu_923_+	Nitab4.5_0003441g0110	GO:0065007	biological regulation	BP	nta:107784173	K11446	KDM5, JARID1; [histone H3]-trimethyl-L-lysine4 demethylase [EC:1.14.11.67]	/	/	/
Nt01:4005781:4005868:clu_923_+	Nitab4.5_0003441g0110	GO:0065009	regulation of molecular function	BP	nta:107784173	K11446	KDM5, JARID1; [histone H3]-trimethyl-L-lysine4 demethylase [EC:1.14.11.67]	/	/	/
Nt01:4005781:4005868:clu_923_+	Nitab4.5_0003441g0110	GO:0070076	histone lysine demethylation	BP	nta:107784173	K11446	KDM5, JARID1; [histone H3]-trimethyl-L-lysine4 demethylase [EC:1.14.11.67]	/	/	/
Nt01:4005781:4005868:clu_923_+	Nitab4.5_0003441g0110	GO:0070988	demethylation	BP	nta:107784173	K11446	KDM5, JARID1; [histone H3]-trimethyl-L-lysine4 demethylase [EC:1.14.11.67]	/	/	/
Nt01:4005781:4005868:clu_923_+	Nitab4.5_0003441g0110	GO:0071704	organic substance metabolic process	BP	nta:107784173	K11446	KDM5, JARID1; [histone H3]-trimethyl-L-lysine4 demethylase [EC:1.14.11.67]	/	/	/
Nt01:4005781:4005868:clu_923_+	Nitab4.5_0003441g0110	GO:0071840	cellular component organization or biogenesis	BP	nta:107784173	K11446	KDM5, JARID1; [histone H3]-trimethyl-L-lysine4 demethylase [EC:1.14.11.67]	/	/	/
Nt01:4005781:4005868:clu_923_+	Nitab4.5_0003441g0110	GO:0080090	regulation of primary metabolic process	BP	nta:107784173	K11446	KDM5, JARID1; [histone H3]-trimethyl-L-lysine4 demethylase [EC:1.14.11.67]	/	/	/
Nt01:4005781:4005868:clu_923_+	Nitab4.5_0003441g0110	GO:0090311	regulation of protein deacetylation	BP	nta:107784173	K11446	KDM5, JARID1; [histone H3]-trimethyl-L-lysine4 demethylase [EC:1.14.11.67]	/	/	/
Nt01:4005781:4005868:clu_923_+	Nitab4.5_0003441g0110	GO:0097159	organic cyclic compound binding	MF	nta:107784173	K11446	KDM5, JARID1; [histone H3]-trimethyl-L-lysine4 demethylase [EC:1.14.11.67]	/	/	/
Nt01:4005781:4005868:clu_923_+	Nitab4.5_0003441g0110	GO:0140030	modification-dependent protein binding	MF	nta:107784173	K11446	KDM5, JARID1; [histone H3]-trimethyl-L-lysine4 demethylase [EC:1.14.11.67]	/	/	/
Nt01:4005781:4005868:clu_923_+	Nitab4.5_0003441g0110	GO:0140034	methylation-dependent protein binding	MF	nta:107784173	K11446	KDM5, JARID1; [histone H3]-trimethyl-L-lysine4 demethylase [EC:1.14.11.67]	/	/	/
Nt01:4005781:4005868:clu_923_+	Nitab4.5_0003441g0110	GO:0140096	catalytic activity, acting on a protein	MF	nta:107784173	K11446	KDM5, JARID1; [histone H3]-trimethyl-L-lysine4 demethylase [EC:1.14.11.67]	/	/	/
Nt01:4005781:4005868:clu_923_+	Nitab4.5_0003441g0110	GO:0140110	transcription regulator activity	MF	nta:107784173	K11446	KDM5, JARID1; [histone H3]-trimethyl-L-lysine4 demethylase [EC:1.14.11.67]	/	/	/
Nt01:4005781:4005868:clu_923_+	Nitab4.5_0003441g0110	GO:1901363	heterocyclic compound binding	MF	nta:107784173	K11446	KDM5, JARID1; [histone H3]-trimethyl-L-lysine4 demethylase [EC:1.14.11.67]	/	/	/
Nt01:4005781:4005868:clu_923_+	Nitab4.5_0003441g0110	GO:1901564	organonitrogen compound metabolic process	BP	nta:107784173	K11446	KDM5, JARID1; [histone H3]-trimethyl-L-lysine4 demethylase [EC:1.14.11.67]	/	/	/
Nt01:4005781:4005868:clu_923_+	Nitab4.5_0003441g0110	GO:1901725	regulation of histone deacetylase activity	BP	nta:107784173	K11446	KDM5, JARID1; [histone H3]-trimethyl-L-lysine4 demethylase [EC:1.14.11.67]	/	/	/
Nt01:4005781:4005868:clu_923_+	Nitab4.5_0003441g0110	GO:1901726	negative regulation of histone deacetylase activity	BP	nta:107784173	K11446	KDM5, JARID1; [histone H3]-trimethyl-L-lysine4 demethylase [EC:1.14.11.67]	/	/	/
Nt01:4005781:4005868:clu_923_+	Nitab4.5_0003441g0110	GO:1902275	regulation of chromatin organization	BP	nta:107784173	K11446	KDM5, JARID1; [histone H3]-trimethyl-L-lysine4 demethylase [EC:1.14.11.67]	/	/	/
Nt01:4005781:4005868:clu_923_+	Nitab4.5_0003441g0110	GO:1902679	negative regulation of RNA biosynthetic process	BP	nta:107784173	K11446	KDM5, JARID1; [histone H3]-trimethyl-L-lysine4 demethylase [EC:1.14.11.67]	/	/	/
Nt01:4005781:4005868:clu_923_+	Nitab4.5_0003441g0110	GO:1902680	positive regulation of RNA biosynthetic process	BP	nta:107784173	K11446	KDM5, JARID1; [histone H3]-trimethyl-L-lysine4 demethylase [EC:1.14.11.67]	/	/	/
Nt01:4005781:4005868:clu_923_+	Nitab4.5_0003441g0110	GO:1905268	negative regulation of chromatin organization	BP	nta:107784173	K11446	KDM5, JARID1; [histone H3]-trimethyl-L-lysine4 demethylase [EC:1.14.11.67]	/	/	/
Nt01:4005781:4005868:clu_923_+	Nitab4.5_0003441g0110	GO:1990837	sequence-specific double-stranded DNA binding	MF	nta:107784173	K11446	KDM5, JARID1; [histone H3]-trimethyl-L-lysine4 demethylase [EC:1.14.11.67]	/	/	/
Nt01:4005781:4005868:clu_923_+	Nitab4.5_0003441g0110	GO:2001141	regulation of RNA biosynthetic process	BP	nta:107784173	K11446	KDM5, JARID1; [histone H3]-trimethyl-L-lysine4 demethylase [EC:1.14.11.67]	/	/	/
Nt01:4005781:4005868:clu_923_+	Nitab4.5_0003441g0110	GO:2001251	negative regulation of chromosome organization	BP	nta:107784173	K11446	KDM5, JARID1; [histone H3]-trimethyl-L-lysine4 demethylase [EC:1.14.11.67]	/	/	/
Nt01:4005781:4005875:clu_923_+	Nitab4.5_0003441g0110	GO:0000122	negative regulation of transcription by RNA polymerase II	BP	nta:107784173	K11446	KDM5, JARID1; [histone H3]-trimethyl-L-lysine4 demethylase [EC:1.14.11.67]	/	/	/
Nt01:4005781:4005875:clu_923_+	Nitab4.5_0003441g0110	GO:0000976	transcription cis-regulatory region binding	MF	nta:107784173	K11446	KDM5, JARID1; [histone H3]-trimethyl-L-lysine4 demethylase [EC:1.14.11.67]	/	/	/
Nt01:4005781:4005875:clu_923_+	Nitab4.5_0003441g0110	GO:0001046	core promoter sequence-specific DNA binding	MF	nta:107784173	K11446	KDM5, JARID1; [histone H3]-trimethyl-L-lysine4 demethylase [EC:1.14.11.67]	/	/	/
Nt01:4005781:4005875:clu_923_+	Nitab4.5_0003441g0110	GO:0001067	transcription regulatory region nucleic acid binding	MF	nta:107784173	K11446	KDM5, JARID1; [histone H3]-trimethyl-L-lysine4 demethylase [EC:1.14.11.67]	/	/	/
Nt01:4005781:4005875:clu_923_+	Nitab4.5_0003441g0110	GO:0003674	molecular_function	MF	nta:107784173	K11446	KDM5, JARID1; [histone H3]-trimethyl-L-lysine4 demethylase [EC:1.14.11.67]	/	/	/
Nt01:4005781:4005875:clu_923_+	Nitab4.5_0003441g0110	GO:0003676	nucleic acid binding	MF	nta:107784173	K11446	KDM5, JARID1; [histone H3]-trimethyl-L-lysine4 demethylase [EC:1.14.11.67]	/	/	/
Nt01:4005781:4005875:clu_923_+	Nitab4.5_0003441g0110	GO:0003677	DNA binding	MF	nta:107784173	K11446	KDM5, JARID1; [histone H3]-trimethyl-L-lysine4 demethylase [EC:1.14.11.67]	/	/	/
Nt01:4005781:4005875:clu_923_+	Nitab4.5_0003441g0110	GO:0003682	chromatin binding	MF	nta:107784173	K11446	KDM5, JARID1; [histone H3]-trimethyl-L-lysine4 demethylase [EC:1.14.11.67]	/	/	/
Nt01:4005781:4005875:clu_923_+	Nitab4.5_0003441g0110	GO:0003690	double-stranded DNA binding	MF	nta:107784173	K11446	KDM5, JARID1; [histone H3]-trimethyl-L-lysine4 demethylase [EC:1.14.11.67]	/	/	/
Nt01:4005781:4005875:clu_923_+	Nitab4.5_0003441g0110	GO:0003700	DNA-binding transcription factor activity	MF	nta:107784173	K11446	KDM5, JARID1; [histone H3]-trimethyl-L-lysine4 demethylase [EC:1.14.11.67]	/	/	/
Nt01:4005781:4005875:clu_923_+	Nitab4.5_0003441g0110	GO:0003712	transcription coregulator activity	MF	nta:107784173	K11446	KDM5, JARID1; [histone H3]-trimethyl-L-lysine4 demethylase [EC:1.14.11.67]	/	/	/
Nt01:4005781:4005875:clu_923_+	Nitab4.5_0003441g0110	GO:0003713	transcription coactivator activity	MF	nta:107784173	K11446	KDM5, JARID1; [histone H3]-trimethyl-L-lysine4 demethylase [EC:1.14.11.67]	/	/	/
Nt01:4005781:4005875:clu_923_+	Nitab4.5_0003441g0110	GO:0003824	catalytic activity	MF	nta:107784173	K11446	KDM5, JARID1; [histone H3]-trimethyl-L-lysine4 demethylase [EC:1.14.11.67]	/	/	/
Nt01:4005781:4005875:clu_923_+	Nitab4.5_0003441g0110	GO:0005488	binding	MF	nta:107784173	K11446	KDM5, JARID1; [histone H3]-trimethyl-L-lysine4 demethylase [EC:1.14.11.67]	/	/	/
Nt01:4005781:4005875:clu_923_+	Nitab4.5_0003441g0110	GO:0005515	protein binding	MF	nta:107784173	K11446	KDM5, JARID1; [histone H3]-trimethyl-L-lysine4 demethylase [EC:1.14.11.67]	/	/	/
Nt01:4005781:4005875:clu_923_+	Nitab4.5_0003441g0110	GO:0005575	cellular_component	CC	nta:107784173	K11446	KDM5, JARID1; [histone H3]-trimethyl-L-lysine4 demethylase [EC:1.14.11.67]	/	/	/
Nt01:4005781:4005875:clu_923_+	Nitab4.5_0003441g0110	GO:0005622	intracellular anatomical structure	CC	nta:107784173	K11446	KDM5, JARID1; [histone H3]-trimethyl-L-lysine4 demethylase [EC:1.14.11.67]	/	/	/
Nt01:4005781:4005875:clu_923_+	Nitab4.5_0003441g0110	GO:0005634	nucleus	CC	nta:107784173	K11446	KDM5, JARID1; [histone H3]-trimethyl-L-lysine4 demethylase [EC:1.14.11.67]	/	/	/
Nt01:4005781:4005875:clu_923_+	Nitab4.5_0003441g0110	GO:0006325	chromatin organization	BP	nta:107784173	K11446	KDM5, JARID1; [histone H3]-trimethyl-L-lysine4 demethylase [EC:1.14.11.67]	/	/	/
Nt01:4005781:4005875:clu_923_+	Nitab4.5_0003441g0110	GO:0006355	regulation of DNA-templated transcription	BP	nta:107784173	K11446	KDM5, JARID1; [histone H3]-trimethyl-L-lysine4 demethylase [EC:1.14.11.67]	/	/	/
Nt01:4005781:4005875:clu_923_+	Nitab4.5_0003441g0110	GO:0006357	regulation of transcription by RNA polymerase II	BP	nta:107784173	K11446	KDM5, JARID1; [histone H3]-trimethyl-L-lysine4 demethylase [EC:1.14.11.67]	/	/	/
Nt01:4005781:4005875:clu_923_+	Nitab4.5_0003441g0110	GO:0006482	protein demethylation	BP	nta:107784173	K11446	KDM5, JARID1; [histone H3]-trimethyl-L-lysine4 demethylase [EC:1.14.11.67]	/	/	/
Nt01:4005781:4005875:clu_923_+	Nitab4.5_0003441g0110	GO:0006807	nitrogen compound metabolic process	BP	nta:107784173	K11446	KDM5, JARID1; [histone H3]-trimethyl-L-lysine4 demethylase [EC:1.14.11.67]	/	/	/
Nt01:4005781:4005875:clu_923_+	Nitab4.5_0003441g0110	GO:0006996	organelle organization	BP	nta:107784173	K11446	KDM5, JARID1; [histone H3]-trimethyl-L-lysine4 demethylase [EC:1.14.11.67]	/	/	/
Nt01:4005781:4005875:clu_923_+	Nitab4.5_0003441g0110	GO:0007623	circadian rhythm	BP	nta:107784173	K11446	KDM5, JARID1; [histone H3]-trimethyl-L-lysine4 demethylase [EC:1.14.11.67]	/	/	/
Nt01:4005781:4005875:clu_923_+	Nitab4.5_0003441g0110	GO:0008150	biological_process	BP	nta:107784173	K11446	KDM5, JARID1; [histone H3]-trimethyl-L-lysine4 demethylase [EC:1.14.11.67]	/	/	/
Nt01:4005781:4005875:clu_923_+	Nitab4.5_0003441g0110	GO:0008152	metabolic process	BP	nta:107784173	K11446	KDM5, JARID1; [histone H3]-trimethyl-L-lysine4 demethylase [EC:1.14.11.67]	/	/	/
Nt01:4005781:4005875:clu_923_+	Nitab4.5_0003441g0110	GO:0008214	protein dealkylation	BP	nta:107784173	K11446	KDM5, JARID1; [histone H3]-trimethyl-L-lysine4 demethylase [EC:1.14.11.67]	/	/	/
Nt01:4005781:4005875:clu_923_+	Nitab4.5_0003441g0110	GO:0008270	zinc ion binding	MF	nta:107784173	K11446	KDM5, JARID1; [histone H3]-trimethyl-L-lysine4 demethylase [EC:1.14.11.67]	/	/	/
Nt01:4005781:4005875:clu_923_+	Nitab4.5_0003441g0110	GO:0009889	regulation of biosynthetic process	BP	nta:107784173	K11446	KDM5, JARID1; [histone H3]-trimethyl-L-lysine4 demethylase [EC:1.14.11.67]	/	/	/
Nt01:4005781:4005875:clu_923_+	Nitab4.5_0003441g0110	GO:0009890	negative regulation of biosynthetic process	BP	nta:107784173	K11446	KDM5, JARID1; [histone H3]-trimethyl-L-lysine4 demethylase [EC:1.14.11.67]	/	/	/
Nt01:4005781:4005875:clu_923_+	Nitab4.5_0003441g0110	GO:0009891	positive regulation of biosynthetic process	BP	nta:107784173	K11446	KDM5, JARID1; [histone H3]-trimethyl-L-lysine4 demethylase [EC:1.14.11.67]	/	/	/
Nt01:4005781:4005875:clu_923_+	Nitab4.5_0003441g0110	GO:0009892	negative regulation of metabolic process	BP	nta:107784173	K11446	KDM5, JARID1; [histone H3]-trimethyl-L-lysine4 demethylase [EC:1.14.11.67]	/	/	/
Nt01:4005781:4005875:clu_923_+	Nitab4.5_0003441g0110	GO:0009893	positive regulation of metabolic process	BP	nta:107784173	K11446	KDM5, JARID1; [histone H3]-trimethyl-L-lysine4 demethylase [EC:1.14.11.67]	/	/	/
Nt01:4005781:4005875:clu_923_+	Nitab4.5_0003441g0110	GO:0009987	cellular process	BP	nta:107784173	K11446	KDM5, JARID1; [histone H3]-trimethyl-L-lysine4 demethylase [EC:1.14.11.67]	/	/	/
Nt01:4005781:4005875:clu_923_+	Nitab4.5_0003441g0110	GO:0010468	regulation of gene expression	BP	nta:107784173	K11446	KDM5, JARID1; [histone H3]-trimethyl-L-lysine4 demethylase [EC:1.14.11.67]	/	/	/
Nt01:4005781:4005875:clu_923_+	Nitab4.5_0003441g0110	GO:0010556	regulation of macromolecule biosynthetic process	BP	nta:107784173	K11446	KDM5, JARID1; [histone H3]-trimethyl-L-lysine4 demethylase [EC:1.14.11.67]	/	/	/
Nt01:4005781:4005875:clu_923_+	Nitab4.5_0003441g0110	GO:0010557	positive regulation of macromolecule biosynthetic process	BP	nta:107784173	K11446	KDM5, JARID1; [histone H3]-trimethyl-L-lysine4 demethylase [EC:1.14.11.67]	/	/	/
Nt01:4005781:4005875:clu_923_+	Nitab4.5_0003441g0110	GO:0010558	negative regulation of macromolecule biosynthetic process	BP	nta:107784173	K11446	KDM5, JARID1; [histone H3]-trimethyl-L-lysine4 demethylase [EC:1.14.11.67]	/	/	/
Nt01:4005781:4005875:clu_923_+	Nitab4.5_0003441g0110	GO:0010604	positive regulation of macromolecule metabolic process	BP	nta:107784173	K11446	KDM5, JARID1; [histone H3]-trimethyl-L-lysine4 demethylase [EC:1.14.11.67]	/	/	/
Nt01:4005781:4005875:clu_923_+	Nitab4.5_0003441g0110	GO:0010605	negative regulation of macromolecule metabolic process	BP	nta:107784173	K11446	KDM5, JARID1; [histone H3]-trimethyl-L-lysine4 demethylase [EC:1.14.11.67]	/	/	/
Nt01:4005781:4005875:clu_923_+	Nitab4.5_0003441g0110	GO:0010628	positive regulation of gene expression	BP	nta:107784173	K11446	KDM5, JARID1; [histone H3]-trimethyl-L-lysine4 demethylase [EC:1.14.11.67]	/	/	/
Nt01:4005781:4005875:clu_923_+	Nitab4.5_0003441g0110	GO:0010629	negative regulation of gene expression	BP	nta:107784173	K11446	KDM5, JARID1; [histone H3]-trimethyl-L-lysine4 demethylase [EC:1.14.11.67]	/	/	/
Nt01:4005781:4005875:clu_923_+	Nitab4.5_0003441g0110	GO:0010639	negative regulation of organelle organization	BP	nta:107784173	K11446	KDM5, JARID1; [histone H3]-trimethyl-L-lysine4 demethylase [EC:1.14.11.67]	/	/	/
Nt01:4005781:4005875:clu_923_+	Nitab4.5_0003441g0110	GO:0016043	cellular component organization	BP	nta:107784173	K11446	KDM5, JARID1; [histone H3]-trimethyl-L-lysine4 demethylase [EC:1.14.11.67]	/	/	/
Nt01:4005781:4005875:clu_923_+	Nitab4.5_0003441g0110	GO:0016570	histone modification	BP	nta:107784173	K11446	KDM5, JARID1; [histone H3]-trimethyl-L-lysine4 demethylase [EC:1.14.11.67]	/	/	/
Nt01:4005781:4005875:clu_923_+	Nitab4.5_0003441g0110	GO:0016577	histone demethylation	BP	nta:107784173	K11446	KDM5, JARID1; [histone H3]-trimethyl-L-lysine4 demethylase [EC:1.14.11.67]	/	/	/
Nt01:4005781:4005875:clu_923_+	Nitab4.5_0003441g0110	GO:0019219	regulation of nucleobase-containing compound metabolic process	BP	nta:107784173	K11446	KDM5, JARID1; [histone H3]-trimethyl-L-lysine4 demethylase [EC:1.14.11.67]	/	/	/
Nt01:4005781:4005875:clu_923_+	Nitab4.5_0003441g0110	GO:0019222	regulation of metabolic process	BP	nta:107784173	K11446	KDM5, JARID1; [histone H3]-trimethyl-L-lysine4 demethylase [EC:1.14.11.67]	/	/	/
Nt01:4005781:4005875:clu_923_+	Nitab4.5_0003441g0110	GO:0019538	protein metabolic process	BP	nta:107784173	K11446	KDM5, JARID1; [histone H3]-trimethyl-L-lysine4 demethylase [EC:1.14.11.67]	/	/	/
Nt01:4005781:4005875:clu_923_+	Nitab4.5_0003441g0110	GO:0031056	regulation of histone modification	BP	nta:107784173	K11446	KDM5, JARID1; [histone H3]-trimethyl-L-lysine4 demethylase [EC:1.14.11.67]	/	/	/
Nt01:4005781:4005875:clu_923_+	Nitab4.5_0003441g0110	GO:0031063	regulation of histone deacetylation	BP	nta:107784173	K11446	KDM5, JARID1; [histone H3]-trimethyl-L-lysine4 demethylase [EC:1.14.11.67]	/	/	/
Nt01:4005781:4005875:clu_923_+	Nitab4.5_0003441g0110	GO:0031064	negative regulation of histone deacetylation	BP	nta:107784173	K11446	KDM5, JARID1; [histone H3]-trimethyl-L-lysine4 demethylase [EC:1.14.11.67]	/	/	/
Nt01:4005781:4005875:clu_923_+	Nitab4.5_0003441g0110	GO:0031323	regulation of cellular metabolic process	BP	nta:107784173	K11446	KDM5, JARID1; [histone H3]-trimethyl-L-lysine4 demethylase [EC:1.14.11.67]	/	/	/
Nt01:4005781:4005875:clu_923_+	Nitab4.5_0003441g0110	GO:0031324	negative regulation of cellular metabolic process	BP	nta:107784173	K11446	KDM5, JARID1; [histone H3]-trimethyl-L-lysine4 demethylase [EC:1.14.11.67]	/	/	/
Nt01:4005781:4005875:clu_923_+	Nitab4.5_0003441g0110	GO:0031325	positive regulation of cellular metabolic process	BP	nta:107784173	K11446	KDM5, JARID1; [histone H3]-trimethyl-L-lysine4 demethylase [EC:1.14.11.67]	/	/	/
Nt01:4005781:4005875:clu_923_+	Nitab4.5_0003441g0110	GO:0031326	regulation of cellular biosynthetic process	BP	nta:107784173	K11446	KDM5, JARID1; [histone H3]-trimethyl-L-lysine4 demethylase [EC:1.14.11.67]	/	/	/
Nt01:4005781:4005875:clu_923_+	Nitab4.5_0003441g0110	GO:0031327	negative regulation of cellular biosynthetic process	BP	nta:107784173	K11446	KDM5, JARID1; [histone H3]-trimethyl-L-lysine4 demethylase [EC:1.14.11.67]	/	/	/
Nt01:4005781:4005875:clu_923_+	Nitab4.5_0003441g0110	GO:0031328	positive regulation of cellular biosynthetic process	BP	nta:107784173	K11446	KDM5, JARID1; [histone H3]-trimethyl-L-lysine4 demethylase [EC:1.14.11.67]	/	/	/
Nt01:4005781:4005875:clu_923_+	Nitab4.5_0003441g0110	GO:0031399	regulation of protein modification process	BP	nta:107784173	K11446	KDM5, JARID1; [histone H3]-trimethyl-L-lysine4 demethylase [EC:1.14.11.67]	/	/	/
Nt01:4005781:4005875:clu_923_+	Nitab4.5_0003441g0110	GO:0031400	negative regulation of protein modification process	BP	nta:107784173	K11446	KDM5, JARID1; [histone H3]-trimethyl-L-lysine4 demethylase [EC:1.14.11.67]	/	/	/
Nt01:4005781:4005875:clu_923_+	Nitab4.5_0003441g0110	GO:0031490	chromatin DNA binding	MF	nta:107784173	K11446	KDM5, JARID1; [histone H3]-trimethyl-L-lysine4 demethylase [EC:1.14.11.67]	/	/	/
Nt01:4005781:4005875:clu_923_+	Nitab4.5_0003441g0110	GO:0032451	demethylase activity	MF	nta:107784173	K11446	KDM5, JARID1; [histone H3]-trimethyl-L-lysine4 demethylase [EC:1.14.11.67]	/	/	/
Nt01:4005781:4005875:clu_923_+	Nitab4.5_0003441g0110	GO:0032452	histone demethylase activity	MF	nta:107784173	K11446	KDM5, JARID1; [histone H3]-trimethyl-L-lysine4 demethylase [EC:1.14.11.67]	/	/	/
Nt01:4005781:4005875:clu_923_+	Nitab4.5_0003441g0110	GO:0032453	histone H3K4 demethylase activity	MF	nta:107784173	K11446	KDM5, JARID1; [histone H3]-trimethyl-L-lysine4 demethylase [EC:1.14.11.67]	/	/	/
Nt01:4005781:4005875:clu_923_+	Nitab4.5_0003441g0110	GO:0032501	multicellular organismal process	BP	nta:107784173	K11446	KDM5, JARID1; [histone H3]-trimethyl-L-lysine4 demethylase [EC:1.14.11.67]	/	/	/
Nt01:4005781:4005875:clu_923_+	Nitab4.5_0003441g0110	GO:0032922	circadian regulation of gene expression	BP	nta:107784173	K11446	KDM5, JARID1; [histone H3]-trimethyl-L-lysine4 demethylase [EC:1.14.11.67]	/	/	/
Nt01:4005781:4005875:clu_923_+	Nitab4.5_0003441g0110	GO:0032991	protein-containing complex	CC	nta:107784173	K11446	KDM5, JARID1; [histone H3]-trimethyl-L-lysine4 demethylase [EC:1.14.11.67]	/	/	/
Nt01:4005781:4005875:clu_923_+	Nitab4.5_0003441g0110	GO:0032993	protein-DNA complex	CC	nta:107784173	K11446	KDM5, JARID1; [histone H3]-trimethyl-L-lysine4 demethylase [EC:1.14.11.67]	/	/	/
Nt01:4005781:4005875:clu_923_+	Nitab4.5_0003441g0110	GO:0033043	regulation of organelle organization	BP	nta:107784173	K11446	KDM5, JARID1; [histone H3]-trimethyl-L-lysine4 demethylase [EC:1.14.11.67]	/	/	/
Nt01:4005781:4005875:clu_923_+	Nitab4.5_0003441g0110	GO:0033044	regulation of chromosome organization	BP	nta:107784173	K11446	KDM5, JARID1; [histone H3]-trimethyl-L-lysine4 demethylase [EC:1.14.11.67]	/	/	/
Nt01:4005781:4005875:clu_923_+	Nitab4.5_0003441g0110	GO:0034647	histone H3K4me/H3K4me2/H3K4me3 demethylase activity	MF	nta:107784173	K11446	KDM5, JARID1; [histone H3]-trimethyl-L-lysine4 demethylase [EC:1.14.11.67]	/	/	/
Nt01:4005781:4005875:clu_923_+	Nitab4.5_0003441g0110	GO:0034720	histone H3-K4 demethylation	BP	nta:107784173	K11446	KDM5, JARID1; [histone H3]-trimethyl-L-lysine4 demethylase [EC:1.14.11.67]	/	/	/
Nt01:4005781:4005875:clu_923_+	Nitab4.5_0003441g0110	GO:0034721	histone H3-K4 demethylation, trimethyl-H3-K4-specific	BP	nta:107784173	K11446	KDM5, JARID1; [histone H3]-trimethyl-L-lysine4 demethylase [EC:1.14.11.67]	/	/	/
Nt01:4005781:4005875:clu_923_+	Nitab4.5_0003441g0110	GO:0035064	methylated histone binding	MF	nta:107784173	K11446	KDM5, JARID1; [histone H3]-trimethyl-L-lysine4 demethylase [EC:1.14.11.67]	/	/	/
Nt01:4005781:4005875:clu_923_+	Nitab4.5_0003441g0110	GO:0036211	protein modification process	BP	nta:107784173	K11446	KDM5, JARID1; [histone H3]-trimethyl-L-lysine4 demethylase [EC:1.14.11.67]	/	/	/
Nt01:4005781:4005875:clu_923_+	Nitab4.5_0003441g0110	GO:0042393	histone binding	MF	nta:107784173	K11446	KDM5, JARID1; [histone H3]-trimethyl-L-lysine4 demethylase [EC:1.14.11.67]	/	/	/
Nt01:4005781:4005875:clu_923_+	Nitab4.5_0003441g0110	GO:0043086	negative regulation of catalytic activity	BP	nta:107784173	K11446	KDM5, JARID1; [histone H3]-trimethyl-L-lysine4 demethylase [EC:1.14.11.67]	/	/	/
Nt01:4005781:4005875:clu_923_+	Nitab4.5_0003441g0110	GO:0043167	ion binding	MF	nta:107784173	K11446	KDM5, JARID1; [histone H3]-trimethyl-L-lysine4 demethylase [EC:1.14.11.67]	/	/	/
Nt01:4005781:4005875:clu_923_+	Nitab4.5_0003441g0110	GO:0043169	cation binding	MF	nta:107784173	K11446	KDM5, JARID1; [histone H3]-trimethyl-L-lysine4 demethylase [EC:1.14.11.67]	/	/	/
Nt01:4005781:4005875:clu_923_+	Nitab4.5_0003441g0110	GO:0043170	macromolecule metabolic process	BP	nta:107784173	K11446	KDM5, JARID1; [histone H3]-trimethyl-L-lysine4 demethylase [EC:1.14.11.67]	/	/	/
Nt01:4005781:4005875:clu_923_+	Nitab4.5_0003441g0110	GO:0043226	organelle	CC	nta:107784173	K11446	KDM5, JARID1; [histone H3]-trimethyl-L-lysine4 demethylase [EC:1.14.11.67]	/	/	/
Nt01:4005781:4005875:clu_923_+	Nitab4.5_0003441g0110	GO:0043227	membrane-bounded organelle	CC	nta:107784173	K11446	KDM5, JARID1; [histone H3]-trimethyl-L-lysine4 demethylase [EC:1.14.11.67]	/	/	/
Nt01:4005781:4005875:clu_923_+	Nitab4.5_0003441g0110	GO:0043229	intracellular organelle	CC	nta:107784173	K11446	KDM5, JARID1; [histone H3]-trimethyl-L-lysine4 demethylase [EC:1.14.11.67]	/	/	/
Nt01:4005781:4005875:clu_923_+	Nitab4.5_0003441g0110	GO:0043231	intracellular membrane-bounded organelle	CC	nta:107784173	K11446	KDM5, JARID1; [histone H3]-trimethyl-L-lysine4 demethylase [EC:1.14.11.67]	/	/	/
Nt01:4005781:4005875:clu_923_+	Nitab4.5_0003441g0110	GO:0043412	macromolecule modification	BP	nta:107784173	K11446	KDM5, JARID1; [histone H3]-trimethyl-L-lysine4 demethylase [EC:1.14.11.67]	/	/	/
Nt01:4005781:4005875:clu_923_+	Nitab4.5_0003441g0110	GO:0043565	sequence-specific DNA binding	MF	nta:107784173	K11446	KDM5, JARID1; [histone H3]-trimethyl-L-lysine4 demethylase [EC:1.14.11.67]	/	/	/
Nt01:4005781:4005875:clu_923_+	Nitab4.5_0003441g0110	GO:0044092	negative regulation of molecular function	BP	nta:107784173	K11446	KDM5, JARID1; [histone H3]-trimethyl-L-lysine4 demethylase [EC:1.14.11.67]	/	/	/
Nt01:4005781:4005875:clu_923_+	Nitab4.5_0003441g0110	GO:0044237	cellular metabolic process	BP	nta:107784173	K11446	KDM5, JARID1; [histone H3]-trimethyl-L-lysine4 demethylase [EC:1.14.11.67]	/	/	/
Nt01:4005781:4005875:clu_923_+	Nitab4.5_0003441g0110	GO:0044238	primary metabolic process	BP	nta:107784173	K11446	KDM5, JARID1; [histone H3]-trimethyl-L-lysine4 demethylase [EC:1.14.11.67]	/	/	/
Nt01:4005781:4005875:clu_923_+	Nitab4.5_0003441g0110	GO:0045892	negative regulation of DNA-templated transcription	BP	nta:107784173	K11446	KDM5, JARID1; [histone H3]-trimethyl-L-lysine4 demethylase [EC:1.14.11.67]	/	/	/
Nt01:4005781:4005875:clu_923_+	Nitab4.5_0003441g0110	GO:0045893	positive regulation of DNA-templated transcription	BP	nta:107784173	K11446	KDM5, JARID1; [histone H3]-trimethyl-L-lysine4 demethylase [EC:1.14.11.67]	/	/	/
Nt01:4005781:4005875:clu_923_+	Nitab4.5_0003441g0110	GO:0045934	negative regulation of nucleobase-containing compound metabolic process	BP	nta:107784173	K11446	KDM5, JARID1; [histone H3]-trimethyl-L-lysine4 demethylase [EC:1.14.11.67]	/	/	/
Nt01:4005781:4005875:clu_923_+	Nitab4.5_0003441g0110	GO:0045935	positive regulation of nucleobase-containing compound metabolic process	BP	nta:107784173	K11446	KDM5, JARID1; [histone H3]-trimethyl-L-lysine4 demethylase [EC:1.14.11.67]	/	/	/
Nt01:4005781:4005875:clu_923_+	Nitab4.5_0003441g0110	GO:0046872	metal ion binding	MF	nta:107784173	K11446	KDM5, JARID1; [histone H3]-trimethyl-L-lysine4 demethylase [EC:1.14.11.67]	/	/	/
Nt01:4005781:4005875:clu_923_+	Nitab4.5_0003441g0110	GO:0046914	transition metal ion binding	MF	nta:107784173	K11446	KDM5, JARID1; [histone H3]-trimethyl-L-lysine4 demethylase [EC:1.14.11.67]	/	/	/
Nt01:4005781:4005875:clu_923_+	Nitab4.5_0003441g0110	GO:0048511	rhythmic process	BP	nta:107784173	K11446	KDM5, JARID1; [histone H3]-trimethyl-L-lysine4 demethylase [EC:1.14.11.67]	/	/	/
Nt01:4005781:4005875:clu_923_+	Nitab4.5_0003441g0110	GO:0048518	positive regulation of biological process	BP	nta:107784173	K11446	KDM5, JARID1; [histone H3]-trimethyl-L-lysine4 demethylase [EC:1.14.11.67]	/	/	/
Nt01:4005781:4005875:clu_923_+	Nitab4.5_0003441g0110	GO:0048519	negative regulation of biological process	BP	nta:107784173	K11446	KDM5, JARID1; [histone H3]-trimethyl-L-lysine4 demethylase [EC:1.14.11.67]	/	/	/
Nt01:4005781:4005875:clu_923_+	Nitab4.5_0003441g0110	GO:0048522	positive regulation of cellular process	BP	nta:107784173	K11446	KDM5, JARID1; [histone H3]-trimethyl-L-lysine4 demethylase [EC:1.14.11.67]	/	/	/
Nt01:4005781:4005875:clu_923_+	Nitab4.5_0003441g0110	GO:0048523	negative regulation of cellular process	BP	nta:107784173	K11446	KDM5, JARID1; [histone H3]-trimethyl-L-lysine4 demethylase [EC:1.14.11.67]	/	/	/
Nt01:4005781:4005875:clu_923_+	Nitab4.5_0003441g0110	GO:0050789	regulation of biological process	BP	nta:107784173	K11446	KDM5, JARID1; [histone H3]-trimethyl-L-lysine4 demethylase [EC:1.14.11.67]	/	/	/
Nt01:4005781:4005875:clu_923_+	Nitab4.5_0003441g0110	GO:0050790	regulation of catalytic activity	BP	nta:107784173	K11446	KDM5, JARID1; [histone H3]-trimethyl-L-lysine4 demethylase [EC:1.14.11.67]	/	/	/
Nt01:4005781:4005875:clu_923_+	Nitab4.5_0003441g0110	GO:0050794	regulation of cellular process	BP	nta:107784173	K11446	KDM5, JARID1; [histone H3]-trimethyl-L-lysine4 demethylase [EC:1.14.11.67]	/	/	/
Nt01:4005781:4005875:clu_923_+	Nitab4.5_0003441g0110	GO:0051090	regulation of DNA-binding transcription factor activity	BP	nta:107784173	K11446	KDM5, JARID1; [histone H3]-trimethyl-L-lysine4 demethylase [EC:1.14.11.67]	/	/	/
Nt01:4005781:4005875:clu_923_+	Nitab4.5_0003441g0110	GO:0051128	regulation of cellular component organization	BP	nta:107784173	K11446	KDM5, JARID1; [histone H3]-trimethyl-L-lysine4 demethylase [EC:1.14.11.67]	/	/	/
Nt01:4005781:4005875:clu_923_+	Nitab4.5_0003441g0110	GO:0051129	negative regulation of cellular component organization	BP	nta:107784173	K11446	KDM5, JARID1; [histone H3]-trimethyl-L-lysine4 demethylase [EC:1.14.11.67]	/	/	/
Nt01:4005781:4005875:clu_923_+	Nitab4.5_0003441g0110	GO:0051171	regulation of nitrogen compound metabolic process	BP	nta:107784173	K11446	KDM5, JARID1; [histone H3]-trimethyl-L-lysine4 demethylase [EC:1.14.11.67]	/	/	/
Nt01:4005781:4005875:clu_923_+	Nitab4.5_0003441g0110	GO:0051172	negative regulation of nitrogen compound metabolic process	BP	nta:107784173	K11446	KDM5, JARID1; [histone H3]-trimethyl-L-lysine4 demethylase [EC:1.14.11.67]	/	/	/
Nt01:4005781:4005875:clu_923_+	Nitab4.5_0003441g0110	GO:0051173	positive regulation of nitrogen compound metabolic process	BP	nta:107784173	K11446	KDM5, JARID1; [histone H3]-trimethyl-L-lysine4 demethylase [EC:1.14.11.67]	/	/	/
Nt01:4005781:4005875:clu_923_+	Nitab4.5_0003441g0110	GO:0051246	regulation of protein metabolic process	BP	nta:107784173	K11446	KDM5, JARID1; [histone H3]-trimethyl-L-lysine4 demethylase [EC:1.14.11.67]	/	/	/
Nt01:4005781:4005875:clu_923_+	Nitab4.5_0003441g0110	GO:0051248	negative regulation of protein metabolic process	BP	nta:107784173	K11446	KDM5, JARID1; [histone H3]-trimethyl-L-lysine4 demethylase [EC:1.14.11.67]	/	/	/
Nt01:4005781:4005875:clu_923_+	Nitab4.5_0003441g0110	GO:0051252	regulation of RNA metabolic process	BP	nta:107784173	K11446	KDM5, JARID1; [histone H3]-trimethyl-L-lysine4 demethylase [EC:1.14.11.67]	/	/	/
Nt01:4005781:4005875:clu_923_+	Nitab4.5_0003441g0110	GO:0051253	negative regulation of RNA metabolic process	BP	nta:107784173	K11446	KDM5, JARID1; [histone H3]-trimethyl-L-lysine4 demethylase [EC:1.14.11.67]	/	/	/
Nt01:4005781:4005875:clu_923_+	Nitab4.5_0003441g0110	GO:0051254	positive regulation of RNA metabolic process	BP	nta:107784173	K11446	KDM5, JARID1; [histone H3]-trimethyl-L-lysine4 demethylase [EC:1.14.11.67]	/	/	/
Nt01:4005781:4005875:clu_923_+	Nitab4.5_0003441g0110	GO:0051276	chromosome organization	BP	nta:107784173	K11446	KDM5, JARID1; [histone H3]-trimethyl-L-lysine4 demethylase [EC:1.14.11.67]	/	/	/
Nt01:4005781:4005875:clu_923_+	Nitab4.5_0003441g0110	GO:0051336	regulation of hydrolase activity	BP	nta:107784173	K11446	KDM5, JARID1; [histone H3]-trimethyl-L-lysine4 demethylase [EC:1.14.11.67]	/	/	/
Nt01:4005781:4005875:clu_923_+	Nitab4.5_0003441g0110	GO:0051346	negative regulation of hydrolase activity	BP	nta:107784173	K11446	KDM5, JARID1; [histone H3]-trimethyl-L-lysine4 demethylase [EC:1.14.11.67]	/	/	/
Nt01:4005781:4005875:clu_923_+	Nitab4.5_0003441g0110	GO:0060255	regulation of macromolecule metabolic process	BP	nta:107784173	K11446	KDM5, JARID1; [histone H3]-trimethyl-L-lysine4 demethylase [EC:1.14.11.67]	/	/	/
Nt01:4005781:4005875:clu_923_+	Nitab4.5_0003441g0110	GO:0065007	biological regulation	BP	nta:107784173	K11446	KDM5, JARID1; [histone H3]-trimethyl-L-lysine4 demethylase [EC:1.14.11.67]	/	/	/
Nt01:4005781:4005875:clu_923_+	Nitab4.5_0003441g0110	GO:0065009	regulation of molecular function	BP	nta:107784173	K11446	KDM5, JARID1; [histone H3]-trimethyl-L-lysine4 demethylase [EC:1.14.11.67]	/	/	/
Nt01:4005781:4005875:clu_923_+	Nitab4.5_0003441g0110	GO:0070076	histone lysine demethylation	BP	nta:107784173	K11446	KDM5, JARID1; [histone H3]-trimethyl-L-lysine4 demethylase [EC:1.14.11.67]	/	/	/
Nt01:4005781:4005875:clu_923_+	Nitab4.5_0003441g0110	GO:0070988	demethylation	BP	nta:107784173	K11446	KDM5, JARID1; [histone H3]-trimethyl-L-lysine4 demethylase [EC:1.14.11.67]	/	/	/
Nt01:4005781:4005875:clu_923_+	Nitab4.5_0003441g0110	GO:0071704	organic substance metabolic process	BP	nta:107784173	K11446	KDM5, JARID1; [histone H3]-trimethyl-L-lysine4 demethylase [EC:1.14.11.67]	/	/	/
Nt01:4005781:4005875:clu_923_+	Nitab4.5_0003441g0110	GO:0071840	cellular component organization or biogenesis	BP	nta:107784173	K11446	KDM5, JARID1; [histone H3]-trimethyl-L-lysine4 demethylase [EC:1.14.11.67]	/	/	/
Nt01:4005781:4005875:clu_923_+	Nitab4.5_0003441g0110	GO:0080090	regulation of primary metabolic process	BP	nta:107784173	K11446	KDM5, JARID1; [histone H3]-trimethyl-L-lysine4 demethylase [EC:1.14.11.67]	/	/	/
Nt01:4005781:4005875:clu_923_+	Nitab4.5_0003441g0110	GO:0090311	regulation of protein deacetylation	BP	nta:107784173	K11446	KDM5, JARID1; [histone H3]-trimethyl-L-lysine4 demethylase [EC:1.14.11.67]	/	/	/
[truncated: 176,171 more rows]
